# Supplementary material for: PD‐1 Inhibits CD4+ TRM‐Mediated cDC1 Mobilization via Suppressing JAML in Human NSCLC
Source: Adv Sci (Weinh). 2026 Jan 4;13(35):e07647. doi: 10.1002/advs.202507647 (PMC13292177; doi:10.1002/advs.202507647)
Supplement: Supplementary file 2 — Supporting File 2: advs73591‐sup‐0002‐Tables.xlsx. [file ADVS-13-e07647-s002.xlsx]

## Sheet: Supplementary Table 1
Antibodies and Reagents Used
Product	Source/Company	Clone/Catalog#
Antibodies for flow cytometry
PE anti-human CD45	BioLegend	HI30
APC/Cyanine7 anti-human CD45	BioLegend	HI30
FITC anti-human CD3	BioLegend	OKT3
APC anti-human CD3	BioLegend	OKT3
APC/Cyanine7 anti-human CD3	BioLegend	OKT3
PE/Cyanine7 anti-human CD4	BioLegend	OKT4
APC/Cyanine7 anti-human CD4	BioLegend	OKT4
Brilliant Violet 421 anti-human CD4	BioLegend	OKT4
PE anti-human CD69	BioLegend	FN50
APC anti-human CD69	BioLegend	FN50
FITC anti-human CD103	BioLegend	Ber-ACT8
Brilliant Violet 605 anti-human CD103	BioLegend	Ber-ACT8
Brilliant Violet 510 anti-human CD8	BioLegend	SK1
PE anti-human IFN-γ	BioLegend	4S.B3
PE anti-human TNF-α	BioLegend	W19063E
PE anti-human TGF-β Receptor II	BioLegend	W17055E
PE anti-human CD102(ICAM-2)	BioLegend	CBR-IC2/2
PE anti-human CD38	BioLegend	HB-7
PE anti-human CD28	BioLegend	CD28.2
FITC anti-human CD19	BioLegend	HIB19
FITC anti-human CD20	BioLegend	2H7
FITC anti-human CD56(NCAM)	BioLegend	5.1H11
FITC anti-human CD66b	BioLegend	G10F5
PE/Cyanine7 anti-human CD14	BioLegend	HCD14
FITC anti-human CD103 (Integrin αE)	BioLegend	Ber-ACT8
Alexa Fluor® 700 anti-human HLA-DR	BioLegend	LN3
Brilliant Violet 510 anti-human HLA-DR	BioLegend	L243
APC anti-human CD11c	BioLegend	S-HCL-3
PE anti-human CD141 (Thrombomodulin)	BioLegend	M80
Brilliant Violet 421 anti-human CD1c	BioLegend	L161
APC anti-human Ki-67	BioLegend	Ki-67
PE anti-human CD279 (PD-1)	BioLegend	A17188A
Brilliant Violet 421 anti-human CD279 (PD-1)	BioLegend	EH12.2H7
PE anti-human CD39	BioLegend	A1
APC anti-human CD49a	BioLegend	TS2/7
APC anti-human CD186(CXCR6)	BioLegend	K041E5
APC anti-human CD197(CCR7)	BioLegend	G043H7
APC anti-human TIGIT(VSTM3)	BioLegend	A15153G
APC anti-human CD152(CTLA4)	BioLegend	BNI3
PE anti-human CD226 (DNAM-1)	BioLegend	11A8
APC anti-human Ki-67	BioLegend	Ki-67
PE anti-human CD278(ICOS)	BioLegend	C398.4A
PE anti-human GZMB	BioLegend	QA18A28
APC anti-human GZMB	BioLegend	QA18A28
APC anti-human Perforin	BioLegend	B-D48
APC anti-human BCL6	BioLegend	7D1
PE anti-human FOXP3	BioLegend	206D
APC anti-human CD195(CCR5)	BioLegend	J418F1
PE anti-human CXCR5	BioLegend	J252D4
APC anti-human T-bet	BioLegend	QA18A24
PE anti-human TIM-3	BioLegend	A18087E
APC anti-human XCR1	BioLegend	S15046E
TOX Antibody, anti-human/mouse, APC, REAfinity	Miltenyi Biotec	REA473
Zombie Violet™ Fixable Viability Kit	BioLegend	#423114
Zombie Aqua™ Fixable Viability Kit	BioLegend	#423102
7-AAD Viability Staining Solution	BioLegend	#420404
Human XCL1/Lymphotactin(Goat IgG) Antibody	R&D Systems	#AF695
Goat IgG (H+L) PE-conjugated Antibody	R&D Systems	#F0107
Goat IgG (H+L) APC-conjugated Antibody	R&D Systems	#F0108
Human AMICA/JAML PE-conjugated Antibody	R&D Systems	#FAB34491P
Human AMICA/JAML APC-conjugated Antibody	R&D Systems	#FAB34491A
Human/Mouse RUNX3/CBFA3 APC-conjugated Antibody	R&D Systems	#IC3765A
Human S1PR1 (EDG1) (extracellular) Polyclonal Antibody, FITC	Thermo Fisher Scientific	#ASR-011-F-50UL
APC anti-human CD62L	BioLegend	DREG-56
PE anti-human CD62L	BioLegend	DREG-56
BD Pharmingen™ Alexa Fluor® 647 Mouse Anti-Human Hobit (ZNF683)	BD Bioscience	Sanquin-Hobit/1 (RUO)
APC anti-human CD86	BioLegend	BU63
APC anti-human CD80	BioLegend	W17149D
APC anti-human IL-12/IL-23 p40	BioLegend	C11.5
APC anti-human TNF-α	BioLegend	MAb11
Phospho-PI3K p85/p55 (Tyr458, Tyr199) Recombinant Rabbit Monoclonal Antibody (PI3KY458-1A11), FITC	Thermo Fisher Scientific	PI3KY458-1A11
Alexa Fluor® 488 anti-AKT Phospho (Ser473) Antibody	BioLegend	A21001C
APC/Cyanine7 anti-mouse CD45	BioLegend	I3/2.3
PE anti-mouse CD45	BioLegend	I3/2.3
Brilliant Violet 510™ anti-mouse CD45	BioLegend	I3/2.3
Alexa Fluor® 700 anti-mouse CD3ε	BioLegend	500A2
Alexa Fluor® 700 anti-mouse CD45R/B220	BioLegend	RA3-6B2
Alexa Fluor® 700 anti-mouse Ly-6G	BioLegend	1A8
APC anti-mouse CD279 (PD-1)	BioLegend	29F.1A12
APC anti-mouse CD11c	BioLegend	N418
FITC anti-mouse CD103	BioLegend	W19396D
PE anti-mouse JAML	BioLegend	4E10
PE anti-mouse I-A/I-E(MHC class II)	BioLegend	M5/114.15.2
PerCP/Cyanine5.5 anti-mouse CD69	BioLegend	H1.2F3
APC anti-mouse CD11c	BioLegend	N418
APC anti-mouse CD11b	BioLegend	M1/70
PE anti-mouse GZMB	BioLegend	QA16A02
PE anti-mouse Perforin	BioLegend	S16009A
Mouse XCL1/Lymphotactin Antibody	R&D Systems	#AF486
Precision Count Beads™	BioLegend	#424902
Antibodies for immunofluorescence staining
Anti-CD4 Antibody (anti-human)	Abcam	#ab133616
Anti-CD103 Antibody (anti-human)	Abcam	#ab224202
Anti-CD69 antibody (anti-human)	Abcam	#ab233396
IHC‑plus™ Monoclonal Mouse anti‑Human XCL1 / Lymphotactin Antibody	LifeSpan BioSciences	1E1 / #LS‑B5938
Anti XCL1+XCL2 antibody (anti-human)	Abcam	EPR26181-30
Anti-HLA-DR antibody (anti-human)	Abcam	EPR3692
Anti-XCR1 Antibody (anti-human)	Antibodies Online	# No. ABIN6266058
Anti-pan Cytokeratin antibody (anti-human)	Abcam	#ab7753
Anti-CD68 antibody (anti-human)	Abcam	#ab213363
Anti-CD11c antibody- C-terminal (anti-human)	Abcam	#ab52632
Anti-CD4 antibody (anti-mouse)	Abcam	#ab183685
Anti-CD8 Antibody (anti-mouse)	Abcam	#ab217344
Anti-CD103 Antibody (anti-mouse)	Abcam	#ab224202
Anti-Granzyme B Antibody (anti-mouse)	Abcam	#ab255598
Anti-Perforin Antibody (anti-mouse)	Abcam	#ab16074
Mouse XCL1/Lymphotactin Antibody	R&D Systems	#AF486
Purified anti-mouse/rat XCR1 Antibody	BioLegend	ZET
Anti-CLEC9A antibody (anti-mouse)	Abcam	#ab300433
Mouse IgG1,monoclonal - Isotype Control	Abcam	#ab91353
Mouse IgG2b, monoclonal - Isotype Control	Abcam	#ab170192
Mouse IgG2a, monoclonal - Isotype control	Abcam	#ab18415
Rabbit IgG, monoclonal- Isotype Control	Abcam	#ab172730
Rat IgG2a, monoclonal - Isotype Control	Abcam	#ab18450
Goat IgG, polyclonal - Isotype Control	Abcam	#ab37373
Antibodies for neutralizing, blocking and bioassay
Ultra-LEAF™ Purified anti-human CD3	Biolegend	HIT3a
Ultra-LEAF™ Purified anti-human CD28	Biolegend	CD28.2
Recombinant Human B7-H1 (PD-L1, CD274)-Fc Chimera (carrier-free)	Biolegend	#762506
Ultra-LEAF™ Purified anti-human CD279 (PD-1)	Biolegend	EH12.2H7
Ultra-LEAF™ Purified Mouse IgG1, κ Isotype Ctrl	Biolegend	MG1-45
Recombinant Human CXADR/CAR-Fc Chimera (carrier-free)	Biolegend	#777408
SC79, Akt activator	Beyotime	#SF2730-25mg
LY294002, PI3K inhibitor	Beyotime	#S1737-25mg
Recombinant Human IgG1 Fc (Thr106–Lys330) (carrier-free)	Biolegend	#773006
Ultra-LEAF™ Purified anti-mouse CD3ε	Biolegend	145-2C11
Ultra-LEAF™ Purified anti-mouse CD28	Biolegend	37.51
Purified anti-mouse JAML Antibody	Biolegend	HL4E10
Recombinant Mouse CXADR/CAR-Fc Chimera (carrier-free)	Biolegend	#777608
Recombinant Mouse IL-2 (carrier-free)	Biolegend	#575406
InVivoMAb anti-mouse PD-1 (CD279)	Bioxcell	RMP1-14
InVivoMAb anti-mouse CD4	Bioxcell	GK1.5
InVivoMAb rat IgG2a isotype control, anti-trinitrophenol	Bioxcell	2A3
Human XCL1/Lymphotactin Antibody	R&D Systems	#AF695
Normal Goat IgG Control	R&D Systems	#AB-108-C
ELISA kits
Human lymphotactin, Lptn/LTN ELISA Kit	CUSABIO	# CSB-E08712h
Other functional antibodies
Fingolimod hydrochloride(FTY720)	MCE	# No.: HY-12005

## Sheet: Supplementary Table 2
Log2(TPM+1) Normalized Gene Expression Data from Bulk RNA-seq
symbol	T_DP1	T_DP2	T_DP3	T_DP4	T_DP5	T_DP6	T_DP7	T_SP1	T_SP2	T_SP3	T_SP4	T_SP5	T_SP6	T_SP7	T_DN1	T_DN2	T_DN3	T_DN4	T_DN5	T_DN6	T_DN7	N_DP1	N_DP2	N_DP3	N_SP1	N_SP2	N_SP3	N_SP4	N_SP5	N_SP6	N_DN1	N_DN2	N_DN3	N_DN4	N_DN5	N_DN6	PB_Naive1	PB_Naive2	PB_Naive3	PB_Naive4	PB_Naive5	PB_TEM1	PB_TEM2	PB_TEM3	PB_TEM4	PB_TEM5	PB_TEM6	PB_TCM1	PB_TCM2
A1BG	2.1783	2.10573	2.4576	2.37159	2.7425	2.6452	2.09969	2.49854	2.44374	2.36159	2.54298	2.57781	2.6916	3.05323	1.97968	2.0024	2.14838	2.1122	2.43741	2.2977	2.15732	1.76238	2.41332	2.80003	2.65827	2.54944	2.5827	2.54028	2.43549	3.13731	1.19702	1.61911	1.77247	1.5423	0.91072	2.33093	2.27943	2.43202	2.76505	3.03582	2.06138	2.12106	1.88036	2.44522	2.30283	1.66821	2.08492	1.9847	1.81556
NAT2	0	0	0	0	0.366098	0	1.20189	0	0	0	0	0	0	0	0	0	0.09139	0	0	0	0	0	0	0	0	0	0	0	0.228449	0	0	0	0	0	0	0	0.532576	0.318454	0	1.31278	0	0	0	0	0	0	0	0	0
ADA	6.22296	5.34229	5.27426	6.09352	5.39587	5.4349	4.51481	5.50054	4.89594	3.90095	5.68425	3.6902	4.9697	4.90087	5.54942	4.70558	4.07821	4.7045	4.14584	4.92524	4.91871	5.80276	5.00753	5.94275	5.47131	5.11632	4.69693	3.81996	5.82029	5.27726	5.53867	5.37708	5.34365	5.9301	5.225	4.83795	3.15914	2.94827	3.4514	3.68017	4.26736	5.53382	5.60276	5.23217	4.71389	5.14738	4.85084	3.77726	4.24138
CDH2	0.0230444	0	0.664753	0	0	0	0	0.0224181	0	0.63178	0.111653	0	0	0	0	0.0676095	0.408148	0	0	0	0	0	0	0.121987	0	0	0	0.191155	0	0	0	0	0	0	0	0.172449	0.576436	0.579167	0.320165	1.66925	0.329379	0.441894	0	0	0	0	0.11085	1.08573	0
AKT3	1.78552	2.07262	2.96025	3.4041	3.05129	1.8559	1.95025	1.95079	3.35866	3.1735	3.33062	3.69982	1.87432	3.02123	2.98886	3.48381	3.20788	3.8042	2.61829	2.97112	2.77899	3.76055	3.11148	3.56283	3.60387	3.42525	3.13764	3.47407	2.78346	3.55816	3.56363	3.49524	2.89601	3.06056	2.71164	2.79407	2.46199	3.17034	1.59894	3.55756	2.37844	2.91243	3.35127	2.96469	3.60405	2.09579	2.42669	2.57532	2.91946
MED6	3.68918	3.62583	4.17882	4.28076	4.39345	3.74233	3.95071	4.39005	4.0882	4.55746	4.03147	4.44256	3.98334	4.47078	4.31626	4.17124	4.31466	4.23326	3.79109	3.85063	4.46869	4.00085	4.46192	4.27313	3.86044	4.04038	3.91025	4.17428	3.92823	3.87657	4.42347	4.43755	4.15932	4.26459	5.05842	4.24898	4.23956	4.83947	4.05059	4.50197	4.36598	4.44226	4.60776	4.61135	4.36205	4.94385	4.45132	4.11319	4.86448
NR2E3	0	0	0.481233	0.159504	0	0.370606	0.868634	0	0	0.0771713	0.293139	0.208296	0.213699	0.348338	0.152375	0	0	0	0	0.0721891	0.461076	0	0.376748	0.473241	0.630883	0.0723893	0.0682612	0.1686	0.0724111	0.146756	0	0.376676	0.245952	0.423882	0.286876	0.212523	0.604952	1.16025	0.287904	2.71999	0.329379	0.583639	0.52517	0.616858	0.604531	0.4023	0.132034	0.259649	0.810873
NAALAD2	0.195238	0.650473	0.481233	0.585938	1.11932	0.52541	0.189773	0.645032	1.38172	0.823151	0.744945	0.666098	0.859378	0.678797	0.66795	1.90103	0.754169	0.981025	0.258171	0.645626	0.881897	0.532681	0.566352	0.145194	0.729631	0.228384	0.718991	0.474682	0.85312	0.279953	0.551251	1.0776	0.0655292	0.98066	1.04693	0.498407	0.965363	0.772348	0.568658	2.13417	0.67183	0.339017	0.393576	0.53873	0.499094	0.479963	0.712743	0.0849801	0.548781
DUXB	0	0	0	0.360542	0	0.257329	0	0	0.408942	0.370782	0.132983	0.446172	0	0.504613	0.381133	0.153092	0	0	0	0	0	0	0	0	0	0.66282	0	0	0	0.192535	0.445667	0	0	0.751091	0.266724	0	0	0.219911	0	0.525833	0	0.506617	0	0.175481	0.661492	0	0	0	0
DDTL	0.998765	1.69149	3.38555	2.72859	3.1595	1.94396	3.07611	2.15735	3.10483	3.25603	2.84716	3.70937	2.15852	3.28107	2.93884	2.04216	2.9393	1.68281	2.59688	2.09315	1.97192	2.95958	3.01418	3.8456	3.31676	3.22545	2.76856	3.24263	3.15814	3.55597	2.93925	3.33148	2.36924	3.58053	4.0356	3.2514	2.09572	3.18608	2.36598	3.35286	2.14741	2.49658	3.42053	3.13897	2.9798	2.89664	2.56551	2.37475	2.96134
NAALADL1	2.86066	3.90512	3.05891	3.08153	2.54243	2.26533	2.50894	3.39742	4.1089	3.10452	2.5706	2.73567	1.51199	2.38007	2.78411	3.66025	2.98172	2.61639	2.03747	1.95996	2.64064	2.53633	2.82124	2.77793	2.65108	3.33249	2.25679	2.41653	2.48054	2.63899	3.00886	2.90319	2.42856	2.48378	2.71536	2.67722	3.19006	3.14639	3.06308	2.71194	2.70712	3.67757	3.34683	2.88483	3.41408	3.19262	3.51479	2.93713	3.16256
SIGLEC14	3.75948	2.14342	0.37033	1.88966	0.422059	2.88653	3.89045	2.17747	0.810433	0.746473	1.00997	1.26178	2.27256	3.16872	1.71879	1.34217	0.667725	1.31266	1.00716	3.09469	3.05592	0.883916	2.00622	4.00314	2.2702	2.44879	0.386109	3.33161	4.59675	4.34156	1.66524	1.78094	0.148514	1.93268	2.59121	4.31259	4.71221	1.08386	3.10997	3.88013	7.13711	4.65707	2.14363	0.294367	0.951446	1.4307	5.87593	6.06046	5.5273
ACOT8	4.59898	5.65627	4.75825	4.67524	4.18284	4.87027	5.4846	5.21871	5.53975	5.13206	4.88032	4.30951	4.62044	4.83245	5.38719	5.44272	5.14228	4.47806	3.89998	5.24774	4.98556	3.63466	3.9141	3.81879	3.51569	4.7338	4.52441	4.18836	4.73423	4.28589	4.70664	4.37439	4.3401	5.06595	4.55918	5.05323	4.88639	4.62518	4.86183	3.81024	4.96716	5.07763	5.10381	4.53191	5.12295	4.46469	5.35798	5.18236	5.39895
ABI1	7.04511	6.77993	7.19406	7.05039	7.00093	6.48203	6.87188	7.02109	7.0358	7.63419	6.99244	7.11639	6.33452	7.21686	7.1744	7.01131	7.3502	6.79904	6.56322	6.84843	7.1981	6.73488	7.02601	6.69361	6.49286	7.33042	6.72302	7.05901	6.89701	7.03981	7.14487	7.05116	6.87496	7.28228	7.04623	6.8501	6.58209	6.80096	6.37953	7.13458	6.71798	6.90857	6.94903	7.2599	7.01081	7.1384	6.91777	6.36949	7.00184
GNPDA1	4.86917	4.68506	5.08675	3.85405	3.86894	4.73313	4.82048	4.81532	4.69065	4.99128	4.01289	3.98411	4.81219	4.99694	4.57702	3.78768	4.25785	3.42889	3.64054	4.77382	4.9041	2.65799	2.93507	4.03455	3.32355	3.40437	4.34571	3.63079	4.5383	4.37544	3.63941	3.43681	3.51601	3.60098	4.14038	4.64187	4.27549	4.50373	4.71032	3.84744	4.25409	3.84805	4.19851	4.39449	3.72255	4.1759	4.54116	3.72692	4.45603
KCNE3	2.45317	0.620239	3.25895	0.585938	1.55438	2.03842	3.09107	2.36457	0.889124	1.7884	0.293139	1.43752	2.20921	1.98163	1.12276	1.34217	2.02051	0.57982	1.91017	1.60185	2.04896	0.858758	1.25857	1.90119	0.340756	1.06884	3.25211	2.46824	3.11879	0.099477	0.271216	0.689987	2.35621	0.660478	1.53374	3.19501	1.91962	3.47168	1.51781	2.54079	4.01471	2.13648	0.796653	2.04842	0.166673	0.337013	2.77864	3.31459	3.14029
ZBTB33	2.7476	3.07419	2.76946	3.13187	3.24473	3.22709	3.52685	2.97439	2.68706	3.423	3.4352	3.57584	3.09354	3.33412	3.01749	3.11713	2.9485	3.45962	3.13144	3.17884	3.47425	2.51233	2.83472	2.86087	2.44646	2.96522	2.72341	3.14203	2.50254	2.55386	3.314	3.18141	2.83155	3.23554	3.18682	3.07515	4.07094	3.79458	3.37668	4.7869	3.50119	3.49423	3.31081	3.40207	3.51025	3.30784	3.11021	2.51917	4.17173
CDH3	1.76516	1.67688	2.43021	1.80944	0.642224	3.59469	4.33932	1.86655	1.04619	2.18109	1.12088	0.7573	3.78707	2.05931	1.3559	0.72745	2.29015	1.44141	1.1512	3.91421	3.51102	0	0	0	0	0	0.154525	2.17767	0.647266	0.715863	0	0	0.168535	0.530063	1.58346	0	0.181361	0.656558	2.20253	0.469671	0.0677607	0.303027	0.170512	0	0	0	0	0.125664	0
TANK	7.66391	7.72954	8.47922	9.0474	8.08243	7.73498	7.80045	8.28206	8.06178	8.46163	8.65096	8.1708	7.8031	7.80506	7.88245	8.08678	8.23756	8.36671	7.26184	7.17833	7.44952	7.52793	8.31557	7.78779	7.32565	7.90006	7.14115	7.41272	7.76209	7.73117	7.09699	7.37449	6.76461	7.32101	6.56041	7.06832	6.04985	5.90883	5.98785	5.37486	5.95178	6.63518	6.74564	6.55329	6.76169	6.4725	6.5817	6.4319	6.75791
POM121C	3.31271	2.6493	3.49312	3.44449	3.16771	3.22207	3.08211	2.98013	3.22346	3.80023	3.04016	3.3503	3.20264	3.17164	2.48109	2.58251	2.78359	2.85701	3.09881	3.56813	3.37051	3.35324	3.04058	3.83672	3.14848	3.46837	3.05874	3.46485	3.51064	3.58416	3.32396	3.22554	3.04965	3.62913	3.84997	2.79737	2.99916	3.93632	2.72042	4.12401	3.16457	2.87309	3.33343	3.70898	2.96007	3.30997	3.06961	2.73175	3.64614
ZSCAN30	0.385074	1.34839	0.784935	0.794787	1.40502	0.737384	1.25597	0.570921	1.85667	1.32302	1.20385	1.45579	1.55182	1.54184	0.415966	1.10534	0.874837	0.518867	0.952025	1.12443	0.422992	0.327927	0.0926321	0.612963	0.129653	0.388178	0.403829	0.873698	0.85312	1.13468	0.427293	0.158368	0.439634	0.47795	0.509005	0.855539	1.00869	1.16025	0.555167	1.33391	0.41859	0.656757	0.444341	1.08104	0.647461	0.567955	0.740593	0.585494	1.38482
SRA1	6.03241	5.66833	6.00593	5.34567	5.43549	5.47557	5.4537	6.05544	5.69155	5.94803	5.19939	5.08736	4.99593	5.96622	5.63137	5.2836	5.5437	4.72572	4.92573	5.51548	5.71425	5.3305	5.83462	4.96235	5.38683	6.09211	5.50046	5.43066	5.50909	5.94834	5.75716	5.87522	5.7139	5.65347	5.79463	5.51392	5.36512	5.36897	4.49406	4.68781	6.53308	5.27167	5.12601	4.98357	4.90439	5.12821	6.06918	5.96175	5.83864
TMEM170B	0.312109	0.0909978	0.119121	0.180917	0.493448	0.406471	0.0980047	0.358269	0.278595	0.430822	0.195143	0.351775	0.484545	0.327557	0.193109	0.291487	0.218459	0.388646	0.311716	0.387213	0.383874	0.548501	0.0926321	0.74034	0.340756	0.330309	0.505809	0.492952	0.462016	0.0255197	0.331741	0.320338	0.852364	0.442131	0.88451	0.546232	1.67261	1.49123	0.555167	2.22178	2.33785	0.792735	0.60171	0.236148	0.451436	0.690631	1.29486	1.99572	2.35934
ZGLP1	0.111709	0.959062	0.855262	0.415769	0.626431	0.441466	0.525394	0.808754	0.914428	0.370782	0.688438	0.292023	0.767651	0.0767213	0.381133	0.549713	0.667725	0.549665	0.164261	0.809462	0.82462	0.309476	0.5983	0	0.322792	0.825256	0.814825	0.492952	0.349954	0.362375	0.516908	0.448528	0.406298	0.36771	0.161513	1.38017	0.700541	1.17084	1.06386	1.47372	1.25008	0.792735	0.460873	0.0683308	0.298219	0.303226	0.2722	0.525949	0.548781
GJE1	0	0	0	0	0	0	0	0	0	0.286633	0	0	0	0	0	0	0	0	0	0	0	0	0	0	0	0	0	0	0	0	0	0	0	0	0	0	0.424733	0.318454	0	2.0473	0	0	0	0	0	0	0	0	0
MINAR2	0	0	0	0	0	0	0	0	0	0	0	0	0	0	0	0	0	0	0	0	0	0	0	0	0	0	0	0	0	0	0	0	0	0	0	0	0.456377	0.853472	0	0	0	0	0	0	0	0	0	0	0
C8orf88	0	2.41402	0.664753	1.68008	1.329	1.06366	1.19083	0.834322	0.444119	0.174037	1.24362	1.64282	1.14626	1.12658	1.23431	2.44944	1.50136	2.31405	0.380152	1.32488	1.82632	0.433933	3.03767	2.53602	1.4785	2.54096	1.38685	1.10509	1.70699	2.39161	1.61742	2.80737	1.63533	2.67336	0	1.05606	0.471942	1.70304	2.40786	0	1.09633	1.06401	2.7358	2.06524	2.21041	1.9776	2.7481	0.711114	1.56279
FAM229A	0.772699	0.846037	0.408253	0.914661	0.964618	0.315079	1.33848	0.978886	0	0.808138	1.13152	0.937103	0.328208	0.241306	1.07996	1.25785	0.238591	0.264184	1.00716	0.581114	0.422992	0.95686	0.857857	1.0418	0.979404	1.05699	1.06919	1.19711	0.599056	1.78448	0.534182	1.43681	0.354804	1.24253	0.897675	0.723097	1.01933	0.715614	0.485755	1.3955	0	1.26447	1.46279	0.892884	1.40779	1.02711	1.06085	0.382242	0.630929
LOC100128108	2.39253	2.49956	2.13464	2.46619	2.46906	1.41129	2.1746	2.03037	2.80338	1.97473	2.09319	2.39108	1.59057	2.62114	2.12887	2.8963	2.27073	2.6523	2.42935	2.47237	2.85247	2.74637	2.9993	3.14324	3.01221	2.80449	2.64362	2.75609	2.39371	3.53169	2.96495	2.93793	3.06842	2.83746	2.98267	2.47792	2.78533	2.90452	2.30684	3.85842	2.6345	2.35874	3.43105	3.06007	2.90216	2.35685	3.17797	1.93978	2.87632
HGC6.3	0	0	0	0	0	0	0	0	0	0	0	0	0	0.662295	0	0	0	0	0	0	0.422992	0	0	0	0	0	0	0	0	0	0	0	0	0	0	0	0	0	0	1.05734	0	0	0	0	0	0	0	0	0
LOC100128242	1.57554	0	1.79148	2.45305	3.91191	0.806126	0.768012	0	0.57683	0.965267	1.04415	0.61824	1.32238	2.25909	1.2917	0.194007	0	1.29459	1.1014	0	1.38618	3.74003	1.67281	2.92261	2.4001	0.207105	3.19474	1.01946	1.27743	1.85022	0.60128	2.32035	2.60788	2.47051	1.46465	0.736902	0	0	0.859525	0	1.25977	1.46507	2.38364	2.0371	0	0	0.2722	0	0.461672
TRAPPC3L	0	0	0	0	0	0	0	0	0	0	0	0	0	0	0	0	0	0	0.104833	0	0	0	0	0	0	0	0	0.145688	0	0	0	0	0	0	0	0	1.04036	0.594981	0.221133	1.5659	2.07242	1.03139	0.660147	0.386463	0.280145	0.524629	0	0.447885	0.406764
CTAGE4	0.133049	0	0.755815	0.46896	0.366098	1.17181	0	0.375787	0.177707	0.507175	0	0	1.62085	0.348338	1.25369	0.958718	0.92539	0.78788	0.0215849	1.24384	0.403566	0.381903	0.339428	0.50946	1.35135	0.678367	1.90521	1.27308	1.28761	0.836114	1.10754	1.65752	1.5989	0.660478	1.17139	1.25145	1.00869	1.61272	1.34827	0	0	1.16772	0.52517	0.966349	0	0	0	0.415436	0.61487
C19orf71	0	0.650473	1.40741	0.283455	0.287939	0	1.50852	0	0.57683	0	0.688438	0	0.382225	1.2966	1.3559	0.310216	0.711594	0.318845	0	0.478591	0.702759	0.290787	0.261761	1.60739	0.4931	0.724025	1.43073	1.35527	0.270098	0	0.551251	0.301058	0	0.495531	0.491747	0	0.604952	0.826934	0	1.09495	0.469583	0.506617	0.556275	0	0.916771	0.919719	0.252991	0.241254	0.531775
OST4	9.64179	10.0068	9.29626	10.0323	9.82416	9.5439	9.53961	9.76779	10.5825	9.54441	10.1048	9.92785	9.54833	9.78499	9.67666	10.0197	9.6026	10.0197	9.54414	9.25309	8.89763	9.51946	9.22781	9.20825	9.68752	9.4614	9.12234	8.48898	8.97494	9.06179	8.57458	9.43118	9.48294	9.18821	9.47706	9.61729	9.94438	9.13296	9.9725	9.43141	9.4287	9.53364	9.6909	9.62668	9.96487	10.0634	9.40955	9.57561	9.25357
LMLN2	0	0.0909978	0	0	0	0	0.0498344	0	0.0692303	0	0	0	0	0.218912	0.067283	0	0	0	0	0	0	0	0	0	0	0.0723893	0.112038	0	0	0	0	0.0700108	0.0867271	0	0.117181	0.110171	0.063021	0.626098	0	0.881963	0.0455255	0	0	0	0	0	0	0	0
ZBTB42	0.584139	0.765446	0.533643	0.862609	0.458195	0.541629	1.49958	0.555631	0.57683	0.308135	0.772389	0.924041	1.13582	0.758589	0.308837	0.755055	0.258445	0.37151	0.747025	0.809462	1.16176	0.0892298	0.704855	0.693881	0.715931	0.565852	0.522126	0	0.647266	0	0	0.376676	0.565769	1.18951	0.345696	0.607628	0.777717	1.02671	0.0392903	1.11949	0.292091	0.490706	0.52517	0.690971	0.467497	0.26863	1.32277	0.670444	0.406764
BTNL10	0	0	0	0.46896	0.346952	0	0	0	0.113604	0.0771713	0	0.499981	0.173417	0.504613	0	0.194007	0	0	0.363345	0.206558	0.36391	0.0892298	0.358209	0	0.170405	0	0	0	0	0.806978	0.229408	0.0700108	0	0	0.640113	0	0	0.86656	0	2.06636	0.0677607	0.149356	0.410697	0.216208	0.40215	0.215128	0	0.125664	0
LOC100129098	0	0	0	0	0	0	0.357461	0	0	0	0	0	0	0	0	0	0	0	0	0	0	0	0	0	0	0	0	0	0	0	0	0	0	0	0	0	0.162299	0.157385	0	1.10727	0	0	0	0	0	0	0	0	0
KHDC1L	0	0.197224	0	0	0.510757	0	0	0	0	0	0.254736	0	0	0	0	0	0	0	0.363345	0	0	0	0	0	0	0.270022	0.43863	0	0	0.25859	0	0.516969	0.207762	0.660478	0.474279	0.23215	0.576436	0.318454	0	0	0	0	0	0.255817	0	0.72931	0.417306	0	0
DEFB131B	0	0.406573	0	0	0	0	0	0	0	0	0	0	0	0	0	0	0	0	0	0	0	0	0	0	0	0	0	0	0	0	0	0	0	0	0	0	0	0	0	0	0	0	0	0	0	0	0	0	0
SMIM27	3.81335	4.36209	3.80705	4.03249	3.95365	3.46889	3.24874	4.08921	4.79311	3.41311	3.79269	4.112	3.50612	4.24145	4.14775	4.35384	4.31821	4.52725	4.12605	3.69167	3.44129	3.42355	3.03183	3.78594	4.0361	4.03887	3.42911	2.64202	3.37168	3.6574	2.75262	3.79307	3.46228	3.6111	4.0445	4.19124	5.76363	4.88761	5.84133	5.00921	4.68827	4.23703	4.74907	4.297	4.87384	5.03994	3.99265	5.39335	4.0855
C1orf68	0	0	0	0	0	0	0	0	0	0	0	0	0	0	0	0	0	0	0	0	0.170595	0.193525	0	0	0	0	0	0	0	0	0	0	0	0	0	0	0.290725	1.19179	0	2.98664	0	0	0	0	0	0	0	0	0
TDRD15	0	0	0.463331	0.451447	0.366098	0	0	0	0.478459	0	0.195143	0.208296	0.213699	0.125692	0	0.0894597	0.390262	0.148228	0	0	0.0999379	0	0	0.898929	0.108837	0	0.403829	0	0.141361	0	0	0	0	0.612943	0	0	0.359285	0.594981	0.568658	2.36208	0	0	0.0663259	0.090407	0.166673	0	0	0	0
LOC100129307	0.215386	0.737551	0.664753	1.23434	1.48602	0.296084	0.936439	0.476651	1.99948	1.49225	1.87635	2.12609	0.346439	0.645602	1.39134	1.55343	1.828	1.84057	0.239872	0.629766	0.461076	0.467605	0.200637	0.662056	1.10033	0.811222	0.368169	0.663953	0.839351	0.715863	0.99975	0.430897	0.226983	0.268937	0.745805	0.777541	0.632915	0.979298	0.238118	3.29478	1.24032	0.712695	0.979879	0.489739	0.633292	0.26863	0.434459	0.978759	1.11483
SMIM10L1	3.5374	3.57551	3.79815	3.49024	3.51514	2.84792	2.9701	3.16277	3.33777	3.80779	3.29794	3.52268	3.04133	3.65296	3.36592	3.30394	3.67299	3.36106	3.3391	3.09757	3.54245	3.26742	3.48701	3.49896	3.15103	3.07794	3.19728	3.31373	2.82248	3.23078	3.60508	3.49099	3.67317	3.78559	3.92422	3.0254	3.52081	3.78427	3.67055	4.1732	3.63936	3.73103	3.7174	3.93014	3.75726	3.85147	3.74706	3.32336	3.88583
FAM106CP	0	0	0	0	0	0	0	0	0.13529	0.102004	0	0	0	0	0.110456	0	0	0.127962	0	0	0	0	0.136809	0	0	0	0	0	0	0	0	0.281518	0	0	0	0	0.0834308	0.656558	0.555167	1.94803	0	0.0872294	0.108908	0	0	0	0.0453673	0	0.0956818
MKRN2OS	0.154078	0.680087	0.408253	1.57078	1.77814	1.29172	2.64891	0.375787	1.67612	1.33355	0.812601	0.843078	1.32238	2.59963	1.74642	1.45587	0.937756	0.623902	0.894694	1.21224	2.2581	1.00352	0.804079	0.59622	1.91606	1.39477	1.11294	2.02282	0.811414	1.50496	1.32163	0.704734	0.319425	1.55073	1.52528	0.976838	1.22622	2.46251	1.15611	3.40869	0	1.15768	1.40416	1.30524	1.43255	0.885879	1.00453	0.570837	1.05657
LOC100129484	0	0.0462163	0	0	0.183881	0	0	0	0.0692303	0	0	0.14215	0	0.125692	0	0	0	0	0.202561	0.206558	0.403566	0	0	0	0	0	0	0	0	0	0	0	0	0.04845	0	0.045083	0	0	0	0	0.0455255	0.0659115	0.0663259	0.0459116	0	0	0	0	0.185411
ETDB	0.0230444	0	0	0	0.0482136	0	0	0.108761	0	0	0	0.0489563	0	0.0515981	0	0	0	0	0.239872	0	0.215848	0.110701	0	0	0	0	0.133438	0	0	0	0	0	0	0.4054	0	0	0	0.374502	0	0.665713	0.0455255	0	0	0.294367	0	0	0	0	0
TEX13C	0	0	0	0	0	0	0	0	0	0	0	0	0	0	0	0	0	0	0	0	0	0	0	0	0	0	0	0	0	0	0	0	0	0	0	0.0887998	0.0834308	0.299276	0.0197789	0.95196	0	0	0	0	0	0	0	0	0
MUC8	0	0.296161	0	0	0.140061	0	0.489728	0	0.939297	0	0	0	0	0.263357	0	0.946798	0	0.0865566	0	0	0	0	0.179674	0.436088	0	0.141319	0	0.0746821	0	0	0	0.158368	0.0655292	0.442131	0	0	0.237079	0.463333	0	0.22022	0.452784	0.0659115	0.477218	0	0	0.178325	0	0	0.387987
ZNF730	0	0	0.533643	0.520259	0.977125	1.74121	0.0498344	0.304401	0	0.0771713	0.568317	1.85728	0.859378	0.961047	1.02461	0	0	0.534348	1.41857	1.46554	0	0	0	0	0	0	0	0	0.330401	0	0	0.0700108	0.0440151	0	0	0.151987	0.632915	0.74426	0	2.24428	0	0.0442739	0	0	0	0	0.0675269	0.0641997	0
FAM47E	0.367176	0	0	0.738136	1.13056	1.69845	1.1457	0	0	0.469503	0	1.15402	1.35876	1.71184	0	0	0	0.800739	1.64405	0.513581	1.00301	0.399456	0	0	0.555967	0.461893	0.175309	0.098741	1.17153	0.76214	0	0.114866	0.535254	0.721515	0	1.75053	0	0.686388	0.271499	0.682282	0.518835	0	0	0.090407	0.467497	0	0	0	0.368962
TCF24	0	0	0	0	0.140061	0	0	0	0	0	0	0.164538	0	0	0	0	0	0	0	0	0.343667	0	0	0	0	0	0	0	0	0	0	0	0	0	0	0	0.162299	0.0695628	0	0.507354	0.214492	0	0	0	0	0	0	0	0
IZUMO3	0	0	0	0	0	0	0	0	0	0	0	0	0	0	0	0	0	0	0	0	0	0	0	0	0	0	0	0	0	0	0	0	0	0	0	0	0	0.840264	0	0.579889	0	0	0	0	0	0	0	0	0
LOC100129697	0	0	0	0	0	0	2.40746	0	0	0	0	0	0	0	0	0	0.113361	0	0	0.0954712	0	0	0	0	0	0	0.175309	0.994029	0.497515	0	0	0	0	0	0	0.344614	0	0.240166	0.0775388	0.746717	0.836285	0.656757	0	0	0	0	0.655375	0.525949	0
CCDC152	0.915007	2.96715	1.55839	1.74621	1.70484	1.17181	0.296839	1.25929	3.04594	1.62668	1.85725	1.21963	1.27558	1.19701	1.68349	3.48793	1.40667	2.07034	1.37731	1.43848	1.15015	0.920849	1.78116	1.7804	1.42897	0.996264	1.30435	1.21923	0.880268	1.16944	1.04865	1.76696	1.85509	1.15673	0.655694	1.06703	2.79773	2.6671	2.20253	2.96311	1.75376	1.81733	2.40516	2.56831	1.93234	1.4693	1.11505	1.54911	2.39739
COL4A2-AS2	0.536888	0.0687808	0.909155	0.115702	0	0	0.471559	0.601024	0	0.308135	0.195143	0	0.152846	0.196166	0.844542	0	0.887642	0	0	0.289653	0.281172	0	0	0	0	0	0	0.213362	0.290481	0	0	0.221257	0	0	0	0	0.181361	0.445999	0	0.562095	0.273079	0	0	0.522584	0	0	0.0893513	0	0
ZNF737	0.939438	2.97015	1.79863	2.64246	2.86869	2.99062	3.04266	2.25524	3.85815	2.63692	3.21786	3.05014	3.2299	3.18326	2.47697	4.3862	2.63203	3.94262	2.91785	3.25059	2.78651	1.7141	2.7448	2.05001	1.5342	1.78057	1.76142	2.77861	2.36996	1.59294	1.67306	2.65246	1.19259	2.93732	2.90331	2.64464	4.52717	3.41935	3.93946	3.76234	2.4479	2.61872	3.00462	2.67807	3.16848	2.34859	2.95244	2.92277	3.16256
TMEM269	0.385074	0.3707	0.649002	0.952503	0.688591	0.650322	0.868634	0.443807	1.27831	0.978738	0.974959	1.3717	0.580087	1.19701	1.24403	1.48089	1.12243	1.17128	0.582499	0.781024	0.895867	0.739781	0.790315	0.991468	0.967891	0.945772	0.58561	0.711536	0.811414	0.836114	0.800018	0.971841	0.283156	1.39082	0.830618	0.764122	1.18903	2.06848	0.87046	3.67397	1.26939	1.06401	1.20265	1.27665	0.633292	0.86287	0.969657	0.776449	0.919465
FAM205C	0	0.0909978	0	0	0	0	0	0	0	0	0	0	0	0	0	0	0	0	0	0	0	0	0	0	0	0	0	0	0	0.301004	0	0	0	0	0	0	0.273064	0.686388	0.397796	1.08252	0	0	0	0	0	0	0	0	0
HDAC6	3.98893	3.73038	4.33833	3.8607	4.44501	4.10764	4.60924	3.7893	3.983	4.23289	3.8143	4.04872	4.1918	4.21199	3.70034	3.99868	3.74864	3.46165	3.56721	4.40827	4.89369	3.71396	4.14388	4.53272	3.90489	4.53894	4.38192	4.61683	4.37968	4.0326	3.85408	4.11627	3.67842	4.38857	4.12786	4.29053	3.4221	4.42629	2.75623	4.32863	4.02184	3.71914	4.25885	4.32985	4.10016	3.95709	4.2816	3.64357	4.52533
HSFX2	0	0	0	0	0	0	0	0	0	0.5619	0	0	0	0.541172	0	0	0	0	0	0	0	0.309476	0	0	0	0.678367	0	0	0	0	0	0	0	0	0	0	0	0	0	0	0	0	0.170512	0	0	0	0	0	0
CCDC166	0	0	0	0	0	0	0	0	0	0	0	0	0	0	0	0	0	0	0.0844669	0	0	0	0	0	0	0	0	0	0	0	0	0	0	0	0	0	0	0	0	0	0	0	0	0	0	0	0	0	0
C8orf89	0	0	0	0	0	0	0	0	0	0	0	0	0	0	0	0	0	0	0	0.269324	0	0	0	0	0	0	0	0	0	0	0	0.320338	0	0	0	0	0	0.480461	0	0.762386	0	0	0	0	0	0.353614	0	0	0
SUPT20HL1	0	0.134431	0	0.0932923	0.458195	0	0	0	0	0	0	0.0489563	0	0	0	0	0	0	0	0	0	0	0.448611	0	0	0	0	0.456178	0	0	0	0	0	0	0	0	0.0423184	0.428454	0.114799	0.264907	0	0	0	0	0	0	0	0	0
C17orf107	1.72356	1.67688	0.463331	2.44864	2.40571	1.75519	1.61167	2.49052	2.04602	1.22469	2.06572	2.28779	1.74286	2.14495	1.98549	2.29345	1.05592	1.45774	2.34198	2.38532	2.06759	1.97047	1.44581	1.16044	1.83599	1.85085	1.75453	0.802239	2.37474	1.88549	1.77829	1.35504	1.73268	1.81858	0.91072	0.893011	1.61067	1.19179	0.892083	1.59244	3.60366	2.66554	1.36077	1.6331	1.41609	0.941846	2.36987	3.08372	2.29024
TMEM262	0.254857	0.475749	0	0	0	0.237553	0	0.460322	0.408942	0	0	0.771956	0	0	0	0	0	0	0	0.329472	0	0	0	0	0	0.349858	0	0	0.310579	0.864674	0	0	0	0	0	0	0	0.991298	0.271499	0.881963	0	0.583639	0.393576	0.331914	0	0	0	0	0.368962
CXorf49	0	0	0	0	0.0482136	0	0	0	0	0	0	0.0489563	0	0	0	0	0	0	0	0.0721891	0	0.0453046	0	0	0	0	0	0	0.0724111	0	0	0	0	0	0	0	0	0	0.0392903	0	0	0	0	0	0	0	0	0	0
TMEM221	0	0.296161	0	0	0	0.0687615	0	0	0.113604	0.242643	0	0.551855	0.417144	0	0	0.417759	0	0.187925	0.329132	0	0.534356	0	0	0	0	0.443815	0.0682612	0	0.163631	0	0.46381	0	0.456017	0	0.655694	0	0.063021	0.656558	0.485755	0.631994	0.153425	0.0872294	0	0	0	0.251015	0	0	0.565589
CD300H	0	0	0.119121	0	0	0	0	1.21131	0	0	0	0	0	0	0.724624	0	0	0	0	0	0	0	0	0	0	0	0.953633	0	0	0	1.38012	0	1.4677	0	1.82999	0.514525	1.54596	0.942689	0.913387	2.94948	4.78874	2.4397	0.716309	1.44887	0.316069	0	2.42669	3.40206	4.09566
PRR32	0	0	0	0.360542	0	0	0	0	0	0	0	0	0.417144	0	0	0	0	0	0	0.530763	0	0	0	0	0	0	0	0	0	0	0	0	0	0	0	0	0	1.32102	0	1.97518	0	0	0	0	0	0	0	0	0
ATP6V1FNB	0.111709	0.0687808	0.0246241	0.0705287	0.0948679	0.0462032	0.691585	0.0662354	0.0465207	0.126417	0.0457032	0.0963057	0.0674975	0.0767213	0.0452022	0.0454232	0	0	0	0.0485252	0	0.516685	0.136809	0.0500393	0.044525	0.163583	0.0458644	0	0.310579	0	0.0961831	0	0.0655292	0.118204	0.286876	0.110171	0.103556	0.0467459	0	1.37526	0.132481	0.0872294	0.0877738	0.154678	0	0.0619232	0.468166	0	0
LRRC70	2.21879	1.26291	0.567555	1.45252	0.926433	1.36647	0	0.871844	0.82385	1.00531	0.914657	1.36204	1.5982	1.82736	1.82628	1.27701	0.861917	1.53673	1.16096	1.27477	1.04123	1.08171	0.959749	1.67273	1.55744	1.05699	1.32309	2.80078	1.62911	2.11678	0.696417	1.1548	1.65675	1.34307	1.36391	1.76407	2.07549	1.43962	1.12905	2.65011	1.63221	1.30142	0.82247	0.313263	0.869201	0.86287	0.346577	1.8455	1.28687
LRRC69	0.133049	0.406573	0	0	0	0.134394	0	0.248443	0.391027	0.19727	0.111653	0	0.252887	0	0.363395	1.3146	0.637719	0.388646	0	0.478591	0	0	0.11489	0.491464	0.376028	0.75368	0.215998	0.122405	0.839351	0.342206	0.427293	0.320338	0.354804	0.495531	0.117181	0	0.424733	0.74426	0.79212	0.881963	0.310855	0.189335	0.57158	0.841743	0.702784	0	0.564805	0	0.185411
EFCAB10	0.674237	1.00659	0.516384	1.26474	0.762705	0	0.144619	0.492796	2.05173	1.17874	1.87001	2.34771	0.740335	1.05253	1.46803	0.982267	1.16513	1.85913	1.86312	1.25422	1.54533	0.871392	1.23844	1.624	1.24089	1.52084	0.879579	2.36291	2.29628	1.91992	2.14163	1.32672	0.709354	0	1.09344	1.9826	0.181361	2.08537	0.81494	1.66925	0.502603	1.40691	1.61827	1.66287	1.20239	1.23851	0.328339	1.73808	2.48393
SBK3	0	0	0.986399	0	0	0	0	0	0	0.242643	0	0	0	0	0	0	0	0	0	0.118383	0	0	0	0	0.586402	0	0.312969	0	0	0	0	0	0.456017	0.706496	0	0	0	0.74426	1.035	0	0	0	0	0.236148	0	0	0	0	0
TSTD3	1.49542	3.70539	2.67929	3.13736	3.41297	2.89602	3.16076	3.32937	4.35516	3.19097	3.23028	3.53132	3.33863	3.42985	3.23549	4.02726	3.73098	3.39749	2.92359	3.81951	3.24515	2.6797	2.82462	2.89207	3.64059	2.66319	2.72341	3.36671	2.88748	2.83213	3.20227	3.14943	2.36491	2.9015	2.28549	3.06697	3.38969	3.56897	2.72946	4.78977	3.21027	3.32734	3.7681	3.13897	3.4509	3.46125	2.89474	2.83656	3.65009
SMIM6	0	0	0	0.379187	1.26923	3.24948	3.68502	0	0	0	0	0.250767	2.69872	3.41022	0.831699	0	0	0	0.611256	2.64009	2.57269	0	0	0	0	0	0.601054	1.24101	0.349954	0	0	0.55001	0.301404	0	0	1.2223	0	0.445999	0	0.544077	0	0	0	0	0.385339	0.159565	0	0	0
SYCE1L	0.745246	0.176595	0	1.12812	0.626431	0.751397	1.20189	0.150069	0.258974	0	0.568317	0.727536	0	0.987782	0.765714	0.808729	0	0.813485	0.567902	0.564525	0.718566	0.433933	0	1.00422	0.796244	0.598904	1.02407	0	0.565997	0.731454	0	0.934793	0.188282	1.1004	0	0	0	0.497388	0.320165	0.597467	0.796895	0	1.30692	1.18729	1.15359	0.637392	0.19378	0	0
SPATA48	0	0	0	0	0	0	0	0	0	0	0	0	0	0	0	0	0.113361	0.354167	0.0844669	0	0	0	0	0	0	0	0	0	0	0.49617	0	0	0	0	0	0	0.0834308	0.463333	0	1.68578	0	0	0	0	0	0	0	0	0
ZNF316	1.07793	0.859041	1.33049	1.42586	0.964618	0.779021	1.25597	0.630511	1.19816	0.895958	0.95114	0.962879	0.921501	0.81939	0.943363	0.922657	0.986187	0.652559	0.734009	1.26453	0.654269	1.02629	0.947399	2.08043	1.25043	1.05699	1.44791	1.59402	1.3472	1.25822	1.48155	1.27824	1.22163	1.44612	1.66271	1.06703	1.61067	1.89411	1.035	1.94116	1.33503	1.41537	1.10085	1.53992	0.807445	1.4307	1.35014	1.01169	1.81556
LOC100131107	0.330699	0.296161	1.05972	1.74621	1.28943	0.38865	1.07526	0.659408	2.10216	1.75748	2.20316	2.15991	0.173417	0.933806	1.42593	1.91333	1.97923	2.04354	0.77271	1.24384	0.867789	1.29366	0.748218	1.18304	1.2599	1.21457	0.854026	0.563803	0.839351	0.920151	0.961955	0.857717	0.0867271	1.01764	0.91072	0.929535	0.965363	1.18136	0.485755	2.26642	1.35325	0.868566	1.00264	0.439025	1.40779	1.04766	0.89727	1.07538	0.958168
TSTD1	6.74661	7.34586	6.97861	7.53195	7.79351	7.56366	7.7254	7.33094	7.6533	7.10625	7.48594	7.77754	7.45078	7.77527	7.01402	7.08369	7.40856	7.43633	7.36518	7.23184	7.4258	6.9394	7.18699	7.12128	7.14399	7.26274	6.8219	6.19312	6.67953	7.11436	6.58525	6.76337	6.88671	6.87291	6.62886	6.71322	7.64725	7.24256	8.09696	7.1057	6.90558	7.33479	7.25258	7.20231	7.73785	7.50753	6.97751	7.07402	7.23773
NEMP2	3.30568	3.39755	2.46211	3.75938	3.76998	2.83482	2.15196	3.56714	4.48751	3.95136	3.70994	3.86613	3.14131	3.28915	3.49167	4.02017	3.85189	3.50747	2.95478	3.31648	3.22316	3.5008	3.39452	2.9393	2.60352	3.14661	2.3693	3.59318	3.36928	3.57338	3.12457	3.03739	3.12842	2.74861	3.17064	3.02258	3.18535	3.22217	3.07731	3.74667	3.20275	3.38872	3.39709	2.97955	3.08244	3.17638	3.05027	2.42451	3.71179
ANKRD63	0	0	0	0	0	0	0	0	0	0.150423	0	0	0	0	0	0.0454232	0	0	0	0	0	0	0.301117	0.397954	0	0.290399	0	0	0	0	0	0	0	0	0	0	0.408647	0.299276	0.133075	0.579889	0	0	0	0	0	0	0	0	0
DPEP2NB	0	0	0	0	0	0	0	0	0.156654	0	0.367008	0	0	0.125692	0	0.291487	0	0	0	0	0	0	0	0	0	0	0.112038	0.278003	0	0	0.584796	0.516969	0	0	0.364782	0	0	1.28248	0.457027	2.48049	0.329379	0	0.150268	0	0	0	0	0.125664	0.693438
C11orf91	0.111709	0.217561	0	0.180917	0	0.779021	0.167373	0.129563	0	0.19727	0.330546	0.499981	0.65514	0.263357	0.110456	0	0.09139	0.388646	0	0.442731	0	0.516685	0.448611	0.098401	0	0	0	0.492952	0.270098	0.321752	0.229408	0.35814	0.406298	0	0.326355	0.172449	0.308173	0.463333	0.151122	0.488635	0.153425	0.339017	0	0.175481	0.186216	0.418171	0	0.165232	0.630929
SP9	0	0	0	0	0	0	0.0980047	0	0	0	0	0	0	0	0	0	0	0	0	0	0	0	0	0	0	0	0	0	0	0	0	0	0	0	0	0	0	0.135925	0	0	0	0	0	0.11215	0	0	0	0	0
CD300LD	0	0	0.973809	0	0	0	0	0	0	1.01841	0	0	0.467988	0	0.131568	0	1.23693	0	0	0	0	0	0	0	0	0.118707	0	0.456178	0.118742	0	0	0	0	0	0	0	0.532576	0.157385	0.271499	1.06998	1.2305	0.228237	0.129736	0	0	0	0.484729	1.26032	0.548781
ZNF705E	0	0	0	0	0	0	0	0	0.113604	0	0	0.164538	0	0.101414	0.381133	0.194007	0.218459	0	0.0428515	0.118383	0	0.564149	0	0.770501	0	0.228384	0	0	0	0.214891	0.351364	0.0926126	0.0440151	0.248344	0.326355	0.131231	0.943199	0.799899	0.659716	2.9933	0.0896583	0.0442739	0.267679	0.747637	0.702784	0.370026	0.0453673	0.295751	0.767947
PRR23D1	0	0	0	0	0	0	0	0	0	0.0261851	0	0	0.0453473	0	0	0	0	0	0	0	0	0	0	0	0	0	0	0	0	0	0	0	0.0221754	0.118204	0	0.067107	0.218744	0.67155	0.287904	1.97518	0	0	0	0	0	0	0	0	0
ARMCX4	0	0.0232932	0.311509	0.503361	0.183881	0.134394	0	0.170288	0.478459	0.329321	0.154002	0.390278	0.382225	0.523008	0.271283	0.626448	0.443266	0.187925	0.183538	0.163145	0.36391	0.193525	0.158401	0.0500393	0.0877169	0.249353	0.0682612	0.256776	0.185562	0	0.0246536	0.0700108	0.107618	0.248344	0.139517	0.308092	0.700541	0.826934	0.151122	0.714859	0.365728	0.356681	0.248762	0.11215	0.35112	0.140558	0.434459	0.22262	0.531775
PET100	7.88952	7.88891	7.72885	7.85028	7.46207	7.90083	7.28941	7.86472	8.62687	7.35878	7.69578	7.91974	7.52669	7.69895	7.78078	7.86869	7.52391	7.82458	7.31471	7.11441	6.08466	7.75923	7.39696	7.42918	8.02023	8.01568	7.36387	6.55585	6.90488	7.22002	6.4797	7.51759	7.38613	6.81741	7.49693	8.02467	8.00679	7.78783	7.98987	7.15902	7.38372	7.22577	7.68671	7.47169	7.59712	7.92594	7.1417	7.99002	7.18567
ZNF717	1.40182	1.73447	1.30056	1.15	2.20235	1.88162	0.357461	1.50196	1.89531	2.1635	1.81169	2.04997	2.42187	2.59963	1.54872	2.21611	1.67391	1.78341	2.08437	2.65583	1.62297	0.793874	1.57184	0.397954	1.07909	0.549038	2.47785	2.12593	1.68406	1.97335	1.44548	1.47171	1.75932	1.89343	1.85044	2.38014	2.63096	3.44357	2.78252	4.03167	1.61721	1.98571	2.54741	2.00259	1.92654	1.51429	1.98367	1.51889	2.62291
INSYN2B	0.174804	0.333912	0.37033	0.901823	0.527861	0.197171	0.31733	0.358269	1.23879	0.838009	1.12088	0.843078	0.364443	0.541172	1.17453	1.21873	0.998045	1.1209	0.523206	0.956575	1.06615	0.980378	0.533681	0.491464	0.956285	0.906708	1.09123	1.36522	1.04528	0.169827	1.25025	0.84446	0.488236	0.836349	0.91072	1.1101	0.987191	0.954996	0.70928	2.26642	1.08547	1.23612	1.27923	1.11375	1.21196	1.02711	1.00453	1.01169	1.307
KRTAP25-1	0	0	0	0	0	0	0	0	0	0	0	0	0	0	0	0	0	0	0	0	0	0	0	0	0	0	0	0	0	0	0	0	0	0	0	0	0	0	0	1.11949	0	0	0	0	0	0	0	0	0
ZNF705G	0	0	0	0.13777	0	0	0	0	0	0	0	0	0	0	0	0.194007	0	0	0.104833	0	0	0.131857	0	0	0	0	0	0.145688	0	0	0	0	0	0	0	0	1.06109	0	0.881312	2.65851	0	0	0	0	0	0	0	0	0
TEX13D	0	0.176595	0	0	0	0	0	0.0444931	0.218913	0.0771713	0	0	0	0	0	0.0454232	0.0464185	0.0439274	0	0.0244666	0	0	0	0	0	0	0	0	0	0	0	0.0470493	0	0	0	0	0	0.463333	0	1.35473	0	0	0	0	0	0.0619232	0	0	0
FOXO6	0	0	0	0	0.0717294	0	0	0	0	0	0	0	0	0	0	0	0	0	0	0	0	0.131857	0	0	0	0	0	0	0	0	0	0	0	0	0	0	0.063021	0	0	0	0	0	0.0663259	0	0	0	0	0	0
FAM240A	0	0	0	0	0	0	0	0	0	0	0	0	0.484545	0.0767213	0	0	0	0	0	0	0	0	0	0	0	0	0	0	0	0	0	0	0	0	0	0	0	0.463333	0	0.665713	0	0	0	0	0	0	0	0	0
LOC100132202	0	0	0	0	0	0	0	0	0	0	0	0	0	0	0	0	0	0	0	0	0	0	0	0	0	0	0	0	0	0	0	0	0	0	0	0	0	0	0	1.99521	0	0	0	0	0	0.159565	0	0	0
NPIPB5	4.77559	4.79318	6.11888	6.41087	5.98589	4.74017	4.9343	4.54131	5.93625	6.2639	5.97041	6.09614	4.26071	5.53511	5.31289	5.60226	5.69387	5.49414	3.92167	5.31499	5.59568	6.62423	5.61601	6.22697	5.66912	6.01768	5.78072	6.03261	6.28577	5.9612	6.26079	5.94752	5.13627	5.82146	5.64751	5.53432	4.30185	4.83282	2.91252	5.23587	5.145	5.44113	5.52627	5.82192	5.68528	5.56191	5.30359	5.0935	5.64317
KIR2DS2	0	0.509131	0.0960709	0.115702	0.544764	0.370606	0	0	0	0	0.215282	0.351775	0	0	0	0	0	0	0.46137	0.766592	0	0	0.358209	0	0	0.983806	0	0	0	0.146756	0	0.582311	0.372174	0.118204	0.91072	1.26103	0	0	0.0775388	0	0.67183	0	0	0.275221	0.166673	0	0.213788	0	0.406764
KRTAP4-9	0	0	0	0	0	0.441466	0	0	0	0	0	0	0	0	0.152375	0	0	0	0	0	0	0	0	0	0	0	0	0	0	0	0	0	0	0	0	0	0.342448	1.02671	0	1.3955	0	0	0	0	0	0	0	0	0
ZNF705B	0	0	0	0	0	0.370606	0	0	0	0	0	0	0	0	0	0	0	0	0	0	0	0	0	0	0	0	0	0	0	0	0	0	0	0	0	0	0	0.318454	0.151122	0	0	0	0	0	0	0	0	0	0
GAGE12D	0	0	0	0	0	0	0	0	0	0	0	0	0	0	0	0	0	0	0	0	0	0	0	0	0	0	0	0	0	0	0	0	0	0	0	0	0	0	0	1.22504	0	0	0	0	0	0	0	0	0
NBPF10	1.62156	1.78304	2.36903	2.66922	2.13139	2.02117	3.16359	1.91529	2.49496	2.38202	2.8407	2.39582	2.2388	2.6254	2.26406	2.20614	2.29497	2.81326	1.88095	2.52047	2.97598	2.84575	2.69026	2.90572	2.40864	2.72438	2.03026	1.70789	2.71725	2.29523	2.43623	2.73379	1.68482	2.75592	2.55428	2.30336	2.5379	2.71492	2.17192	2.68753	3.67782	2.67964	2.5002	2.56042	3.12103	2.71905	3.5368	3.40826	3.25354
CLDN24	0	0	0	0	0.267719	0.333826	1.80545	0	0	0	0.235144	0	0.417144	0.628713	0	0	0	0	0	0.227785	0	0	0	0	0.267516	0	0	0	0	0	0	0	0.389337	0	0	0	0.646696	1.49123	0	3.36574	0	0	0	0	0.298219	0	0	0	0
KRTAP4-7	0	0	0	0	0	0	0	0	0	0	0	0	0	0	0	0	0	0	0	0	0	0	0	0	0	0	0	0	0	0	0	0	0	0	0	0	0.142983	0	0	0	0	0	0	0	0	0	0	0	0
GOLGA8F	0	0.0687808	0.119121	0	0.0482136	0.0232865	0.167373	0.0444931	0	0.469503	0.673958	0.0728252	0.0453473	0.149568	0	0.0676095	0	0	0	0	0	0.0674343	0	0.234459	0	0.228384	0.0231144	0	0.0245431	0.0752434	0	0.114866	0	0	0.161513	0.045083	0.342448	0.799899	0.186552	1.67754	0.0455255	0.108237	0.0663259	0	0	0.0415761	0	0	0
DPH3P1	0.731321	1.11897	1.04775	1.7245	2.00883	1.06366	1.25597	0.729214	2.26839	1.86294	1.85725	2.31306	0.610578	2.16851	1.94433	1.93763	1.75301	2.16289	1.02864	2.07569	1.54533	1.76238	1.3738	1.80975	1.73093	2.00059	1.2466	1.44246	1.28761	1.73119	2.50355	1.81532	1.25946	1.79037	1.65498	1.41494	1.84389	2.85941	1.35607	3.8855	1.96989	1.99138	1.52701	1.33328	1.48082	1.07795	1.47144	1.91097	1.34644
SHISAL2B	0	0	0	0.585938	0	0	0	0	0	0	0.437279	0	0	0	0	0	0	0	0	0	0	0	0	0	0	0	0	0	0	0	0	0	0	0	0	0	0.273064	0.67155	0	0.469671	0	0	0	0	0	0	0	0	0
SMIM9	0	0	0	0	0	0	0	0	0.177707	0	0	0	0.110803	0	0	0	0	0	0	0	0	0	0	0	0	0	0	0	0	0	0	0	0	0	0	0	0	0	0	0	0	0	0	0	0	0	0	0	0
CXorf49B	0	0	0	0	0.0482136	0	0	0	0	0	0	0.0489563	0	0	0	0	0	0	0	0.0721891	0	0.0453046	0	0	0	0	0	0	0.0724111	0	0	0	0	0	0	0	0	0	0.0392903	0	0	0	0	0	0	0	0	0	0
FAM25G	0	0	0	0	0	0	0	0	0	0	0	0	0	0	0	0	1.05592	0	0	0	0	0	0	0	0	0	0	0	0	0	0	0.55001	0	0	0	0	0	0	0	0	0	0	0	0	0	0	0	0	0
C9orf147	0.133049	0.237617	0.311509	0.553472	0.657846	0.370606	0.525394	0.410198	0.638871	0.543888	0.812601	0.71242	0.272089	0.594332	0.415966	0.517839	0.425814	0.981025	0.396766	0.581114	0.281172	0.564149	0.241673	0.168033	0.444085	0.647105	0.368169	0.339872	0.388283	0.651757	0.370724	0.413049	0.207762	0.348489	0.383618	0.46562	0.954323	1.5971	0.527802	2.12208	0.59736	0.425249	0.660147	0.489739	0.467497	0.337013	0.610801	0.348265	0.206997
GOLGA6L3	0.0900481	0.0909978	0.186142	0.694138	0.140061	0.352333	1.0012	0.358269	0.391027	0.242643	0.702773	0.856891	0.213699	1.16222	0.483207	0.56539	1.38877	0.354167	0.104833	0.3097	0.323134	0.980378	0.704855	1.44856	0.248609	0.310492	0.892189	0.873698	0.82545	1.13468	0.896675	0.430897	0.565769	1.30369	0.608436	0.622577	0.646696	0.701075	0.304125	1.13161	0.612564	0	0.956752	1.53187	0.756063	0.650887	1.08277	0	0.738604
PRR23D2	0	0	0	0.397594	0	0	0	0	0	0.66549	0	0	0	0	0	0	0	0.187925	0.0638092	0.0954712	0	0	0	0	0	0	0	0	0	0	0	0.0926126	0.709354	0	0.161513	0	0	0.686388	0.271499	0	0	0	0	0	0	0	0	0	0
DEFB130B	0	0	0	0	0	0	0	0	0	0	0	0	0	0	0	0	0	0	0	0	0	0	0	0	0	0	0	0	0	0	0	0	0	0	0	0	0	0.497388	0.320165	0	0	0	0	0	0	0	0	0	0
100133301	0	0.0909978	0	0.0474001	0.307879	0.424074	0.868634	0.108761	0.258974	0.150423	0.0680231	0	0.0893126	0.78931	0	0.132192	0.218459	0.168213	0.258171	0.3097	0.36391	0.0453046	0.0700256	0.145194	0.129653	0.0486608	0.0903155	0.0502151	0	0.0752434	0.0488929	0	0	0.04845	0.183178	0	0.471942	1.26281	0.0392903	2.72399	0.253813	0	0.129736	0.0459116	0	0.215128	0.0453673	0.0431157	0.118643
CD24	2.72319	1.15105	2.70236	4.65338	4.19493	5.63429	5.87034	2.55345	2.18766	2.98945	4.14998	4.34302	5.71528	4.77125	2.81054	1.79198	2.45408	4.3957	4.21656	5.27221	5.1765	1.64956	1.12239	2.30825	1.82327	1.94383	1.96611	3.65938	2.54981	2.86077	1.73413	1.82885	1.54632	1.82555	2.68531	2.60755	1.65907	3.32056	4.12552	3.95021	3.77899	1.31955	1.69014	2.58006	1.62384	1.05783	2.81512	1.91678	4.03661
KCNJ18	0	0	0	0	0	0.38865	0.144619	0	0	0	0	0	0.0674975	0	0	0	0.113361	0	0	0	0	0.213509	0	0.397954	0	0	0	0.437433	0	0.635275	0.164333	0.221257	0	0.227453	0.204522	0	0.408647	0.299276	0.133075	0.597467	0.0896583	0.0442739	0	0	0	0	0.19378	0.0431157	0.185411
TEN1	5.11487	5.47439	5.05423	5.22266	5.4479	5.39026	5.04825	4.84785	4.93742	4.8853	4.50829	5.20812	4.78487	5.40292	4.94592	4.3242	4.89441	4.50287	5.14132	5.27476	5.23193	5.00538	5.6883	5.34525	5.05675	5.28448	5.502	5.76492	5.09447	5.32493	4.71991	4.92145	5.86877	5.43796	5.75132	5.01125	4.52903	5.25353	4.84322	5.10296	5.28503	4.73848	4.94689	5.40947	5.03205	5.43652	5.2052	4.79556	5.30699
UPK3BL1	5.73425	4.18105	5.85578	5.10438	3.90538	4.68648	4.82942	5.15482	4.65356	6.08589	5.0574	4.08145	4.34133	5.32119	4.69162	4.11909	5.53049	4.71981	2.8651	4.70453	5.36907	5.17803	3.57995	5.79376	4.99215	4.67399	5.54655	4.22844	5.16101	5.84059	5.84889	4.5044	5.69072	6.10708	4.04006	4.61876	5.3383	6.57643	5.15464	4.8948	5.52992	5.48797	4.40911	6.21411	5.08442	3.09726	4.81935	5.64717	5.43084
JMJD7	5.14538	5.21783	5.15247	4.45565	5.23333	5.15159	4.71728	5.74425	4.98223	5.54981	4.44255	5.20745	4.74678	5.44634	5.27248	4.71088	5.10644	4.43541	4.75099	4.84852	5.09785	4.76081	4.55542	4.96561	5.0098	4.92595	4.86945	5.43893	4.72864	5.14089	5.19138	4.52116	4.87585	5.07402	5.27188	4.78827	5.20669	5.29708	5.37796	5.30035	4.84776	4.25008	5.14596	4.62086	4.93792	4.77619	4.62946	4.52604	5.14029
PLA2G4B	2.76821	3.09907	2.63199	2.99048	3.77178	3.06824	3.00526	3.22933	4.11027	3.04173	3.5186	3.84549	3.09354	3.46595	2.77072	3.60633	2.68801	3.00046	2.26263	2.56702	3.67595	4.01658	2.42672	4.41115	3.58327	3.20949	3.31668	4.41964	3.52576	3.98624	3.54457	3.41007	3.44392	3.77483	3.61314	2.95332	3.85051	4.03381	3.31997	4.44486	3.37981	3.56051	3.32216	3.59006	3.00478	3.02914	2.12245	3.36431	3.85026
HDAC5	3.67652	3.17643	4.28455	3.74866	4.25651	4.07737	4.21104	3.26502	3.08267	4.38101	3.6165	4.4276	3.89939	3.99853	3.4141	2.96292	3.8437	3.08173	3.97104	4.2225	4.50332	3.84944	4.27196	4.2222	3.25889	4.36372	3.69865	3.82898	3.96198	3.68369	3.64539	4.23404	3.73657	4.17196	4.26497	3.55201	3.83404	3.9746	3.46048	3.96044	4.82754	3.86358	3.8691	4.13652	3.65227	4.00779	4.03122	4.37603	4.61283
C17orf99	0	0.257397	0	0	0	0	0	0	0	0	0	0	0.272089	0.149568	0	0	0	0.623902	0	0	0.479748	0	0.517064	0.297961	0.3585	0.406963	0	0	0	0	0	0	0	0.309261	0	0	0	0.74426	0.238118	1.3021	0	0.425249	0	0.195988	0	0	0	0	0
CTAGE8	0.504506	0.458763	1.21756	0.13777	0.791316	2.12169	1.23458	0.871844	0.755482	1.6605	0.454325	0.975597	1.96561	1.52368	1.26329	0.417759	0.740117	0.57982	0.8104	1.31499	0.963761	0.753495	0.748218	0.338793	0.743202	0.866556	1.62454	1.3751	1.46844	1.03768	1.23976	0.762258	1.03794	0.530063	0.986607	1.02264	0.532576	1.95051	0.186552	1.66925	0.214492	0.726347	0.393576	1.08104	0.905024	0.464761	1.10437	0.105465	0.796706
KLLN	0.312109	0.3707	0.350988	0.263522	0.384994	0.296084	0.296839	0.087655	0.512	0.507175	0.132983	0.390278	0.213699	0.241306	0.483207	0.36499	0.335237	0.318845	0.294088	0.530763	0.215848	0.271852	0.0700256	0.612963	0.286177	0.330309	0.331604	0.563803	0.228449	1.24742	0.46381	0.158368	0.337223	0.675981	0.923648	0.326469	0.487341	1.06127	0.427716	2.03445	0.642502	0.208917	0.770365	0.601567	0.186216	0.353614	0.981377	0.838952	0.61487
PDCD6IP	4.88026	5.29642	6.01825	5.73532	5.31689	5.52739	5.56553	5.09658	5.3843	5.68487	5.47937	5.32329	5.48318	5.5972	5.26354	5.38812	5.81571	5.33915	4.96106	5.62453	5.24495	5.17548	5.26805	5.74	5.0182	5.29081	5.88928	6.1423	5.97666	5.08737	5.15486	5.5241	5.67068	5.83188	5.82078	5.83715	5.14916	5.89413	5.15799	5.84435	5.38139	5.10467	5.18193	5.66343	5.45091	5.36156	5.20333	5.15007	5.67256
PDCD6	6.74683	7.23457	6.94796	6.56996	6.68439	8.05178	7.49128	6.62871	6.82367	6.97693	6.43976	6.59049	7.9726	7.00007	6.12605	6.4738	6.60745	5.86666	6.54377	7.85533	6.96432	6.49166	6.75197	6.75241	6.00812	6.50122	6.74925	6.60575	6.60266	6.65325	6.69179	6.66335	6.94028	7.02385	6.88103	6.81026	6.29214	6.92187	6.78674	6.76428	6.63362	6.65762	6.68624	6.76711	6.87835	6.8405	6.90225	6.40891	6.82772
PATE3	0	0.604881	0	0	0	0.176547	0	0	0	0	0.215282	0	0	0	0	0	0.258445	0	0	0	0	0	0	0	0	0	0	0	0	0	0	0	0	0	0	0	0.290725	0.497388	0.608388	1.35473	0	0	0	0	0	0.101776	0	0	0
BCL2L10	0	0	0.664753	0.24331	0.475929	0	0	0.087655	0.156654	0.370782	0.437279	0.164538	0.0893126	0.804428	0.919285	0.27251	0.353813	0.282635	0.492619	0.329472	0	0.484151	0.413127	0.725019	0.586402	0.461893	0.312969	0.563803	0	0.236906	0.408682	1.25839	0.207762	0.348489	0.542916	0.23215	0.39238	0.74426	0.70928	1.53886	0.742645	0.128943	1.34304	0.439025	0.82001	0.941846	0	0	1.17083
SRRM5	0	0	0	0.202016	0	0	0.975643	0.443807	0.156654	0.525648	0.195143	0.250767	0.272089	0.348338	0	0.153092	0	0.518867	0.221337	0.795313	0.963761	0.95686	0	0.0744228	0.210037	0.479749	0.274959	0.0746821	0.185562	0	0	0.533584	0	0	0.0714445	0	0.502578	0.374502	0	0	0.550759	0	0.393576	0.67645	0.126775	0.251015	0	0.570837	0.141244
ERICH4	0	0	0	0	0.493448	0.296084	0	0.322581	0	0	0	0	0	0.173055	0	0	0	0.107408	0	0.163145	0	0	0.158401	0	0	0	0	0.492952	0.678534	0	0	1.14402	0	0	0	0	0.290725	0.641408	0.555167	1.14362	0.435788	0.169484	0.444341	0.313263	0.418766	0.524629	0	0	0.269884
EPOP	0	0.388748	0	0.780831	0.703721	0.315079	0	1.00163	0.755482	0.63178	0.42003	0.446172	0.382225	0.149568	0.0452022	0.253281	0.135002	0.487397	0.202561	0.0954712	0.670614	0.110701	0.200637	0	0	0.678367	0.505809	0.0502151	0.514943	1.44002	0.271216	0.0926126	0	0.184741	0	0	0	0.463333	0.186552	0	0.214492	0	0.150268	0	0.186216	0.0415761	0	0	0
BCL2L11	4.64334	4.68961	6.86111	6.09845	5.04123	5.14828	5.08233	5.19916	4.87917	6.57647	5.53551	5.19527	4.69614	5.48204	5.0714	4.99034	5.83402	5.19561	4.2478	5.23404	5.81189	5.3711	5.98569	5.50234	5.09099	5.77898	4.92573	5.35714	5.37117	5.79587	5.36493	5.71965	5.1708	5.61025	5.04887	5.03029	3.61144	4.29812	3.26095	4.83214	4.94781	4.94962	4.7176	4.98283	4.63253	4.45318	5.39733	4.16291	5.13607
TOMM6	6.28862	6.98106	6.51918	6.99933	7.40912	6.87321	6.75797	6.78295	7.50685	6.65958	7.04507	7.39223	7.17637	6.5814	6.68304	7.194	6.70541	7.04127	7.27819	6.78809	6.58527	6.27966	6.73388	6.06909	6.38039	6.68271	6.59486	6.16917	6.35121	6.10654	6.33197	6.67206	6.83578	6.31012	6.20028	6.54048	7.18788	6.8263	7.47234	6.81541	6.77124	6.77147	7.11066	6.67447	6.96611	7.15861	6.74615	6.55034	6.74067
SH2B3	2.45317	1.80336	3.24592	2.24516	2.9375	2.61487	2.86267	2.99154	2.52402	3.04493	2.60536	3.15169	2.65915	3.27294	2.94481	2.86497	2.83739	2.91729	2.63239	3.03272	3.16378	2.90532	2.55028	3.24073	2.74514	2.98723	3.82897	3.67747	3.84972	3.57122	3.09577	3.50369	3.0224	3.43323	4.11242	3.87744	3.0284	3.95482	1.74868	4.14956	4.07769	3.70369	3.92081	3.92093	3.34838	3.11684	4.24804	3.79314	4.64284
C5orf52	0.254857	0.680087	2.24877	1.75338	1.33872	1.25285	0.854682	0.285988	0.914428	0.838009	0.195143	0.666098	0.884549	1.09003	0.415966	0.72745	0.527495	0.42232	0	0.368222	0.193399	0.213509	0.733908	0.098401	0.769967	0.598904	0.505809	0	0.228449	0.192535	0.896675	0.909556	0.301404	0.386678	0.438695	0	0.255184	0.530658	0.0775388	1.10727	0.253813	0	0.229594	0	0.224524	0.196844	0.252991	0	0.531775
C2CD4D	0	0.680087	0.0726462	0.569796	0.577987	0.296084	1.8831	0.492796	1.20842	0.150423	0.090003	0.924041	0.193699	0.541172	0.398654	1.05069	0	0.318845	0.567902	0.597514	0.323134	0	0.136809	1.09043	0.0877169	0.811222	0.47261	0.928421	0.479875	0.864674	0.119259	0.762258	0.207762	0.79435	0.624361	0	0	0.0920245	0	0.698662	0.214492	0.149356	0.150268	0	0.298219	0.433869	0.252991	0	0.514566
CDH4	0	0	0.37033	0.794787	0.366098	0	0	0	0.0234478	0.329321	0.536656	0.771956	0.131978	0.645602	0.271283	0.0228903	0	0.245494	0.34634	0.206558	0.686776	0	0.550109	0	0.044525	0.228384	0.154525	0.098741	0.207165	0	0.696417	0.320338	0	0.47795	0	0.212523	0.237079	0.0235623	0.238118	0.35033	0.194422	0.0442739	0.229594	0.154678	0.40215	0.101776	0.399946	0.203743	0.4253
GNE	2.82176	3.04603	2.82659	3.23015	3.38509	2.77434	2.64891	3.07434	3.7481	3.40316	2.96484	3.70364	2.82435	3.39031	3.2109	3.29456	3.58531	3.1711	2.73395	3.20048	3.60331	3.30283	2.9993	3.52574	3.00659	3.37366	3.18452	3.53706	3.31062	3.20867	3.68072	3.28563	2.83468	3.21181	3.66025	3.12587	3.27237	3.889	3.21879	4.8377	3.02665	3.16639	3.3557	3.45621	3.17583	3.16231	3.40596	2.93999	3.99067
HCN4	0	0	0	0	0.162137	0	0	0	0	0	0	0	0.0674975	0.101414	0	0	0	0	0	0	0.0508341	0	0	0	0	0	0.0231144	0	0	0	0	0	0	0	0	0	0	0.0467459	0.0197789	0.242737	0	0	0	0	0	0	0	0	0
INSL5	0	0	0	0	0	0	0	0	0	0	0	0	0	0	0	0	0	0	0	0	0	0	0	0	0	0	0	0	0	0	0	0	0	0	0	0	0	1.4131	0	1.86338	0	0	0	0	0	0	0	0	0
FRAT1	1.03322	1.20297	0.463331	0.780831	0.527861	1.07484	0.936439	0.630511	0.592592	0.3502	0.402571	1.03755	0.610578	0.906042	0.857271	0.36499	0.0690795	0.708219	1.09122	1.03091	0.36391	1.52715	1.383	1.70432	1.19225	0.514809	1.02407	1.20821	1.11551	0	0.883257	0.629445	1.32336	0.780074	0.701453	1.02264	1.76395	1.29221	1.80105	1.90632	1.71202	1.61937	1.20265	1.11375	1.15359	0.72931	1.46311	1.7249	1.43142
TROAP	2.46584	3.41746	2.23829	2.12879	1.36751	0.922166	2.49551	1.58714	2.16676	2.79756	1.58282	1.31278	2.13774	0.863366	2.09165	3.07941	2.22101	0.875578	0.183538	0.737288	1.88353	0.484151	1.14419	0	0	1.82315	1.19664	0.492952	1.58853	2.09284	0.534182	0.689987	1.21202	1.61649	0.576048	1.27055	0.200174	1.58923	0.221133	0.488635	1.1178	1.69074	0.304784	1.98502	0	0.495006	0.580301	1.82712	1.02045
MED16	4.91069	5.03797	4.32971	4.32831	4.83683	5.04825	5.1345	4.70704	4.37694	5.261	4.46795	4.7037	4.82036	4.84256	3.8748	4.05806	4.15568	4.02301	5.03589	5.27221	5.09936	3.79245	3.94393	4.39066	3.91542	4.52718	4.2138	4.86321	4.86654	4.85179	4.46909	4.31916	3.84162	4.6075	4.46946	4.77327	4.52344	4.71475	4.52206	4.45935	5.018	4.2851	4.43235	4.59793	4.46864	3.81597	4.7362	4.7162	5.12832
PIGK	4.39107	4.15096	3.39738	3.86236	3.87563	3.97956	2.9039	3.93969	3.96797	4.05515	4.32699	4.24663	4.09672	3.65505	4.29537	4.43395	4.49074	4.70364	3.93595	3.84721	3.96315	3.40846	3.89814	3.14036	3.6315	3.79863	3.60601	3.5104	4.10406	3.86425	3.99174	3.74751	4.05294	3.90223	3.50332	3.98112	5.21017	3.94868	4.87885	4.5614	3.87037	4.30229	4.31903	4.02775	4.58915	4.25756	3.86246	3.6295	4.43332
ARHGEF33	0.367176	0.0462163	0.350988	0.0474001	0	0	0	0.0224181	0.091588	0.102004	0.0680231	0	0	0.241306	0.213053	0.0454232	0	0.0439274	0	0.0244666	0	0	0.0926321	0	0	0	0.0682612	0	0	0	0	0	0	0	0	0.0227176	0.726728	0.730008	0.541549	1.89215	0	0.108237	0.190476	0.0683308	0	0.0619232	0.022862	0	0
ERVV-2	0	0.832914	0	0	0	0	0.337535	0	0	0	0.0680231	0	0	0.594332	0	0	0	0	0	0	0.0508341	0	0.483243	0	0	0	0	0.256776	0	0.192535	0	0	0.406298	0	0.716389	0	0.456377	0.463333	0	0.631994	0.273079	0	0	0	0.186216	0	0	0	0
MEF2B	0	1.16158	0	0	0	0	0	0	0	0.391074	0.504285	0.53477	0	0.196166	0	0	0	0.534348	1.22748	0.289653	0	0	0.690106	0.59622	0.304601	0.310492	0.788087	0	0.797239	0.301004	0	0.483154	0	0	0	0	0.0834308	0	0	0.793222	0.948386	0.698913	0	0.586113	1.05073	0.0415761	0.957842	0	0
RASA4B	2.55945	3.13693	1.86149	2.75023	2.14808	2.49089	3.11175	2.89157	2.6797	2.93175	2.29591	2.45605	2.50943	2.91031	1.83274	2.36238	2.29497	2.24985	2.48091	3.15964	2.61975	1.47843	1.01996	2.39309	1.45395	1.26692	2.23716	1.84933	2.76901	1.96678	1.37053	0.870852	2.08315	1.85989	2.27039	2.91437	1.23537	1.62047	1.93728	0	3.16972	2.36312	1.47912	2.23834	0.93998	0.464761	2.64871	2.58993	2.04862
CMC4	3.50093	3.61246	3.15684	2.80642	3.46274	3.28363	3.23803	3.1853	2.92353	3.23092	2.99427	3.08283	3.3295	3.4942	2.35662	2.80681	3.52512	2.20219	3.63355	3.086	2.92919	2.8101	3.96706	3.37439	3.23027	2.71687	3.38741	3.97423	3.50411	2.22538	3.41069	3.80851	3.18603	3.08108	3.98253	3.44254	2.18343	2.75066	1.61203	1.91336	2.71771	3.59441	3.54592	3.72318	3.07983	4.13327	3.18559	2.19047	3.01433
LOC100286986	0	0	0	0	0	0	0	0	0	0	0	0	0.110803	0	0	0	0	0	0	0	0	0	0	0	0	0	0	0	0.0724111	0	0	0	0	0	0	0	0	0.463333	0	0	0.0677607	0	0	0	0	0	0	0	0
LOC100287036	0.659606	0.112878	0	1.18221	0.952002	0.509008	1.02631	0.630511	0.560893	0.881687	0.889812	1.02537	0.213699	0.628713	0.433072	0.346962	0.725926	0.78788	1.00716	0.460773	0	0.23322	0.448611	0.770501	0.444085	1.1038	0.733077	0.727055	0.388283	1.12291	0.68099	0.158368	0	0.206255	1.40136	0.448942	0.862829	0.480461	0.114799	1.75006	1.25008	0.766545	0.52517	0.990029	0.126775	0.941846	1.10437	1.85763	1.41296
FAM90A26	0	0	0.164146	0	0	0	0	0	0	0	0	0	0	0	0.131568	0	0	0	0	0	0	0	0	0.121987	0	0	0.112038	0	0	0	0	0	0	0	0.139517	0	0	0	0	0	0.111229	0	0	0	0	0	0	0	0
USP17L10	0.0457265	0	0	0	0	0	0	0	0	0	0	0	0	0	0	0	0	0	0	0	0	0	0	0	0	0	0	0	0	0	0	0	0	0	0	0	0	0	0	0	0	0	0	0	0	0	0	0	0
WASHC1	5.99538	6.54765	6.16426	5.99799	6.04686	5.31796	6.74904	5.81498	6.62915	6.24556	5.79962	6.20679	5.3978	6.40325	5.88862	6.292	5.75105	5.55423	5.5087	5.8436	6.57825	6.12801	5.9747	6.74792	6.11767	6.36014	6.01674	6.37619	6.20285	6.35007	6.47719	6.24952	5.8703	6.41489	6.35055	6.03589	6.08886	6.52034	5.47607	7.0355	6.37042	6.49093	6.7674	6.64401	6.21195	6.32535	6.43388	6.14978	7.04986
USP17L11	0.133049	0.388748	0.291356	0	0	0.276837	2.92408	0.087655	0	0.329321	0	0.351775	0.548938	0	0.345437	0	0.425814	0	0.0215849	0.206558	0	0	0	0	0	0	0	0	0	0	0	0	0	0	0.592333	0	1.1605	2.39636	1.035	5.44208	0	0.0442739	0	0	0.0435079	0	0	0	0.141244
USP17L12	0	0	0	0	0	0	0	0	0	0	0	0	0	0	0	0	0	0	0	0	0	0	0	0	0	0	0	0	0	0	0	0	0	0	0	0	0	0	0	0	0	0	0	0	0	0	0	0	0
ZNF729	0	0	0	0	0	0	0	0	0	0	0	0	0	0	0	0	0	0	0	0	0	0	0	0	0	0	0	0	0	0	0	0	0	0	0	0	0	0.279841	0.457027	1.11949	0	0	0	0	0	0	0	0	0
USP17L13	0	0	0	0	0	0	0	0	0	0	0	0	0	0	0	0	0	0	0	0	0	0	0	0	0	0	0	0	0	0	0	0	0	0	0	0	0	0	0	0	0	0	0	0	0.0435079	0	0	0	0
MANSC4	0	0	0.250187	0	0	0.737384	0	0.129563	0	0.450292	0.195143	0.250767	0.595413	0.368823	0.110456	0	0.198043	0.405581	0	0.329472	1.1847	0	0	0	0	0.0957338	0	0	1.30775	0	0.445667	0.200597	0	0.0953257	0	0.965157	0.237079	0.826934	0	1.20224	0.0896583	0.0872294	0.108908	0.275221	0.106404	0	0.252991	0	0.368962
USP17L17	0	0.217561	0	0	0	0	0.722643	0	0.0234478	0	0	0	0	0	0	0	0	0	0	0.206558	0	0	0	0	0	0	0	0	0	0	0	0.465945	0	0	0	0	1.28026	1.45703	0.70928	3.83082	0	0.0442739	0	0	0.0435079	0	0	0	0
USP17L18	0	0	0	0	0	0	0	0.087655	0	0	0	0	0	0	0	0	0	0	0.0215849	0	0	0	0	0	0	0	0	0	0	0	0	0	0	0	0	0	0	0	0	0	0	0.0442739	0	0	0	0	0	0	0
USP17L19	0	0	0	0	0	0	0	0	0	0	0	0	0	0	0	0	0	0	0	0	0	0	0	0	0	0	0	0	0	0	0	0	0	0	0	0	0	0	0	0	0	0.0442739	0	0	0	0	0	0	0
USP17L20	0	0	0.048835	0	0	0	1.88996	0	0	0	0.454325	0	0	0	0	0	0	0	0.0638092	0.206558	0	0	0	0	0	0	0	0	0	0	0	0	0	0	0	0.308092	0	0	0	1.47372	0	0.0442739	0	0	0	0	0	0	0
USP17L21	0	1.32046	0	0	0	0	0	0	0	0	0	0	0	0	0	0	0	0	0	0	0	0	0	0	0	0	0	0	0	0	0	0	0	0	0	0	0	0	0	0	0	0	0	0	0	0	0	0	0
SMKR1	0	0	0	0.180917	0	0.81949	0	0.393095	0	0.3502	0	0	0.65514	0.467102	0	0	1.30534	0	0.363345	0.289653	0.461076	1.16616	1.29802	0	0.190357	1.04505	0.646417	0.563803	0.163631	0.321752	0	0.983981	0.264674	1.33332	0	0	1.05076	1.27268	0.965309	1.92733	0.486187	0.169484	0.358712	0.175481	0.618983	0.286032	0	0.382242	0
USP17L22	0.330699	0.81967	0	0	0	0.557667	1.77614	0.170288	0	0	0.235144	0.351775	0.173417	1.20842	0	0	0.238591	0	0.124915	0	0	0	0	0.491464	0	0	0	0	0	0	0	0	0	0	0.802897	0.326469	2.00769	3.21962	1.90042	5.08048	0	0.0442739	0	0	0	0.196844	0	0.365354	0.141244
GLYATL1B	0	0	0	0	0	0.333826	0	0.540177	0	0	0	0	0.65514	0.173055	0	0	0.335237	0	0	1.07843	0	0.193525	0	0	0.3585	0	0.554217	0	0	0.477799	0	0	0	0	0	0	0	1.19179	0	1.78116	0.153425	0	0	0.175481	0.186216	0	0.152911	0	0
ANKRD66	0.0230444	0	0.481233	0	0	0.197171	0	0	0	0.5619	0	0	0.484545	0.285076	0	0	0	0	0	0	1.71253	0	0.5983	2.50496	0	0	0.760844	1.10509	0.647266	1.67586	0	0.582311	0	0	1.27591	1.49835	0	1.21244	0	1.5113	0.0896583	0	0	0.404197	0	0	0	0	0
LOC100287896	0.420218	0.81967	0.633076	0.569796	1.97805	0.69451	1.60335	0	0.668919	0.242643	0.471171	0.786463	0.909288	1.73569	0.232726	0.910434	0.353813	1.01453	0.396766	1.11306	0.795106	0.6251	0.0700256	0.871361	0.630883	0.443815	1.27576	0.597965	0.93308	0	0.696417	0.430897	1.07022	0.691319	0	0.764122	0.752448	0.930277	1.13813	2.06004	0.642502	1.36389	1.66895	0.978238	0.368331	0.716532	0.252991	0.295751	0.4253
TTC34	0	0.0687808	0.331383	0.0238947	0	0.112847	0.868634	0.0662354	0.091588	0	0.111653	0.0728252	0.0893126	0.0767213	0	0.110984	0	0	0	0	0.237953	0	0	0.297961	0	0	0.0231144	0	0	0	0	0.413049	0.0867271	0.162902	0.438695	0.308092	0.532576	0.626098	0.186552	0.242737	0.0896583	0	0.190476	0	0.186216	0.0415761	0	0.0431157	0.141244
TIMM23	7.0315	6.44547	6.83023	6.98722	6.72967	6.8365	6.49732	7.00746	6.48194	6.99548	6.80728	6.65787	6.52889	6.8781	6.89194	6.43673	6.81043	6.2591	6.19475	6.62441	6.61303	6.59573	7.04025	6.24453	6.69121	7.37134	6.57178	6.60234	6.52791	6.37044	7.08879	7.0268	6.77239	6.48395	6.47817	6.46213	6.61444	6.92383	6.51895	6.91186	6.24949	6.58642	6.92335	6.88724	6.78631	6.95932	5.99958	6.12177	6.9278
SDR42E2	0.0457265	0.257397	0.481233	0.24331	0.140061	0.176547	0.276052	0.492796	0.712849	0.150423	0	0.924041	0	0.7272	0.152375	0.755055	0.848881	0.487397	0.611256	0	1.06615	0.110701	0.339428	0	0.304601	0.565852	0.112038	1.10509	0	0.440341	0.250464	0.689987	0.107618	0.140726	0.731172	0	0.576436	1.13884	1.05431	2.22178	1.13896	1.35513	1.69014	0.386463	1.6381	0.885879	2.18965	0.863215	0.565589
NBPF20	0.826085	1.21313	1.82691	1.47869	1.41425	1.36647	1.535	0.978886	1.71264	2.27143	1.41883	1.80835	1.65781	1.71184	1.30105	1.73074	2.04929	1.6189	1.31749	1.7114	1.62297	1.29366	1.45456	1.77297	1.42055	1.49474	1.72664	1.84222	1.69939	2.2418	1.16411	1.53909	1.51538	1.11184	1.65498	1.39766	1.53859	2.46681	1.07336	2.77509	1.53979	1.54428	1.61827	2.12528	1.64518	1.37487	1.65825	1.36597	2.28009
NPIPA5	2.3881	3.09907	3.04393	3.28309	3.49353	2.69681	3.89727	2.91572	3.02576	3.18226	2.67245	3.44479	3.02161	3.44681	1.63995	2.77345	2.0719	2.3798	2.24896	2.51616	3.53354	3.43849	2.55028	3.89092	3.38111	3.08961	2.7479	3.79992	3.265	3.68969	3.47248	3.06908	2.91983	3.15486	3.92583	3.03939	4.03341	3.87288	2.98223	3.94507	2.89605	3.84649	3.28086	3.14426	2.99095	3.54133	3.14969	3.14437	3.2141
ERVMER34-1	0	0.441575	0.463331	0.115702	0.327548	0.737384	0	0.322581	0.239082	0.174037	0.348893	0.14215	1.23701	0	0	0.0676095	0.912917	0	0	0.163145	0	0.0453046	0	0	0	0	0	0.122405	0.249424	0	0	0	0	0.206255	0	0	0.181361	1.0032	0.238118	1.55694	0	0	0.108908	0	0	0	0.0453673	0	0
MTRNR2L7	0	0	0	0	0	0	0	0.0662354	0	0.102004	0	0	0	0.101414	0	0.110984	0	0	0	0.0954712	0	0.110701	0	0	0.108837	0	0.0903155	0	0.0957625	0	0	0.114866	0	0	0.204522	0	0.660347	0.463333	0.659716	2.46621	0.0896583	0	0	0	0.106404	0.0819875	0	0.0849801	0
USP17L15	0.536888	1.04123	0.799277	0	0.493448	1.08595	2.94398	0	0	0	0.552574	0	0	0.408942	0	0	0	0	0	0	0	0	0	0	0	0	0	0	0	0	0	0	0	0	0.624361	0.362535	2.42248	3.38565	2.10406	5.687	0	0	0.248762	0	0	0.196844	0	0.295751	0
LOC100288562	0.0230444	0	0	0	0	0.176547	0	0.340535	0.408942	0.264806	0	0.186583	0.213699	0.285076	0.131568	0.214037	0.353813	0.0439274	0.183538	0	0.281172	0.467605	0	0.0500393	0.129653	0	0	0.437433	0.141361	0.401884	0	0.114866	0.488236	0.04845	0	0	0	0	0	0	0	0.0872294	0.0877738	0.421716	0	0	0.291157	0	0.461672
DUX4	0	0	0.048835	0.202016	0.183881	0.134394	0	0.0444931	0.113604	0.174037	0.195143	0	0	0.241306	0.308837	0	0	0.107408	0	0.185015	0	0	0.0926321	0	0.150173	0.207105	0	0	0.185562	0.192535	0.119259	0.114866	0	0.0244284	0	0	0	0	0	0	0.0896583	0	0	0	0	0.159565	0.17349	0	0.290251
LIMS4	3.89837	3.34997	3.59118	4.22773	3.55739	3.79908	4.38128	4.81933	4.99711	4.68312	4.61826	4.26488	4.44859	4.37276	4.71279	4.72404	4.80696	4.21296	3.37518	4.58007	3.74896	3.16595	3.36696	2.50944	3.32355	4.45229	3.82897	3.05863	3.63539	2.61397	3.14158	3.30753	2.53264	3.09268	3.3199	3.46552	3.65641	4.05541	3.53624	4.1555	4.26976	3.57944	3.38631	3.35498	3.95107	3.28855	4.1515	3.95287	3.97188
TMEM239	0	0	0.291356	0	0	0	0	0.087655	0	0	0	0	0	0	0	0	0	0.0439274	0	0	0	0	0	0	0	0	0	0.122405	0	0.0752434	0	0	0	0	0.0480206	0	0.200174	0.392711	0.287904	0.430977	0	0	0	0	0	0.0415761	0	0	0
FRG2C	0	0	0	0.0705287	0.510757	0	1.73865	0.0444931	0.156654	0.242643	0	0.312216	0.0453473	0.628713	0	0.0894597	0.135002	0.245494	0.611256	0.140938	0.621013	0.0674343	0	0.0744228	0	0.207105	0.0682612	0	0	0	0.0488929	0.0700108	0	0.227453	0.0714445	0	0.590764	1.06127	0.0775388	2.59867	0.132481	0.0659115	0	0	0	0.0209378	0	0.0641997	0.0723497
CLDN34	0	0	0	0	0	0	0	0	0	0	0	0	0	0	0	0	0	0	0	0	0	0	0	0	0	0	0	0	0	0	0	0	0	0	0	0	0.181361	0.772348	0.151122	0.682282	0	0	0	0	0	0	0	0.22262	0
LOC100288966	0	0	0	0	0	0.0909724	0.962693	0	0.0692303	0.525648	0.454325	0	0	0.241306	0.110456	0	0.09139	0	0	0	0	0	0	0	0	0	0	0	0	0	0	0.413049	0	0.0953257	0	0.397721	1.05076	2.12403	0.81494	3.09271	0	0	0	0	0	0	0	0	0
TSPY10	0	0	0	0	0	0	0.1215	0	0	0	0	0	0	0	0	0	0	0	0	0	0	0	0	0	0	0	0	0	0	0	0	0	0	0	0	0	0.123404	0.0467459	0	0.286742	0	0	0	0	0	0	0	0	0
TMEM225B	0.293276	1.24321	1.59173	1.16081	1.39573	1.51349	0.276052	0.94408	1.24877	0.391074	0.864531	0.975597	1.27558	0.628713	1.50894	0.860477	1.3243	1.05802	1.9217	0.61373	0.147425	1.04871	1.29802	0.277102	1.15212	0.945772	0.569999	1.54233	0.549179	0.401884	1.42711	0.704734	1.19259	1.13446	1.32546	1.08872	1.69267	1.1171	1.38685	2.43722	0.810145	1.41537	2.0915	1.16666	1.11332	1.86632	0.781386	0.737604	1.2767
CNTNAP3C	0	0.0462163	0.841468	0	0.117641	0.112847	1.56958	0.0662354	0.426638	0.3502	0.0680231	0	0.0674975	0.695112	0.0452022	0.132192	0.218459	0	0	0.809462	0	0.66918	0.660149	0.59622	0	0.983806	0.489305	0.418442	0.984026	0.321752	0.814229	0.971841	0.245952	0.423882	0.0242101	1.50643	2.72165	1.46565	0.881312	3.33987	3.69399	3.14876	0.444341	0.570491	0	0	2.59251	3.78998	0.919465
DEFB4B	0	0	0	0	0	0	0	0	0	0	0	0	0	0	0	0	0	0	0	0	0	0	0	0	0	0	0	0	0	0	0	0	0	0	0	0	0	1.13884	0	0	0	0	0	0	0	0	0	0	0
LOC100289561	0.998765	1.36672	1.18516	1.58691	1.52912	0.635287	1.05099	1.60952	1.81024	1.13128	1.96227	1.87096	0.595413	0.559111	1.40874	1.71677	1.33369	1.21996	1.13149	1.64982	1.21844	1.7141	0.984136	2.01894	1.92799	1.53799	1.17617	1.01946	0.880268	1.90625	1.749	1.78094	1.16296	2.02637	1.34481	1.1101	1.57508	1.4131	0.457027	2.3825	1.19053	1.33745	2.0915	1.6027	2.01116	1.45398	1.86217	1.5933	1.79432
ZNF605	0.133049	1.06387	0.948294	0.738136	0.642224	0.871741	0.909698	0.375787	1.9205	0.965267	0.552574	1.26178	0.95753	1.12658	0.308837	1.90103	0.591507	1.51348	0.785383	1.00656	1.63135	0.399456	1.71713	1.59901	0.322792	0.582473	1.05804	0.831248	0.782925	0.986625	0.90997	0.870852	0.624929	0.765656	0.383618	0.709159	1.58943	1.63584	1.66323	1.49264	1.1071	0.670946	1.03612	1.04758	1.41609	0.567955	0.434459	0.863215	1.80851
ZNF783	1.42795	3.14492	1.57516	1.64969	1.7198	1.67659	1.72337	1.5796	3.09102	1.8774	1.56723	2.28779	1.45432	2.09664	1.65461	2.38021	2.13233	1.66182	1.46658	1.5353	1.82632	2.08337	3.08917	2.6004	2.04218	3.38792	1.73366	1.83507	1.96333	2.22538	1.9682	3.80681	1.82387	1.63247	2.1763	1.79739	1.79522	2.39185	1.53852	3.04226	2.25791	1.80452	3.3689	2.22344	1.75394	2.09579	1.90587	1.67095	4.17994
ZNF587B	1.93879	2.16976	2.78396	2.70661	2.37295	1.64691	0.610881	3.07969	2.65364	3.11065	2.62807	3.31571	2.71635	2.85693	2.90552	2.38905	2.84397	2.69426	1.91017	2.82207	3.15218	3.21138	2.54619	2.725	3.02615	2.88374	2.71278	2.42607	3.07833	2.30047	3.62336	2.91274	2.89601	2.23439	2.48183	3.12849	3.6202	3.1913	1.70658	3.11729	3.16972	3.13603	3.05449	3.52671	2.34691	2.2096	2.64503	2.95135	3.51383
C4B_2	2.2533	0	0	0	0	0	0	1.14133	0	0	0	0	0.291039	0	0.483207	0.194007	0	0	0	0.368222	0	0	0	0	0.322792	0	0	0	0	0	0	0	0	0	0	0	0	0	0	0	0.153425	0	0	0	0	0	0	0	0
CDH5	4.24313	2.61904	1.79863	0.927385	3.71317	2.77091	2.82022	3.11663	1.19816	1.69356	1.32927	1.41902	3.62477	3.03412	1.95028	0.214037	1.38877	0.42232	1.39396	3.13457	2.8738	0.548501	0.0926321	1.4671	1.25043	1.36625	1.57848	2.59628	2.84677	4.2114	0	0.704734	0.519751	0.58036	1.70076	2.42773	0.181361	3.26481	2.30684	0.430977	0.194422	0	0	1.53992	1.02925	0	0	0	0
GPR75-ASB3	2.24842	3.6763	2.64793	2.86382	3.56983	2.84792	3.37385	1.93314	3.06865	2.1457	0	1.80123	2.93992	0.933806	1.20473	0	1.91188	0	3.10641	3.28138	3.25873	1.65687	3.78645	2.64178	2.51531	3.83029	0	3.46021	2.64786	2.78061	2.06645	3.11396	3.37019	2.09141	0	2.93247	2.81919	3.61235	4.22472	3.46244	1.58674	2.65129	3.49466	2.92224	2.6405	2.43303	1.62875	2.73832	3.22737
TMED7-TICAM2	1.78552	0.509131	1.54143	0.723619	0.493448	0.95886	2.10559	1.06779	0.668919	1.2019	1.16296	0	1.72206	0.523008	1.31956	0.970541	1.59802	0.564821	0	0	1.925	0.820179	1.39215	2.1394	1.06834	1.35662	1.64704	0.914933	2.05554	0.0752434	0.389828	0	0.876909	0.227453	0.830618	1.49835	0	1.49965	1.08279	0.793222	1.01856	0.792735	0.540807	0.473032	0.40215	0.839488	0.501104	0.863215	0
PET117	3.70886	4.31567	3.35189	3.56135	4.15421	3.3473	4.23008	3.61586	3.95888	3.98345	3.28132	3.98568	3.07452	3.96023	3.8638	3.51442	3.68587	3.62239	4.12105	3.25319	3.93637	3.1453	3.51866	2.6046	2.90158	3.93915	3.46963	3.67146	2.82597	1.85734	3.66512	3.44122	3.55266	3.48475	3.77348	3.30103	5.03197	5.03256	5.33666	5.92532	4.33881	4.74521	5.01354	5.05547	4.87534	5.1948	4.43543	4.19313	5.53372
SPDYE2B	2.31529	2.64555	4.25494	4.26706	3.74643	2.73961	3.77296	2.66453	5.07912	4.66761	4.41124	4.38056	2.88797	3.80163	4.04301	4.57131	4.51467	4.40415	2.09967	3.98448	4.09616	4.06962	3.281	4.34002	3.69921	3.87483	3.97243	3.62666	4.19471	4.42303	4.65724	4.31796	3.6395	4.59532	3.74099	4.30681	3.6341	4.32088	2.61384	5.09524	3.89856	4.48203	4.28578	5.00915	4.64671	3.28206	3.87036	4.05777	4.37611
ANKRD61	0	0	0.909155	0.322513	0.422059	0.679931	1.38776	0	0.653973	1.19037	0.902288	0.884127	0.364443	0.408942	1.19473	0.641317	0.725926	0.455225	0.42943	0.289653	1.89749	0.110701	0.971994	0.212655	0.616208	0.497385	0.274959	0.319543	1.00884	0	1.73413	1.08888	0.0867271	1.02975	0.774634	0.965157	1.3238	1.57335	0	2.39763	0.452784	0.779699	1.3251	0.828669	0.881241	0.178325	0.655375	0.365354	1.17083
SAP25	0.703061	1.84317	2.52387	1.77466	2.35869	0.897174	1.77614	1.03509	2.7411	2.02753	1.17329	2.51821	1.65781	1.82736	1.74642	2.20113	2.61673	1.58956	1.07066	1.26453	2.3164	1.99953	2.10959	2.64992	1.80398	2.35999	2.5788	3.13623	1.92474	2.73493	1.807	2.21613	1.62087	2.70393	2.26532	2.2466	2.75384	3.50135	1.625	3.43337	3.05754	2.46027	3.01585	2.59943	2.58268	2.7725	2.9993	1.86965	2.39269
TRPC5OS	0	0	0	0	0	0	0	0	0	0	0	0	0	0	0.067283	0	0	0	0	0.163145	0	0	0	0	0	0	0	0	0.330401	0	0	0	0	0	0	0.289478	0.632915	0.579167	0.672268	1.00561	0	0	0	0.350327	0	0	0	0	0
CHAF1A	0.644825	1.17204	0.948294	1.74621	1.41425	1.00638	1.82704	1.93905	1.69814	1.79603	1.45315	1.06161	0.872018	0.974476	0.943363	0.834835	1.62886	1.47389	0.963222	1.1357	0.909704	1.90438	1.13333	1.85971	1.77123	1.06884	1.40456	1.38492	1.80233	0.635275	0.99975	1.31715	1.34991	1.31363	1.55881	1.44888	1.26247	1.68099	0.995589	2.27737	1.67629	1.61937	1.94642	1.70641	1.32205	1.60028	1.61377	1.62911	1.86392
PARP2	3.66008	4.09022	4.21136	3.16717	3.51942	2.62632	4.27922	3.07165	3.34244	3.94622	3.16448	3.09745	3.69225	3.82592	3.22079	3.60063	3.54142	2.92612	3.28658	3.22443	2.72523	2.97722	3.49127	3.0754	2.35662	2.93641	2.85805	3.61419	3.38595	2.90613	3.16394	3.28071	3.07373	3.91535	4.09538	3.44254	3.37321	3.72801	3.66271	3.31352	3.4971	2.77468	3.52838	3.75636	3.52567	3.89606	3.36852	2.84572	3.75639
ZBED6	0.939438	1.54629	1.67186	2.42641	1.82733	1.562	0.768012	0.955776	2.28303	1.90588	2.04899	2.70545	1.89305	1.75138	2.10238	2.7462	1.69591	1.75726	1.32619	2.23618	2.72131	1.74189	1.98825	2.69779	1.83599	2.20225	1.84811	2.09037	1.56362	2.44459	1.5929	1.8221	1.77899	2.14252	1.66271	1.38017	0.632915	1.84205	1.43184	2.22744	1.68351	1.60466	1.34304	1.50747	1.45689	1.22052	1.2568	1.16594	1.24574
PARP3	2.89229	3.94226	3.6278	3.40637	3.12057	3.40605	3.86283	3.29755	3.27321	3.31298	3.20281	3.41241	3.39884	3.67369	2.78411	3.46513	3.76954	2.15289	3.03921	3.22707	3.53354	1.84797	2.63358	2.5578	2.81748	3.14101	3.73585	2.69032	3.83071	3.99756	2.7228	2.65246	3.33519	3.1241	3.15975	3.34225	2.41445	4.00895	3.79772	2.28281	2.77964	2.62603	2.97327	3.42179	3.02119	2.96306	3.47182	3.03115	3.84855
CDH6	0.71726	0.333912	0.141809	0.0474001	0.84689	0.112847	0.0251324	1.05698	0.13529	0.126417	0.0457032	0.0246858	0.364443	0.933806	0.290182	0.27251	0.09139	0.148228	0.329132	0.140938	0.734203	0	0	0.098401	0	0.0245356	0	0.298923	0.118742	0	0.229408	0.0470493	0.0221754	0.0244284	0.0480206	0.045083	0.342448	1.29221	0.923922	2.37742	0.0677607	0.0872294	0.0663259	0.0459116	0.333701	0.0619232	0	0.0431157	0.0723497
TOM1L1	1.54403	1.94426	0.0726462	1.47869	3.54695	4.54884	4.85505	1.18173	0.113604	0.852716	2.15183	3.18492	4.77397	3.94667	1.62514	0.517839	0.861917	2.17775	2.47701	4.37417	3.44129	0	0.413127	0.693881	0.376028	0	0.255572	0.597965	0.880268	0	0	0.241625	0.92478	0.140726	0.998876	1.08872	1.02988	1.1171	1.28429	2.0473	0	0	0	0.404197	0.35112	0.121298	0	0.241254	0.61487
HMGXB4	3.46562	3.22495	3.83864	4.04714	4.38056	3.50656	3.53124	3.32937	3.72862	4.01321	3.87885	4.54424	3.39227	3.93641	3.80752	3.5124	3.85352	3.65285	3.50918	3.51083	3.8493	4.33318	3.73528	3.77854	3.68873	4.07309	3.48844	3.74381	4.05427	3.77679	4.05743	4.06861	3.8385	3.51954	3.66025	3.51443	3.5357	3.75466	2.63644	4.28319	3.65597	4.07974	4.10826	4.35856	3.87031	4.36382	3.75049	3.81351	4.37849
IGLL5	7.51832	11.9938	7.23865	7.05438	9.92721	8.53998	3.82755	5.13695	10.1793	5.92168	6.93838	9.41685	8.4899	7.18995	5.81345	9.06133	5.74842	6.26607	9.046	9.48663	4.78529	0	2.3677	4.87828	0.4931	2.25504	3.97836	3.68344	4.7818	0	0.568121	0.971841	1.01601	4.31002	1.16051	6.49449	4.48752	4.50373	7.26411	4.80119	6.20786	4.0089	3.02143	4.23518	3.98633	0.140558	5.63475	4.79082	7.5855
TOM1	6.7591	5.61327	6.68501	6.09458	6.61155	6.6285	6.59155	6.75561	5.81005	6.90334	6.21036	6.84428	6.52564	6.72363	6.25099	5.42886	6.44694	5.99319	6.47552	6.80584	6.81883	5.66804	5.89776	6.16268	5.91113	6.54321	6.63855	6.75963	6.47101	6.43763	6.04804	6.03399	6.06277	5.91426	6.42205	6.25048	5.94361	6.70563	5.48855	6.1207	6.75955	5.92904	5.83213	6.20402	5.89873	5.78982	6.44503	6.72351	7.0128
KLRF2	0	0	0	0	0.247212	0	0	0	0	0	0	0	0	0	0	0	0	0	0	0	0	0	0	1.12586	0	0	0	0	0	0	0	0	0	0.4054	0	0	0	0	0	1.35473	0	0	0	0	0	0	0	0	0
SH2D3C	3.19081	4.92888	3.7136	2.22469	3.09498	2.61869	3.85234	2.1624	4.63465	3.39061	2.37859	2.66676	2.24852	3.39531	2.27833	4.43395	3.12379	2.32744	2.49641	2.89686	3.62654	2.87113	3.29325	4.04075	2.18824	3.03027	3.55933	4.09725	4.37968	3.47725	3.29639	3.53497	3.84629	4.51248	4.5043	4.3713	3.9827	3.96703	2.51627	2.49463	4.36822	3.23485	3.10006	4.36197	2.87833	2.80001	4.55495	4.12327	4.10144
SH2D3A	1.88949	1.32046	1.58347	2.9691	3.16498	1.48861	0.0741206	2.10579	1.44387	1.97473	2.29117	2.40054	1.8617	2.61257	2.62202	2.34432	1.8478	2.57207	2.46917	2.45897	2.52854	3.30516	2.75901	3.45321	2.66897	2.76863	3.65307	2.5878	2.52852	3.24985	2.78905	3.72779	2.91391	2.55258	2.92918	2.65921	1.96433	2.68568	2.62357	3.32938	2.52626	2.76148	3.47444	2.35236	2.3382	1.5933	1.47144	1.41603	2.45265
MAMLD1	1.86419	1.23325	1.4893	3.42892	2.77151	1.20274	1.85535	2.29722	1.69814	1.80362	2.18795	1.59417	0.969342	1.98827	1.05807	0.821841	0.46051	0.57982	0.720874	1.26453	0.718566	3.00901	2.12063	2.25057	1.77784	3.14101	1.96014	1.47039	1.70699	0.401884	1.07249	1.35504	0.264674	1.11184	0.592333	0.842829	0.0213144	0.772348	0.367243	0.698662	0.435788	1.05322	1.03612	0.775156	0.316069	0.353614	0.484729	0.0217189	1.21411
MTRNR2L1	12.3517	12.5254	12.4197	13.0779	12.7971	13.4647	12.5895	13.1724	13.4911	12.691	13.7967	13.3888	13.4649	12.5511	13.6099	13.9534	13.3538	14.3346	13.765	13.3199	12.8727	13.4413	13.0627	13.189	13.5363	13.0321	12.6055	12.9237	12.4952	12.4179	13.2231	13.4937	12.532	13.2803	12.8815	12.6809	13.4207	12.5737	13.9662	13.1316	13.2384	12.9796	13.3235	12.7164	13.3621	12.4147	13.2902	12.8687	12.9922
MTRNR2L2	14.9462	14.9701	15.384	15.5603	15.8024	15.9572	15.4736	15.7289	15.8147	15.6367	16.0748	16.0483	16.0628	14.9522	16.2481	16.1958	16.1297	16.2574	16.1516	15.8646	15.7838	16.451	15.4093	15.6865	16.317	15.4149	15.6739	15.7021	15.5115	15.2296	16.1928	15.9585	15.3217	15.4491	15.542	15.8014	15.7494	15.1819	15.9722	15.7064	15.7532	16.1316	15.8979	15.824	15.9482	15.4153	15.9333	15.6471	15.5839
MTRNR2L3	10.89	10.1347	11.1972	10.7377	11.299	11.8257	11.0696	11.621	10.9696	11.2801	11.3727	11.7635	11.9351	10.8647	12.0088	11.5361	11.8834	11.9672	12.1963	11.7423	11.3706	12.0061	10.7586	10.8246	12.0424	10.5962	11.3947	11.4221	11.0308	10.9312	11.7061	11.1462	11.2641	10.8321	11.3176	11.268	11.6398	11.0867	11.4787	11.5206	11.6646	11.5322	11.0392	11.4577	11.0171	10.9666	11.6312	11.5029	10.7304
MTRNR2L4	0.235256	0	0.207807	0.520259	0.267719	0	0.415638	0.129563	0.528482	0	0.889812	0.870574	0.0893126	0.559111	0.978743	0.885672	0.135002	0.863371	0.164261	0.676832	0.621013	0	0.200637	0.121987	0.393346	0.514809	0.421335	0.727055	0.141361	0.362375	0.68099	0.629445	0.337223	0.706496	0.640113	0.131231	0.39238	1.73194	0.582023	2.56779	0.714735	1.15768	0.444341	0.439025	1.2772	0.215128	0.468166	0.398935	0.4253
MTRNR2L5	0	0	0.0960709	0.415769	0	0.0687615	0.337535	0.0662354	0.698354	0.3502	0.42003	0.697144	0.0674975	0.467102	0.466688	0.485244	0.575769	0.37151	0	0.289653	0	0.433933	0.0237216	0	0.322792	0.185508	0.0682612	0.1686	0.163631	0.099477	0.331741	0.448528	0.168535	0.329008	0.246287	0	0.273064	0.563178	0	1.54793	0.0896583	0.374131	0.49338	0.090407	0.0435079	0.233183	0.364587	0.330972	0
MTRNR2L6	10.8128	10.8178	10.9415	11.3346	11.3058	11.992	11.0596	11.6217	11.8261	11.1074	12.1927	11.8851	11.9911	10.954	12.0824	12.3013	11.8466	12.6921	12.2985	11.8028	11.3742	11.9913	11.3382	11.4478	12.0225	11.2597	11.1214	11.3527	10.9635	10.8987	11.734	11.8654	11.0446	11.6143	11.3878	11.1837	11.9228	11.1049	12.3659	11.631	11.7236	11.4832	11.6413	11.1678	11.675	10.8887	11.81	11.5129	11.3921
MTRNR2L8	15.1513	15.1393	15.503	15.6594	15.8585	15.8266	15.3715	15.6622	15.6456	15.4923	16.048	15.918	16.0753	14.917	16.153	16.0927	15.9283	16.2708	16.191	15.8822	15.8166	16.5978	15.6984	15.7886	16.4374	15.4818	15.6147	15.8775	15.5726	15.3852	16.3239	16.0758	15.5501	15.5764	15.6631	15.7287	15.735	15.0834	15.9605	15.6531	15.7754	16.1398	15.9207	15.7694	16.0666	15.569	15.8606	15.7089	15.6365
MTRNR2L9	14.2214	14.2646	14.4801	14.7922	14.9284	15.4359	14.6977	15.2084	15.1548	14.7991	15.525	15.4662	15.4484	14.5084	15.6324	15.663	15.4941	15.8821	15.7102	15.4316	15.0032	15.6147	14.7869	14.8715	15.5908	14.8461	14.7609	15.0359	14.6431	14.5951	15.4623	15.286	14.5852	15.0996	14.9609	14.739	15.3393	14.5515	15.5106	15.0777	15.2903	15.1545	15.0958	14.8233	15.0641	14.5088	15.418	14.8358	14.6907
MTRNR2L10	9.93642	7.53537	10.0625	8.08338	10.301	10.5809	10.0107	10.4174	7.98287	9.95297	8.40351	10.5488	10.7966	9.64155	10.9089	8.4872	10.4513	8.81833	10.9949	10.5219	10.3675	10.9469	8.0153	8.09157	11.0707	7.62881	10.2018	10.4057	10.077	9.87725	10.7567	8.44237	10.1281	7.77524	10.3099	10.2346	10.4139	9.87751	8.47679	10.4194	10.5118	10.4815	8.22352	10.1818	8.32094	9.96338	10.3833	10.5368	8.06846
CST8	0	0	0.69575	0	0	0	0.1215	0	0	0	0.090003	0	0	0	0	0	0.494391	0	0	0	0	0	0	0	0	0	0	0	0	0	0	0	0	0	0	0	0.290725	1.33991	0	1.99521	0	0	0	0	0	0	0	0	0
RANBP9	3.28438	3.41085	4.49853	4.25323	4.26673	3.77356	3.5787	3.91294	3.7863	4.62434	4.10751	4.44256	3.60598	4.329	4.21976	3.45043	4.70665	3.90738	3.04976	3.92237	4.18844	3.92562	4.0372	4.13795	4.40392	4.20238	3.84527	4.43153	3.97306	4.2713	4.33013	4.10241	3.68712	4.22694	4.14176	3.58291	3.10776	3.77562	2.54043	3.62553	3.05754	4.10086	3.95622	3.81719	3.8536	4.2331	3.85132	3.09144	4.10144
DNAJB6	8.48848	7.71486	8.97864	8.26289	8.55176	8.40362	8.08985	8.38453	7.75639	8.99621	8.0296	8.23121	8.25834	8.42177	8.70094	7.74595	8.82249	8.08162	8.21889	8.2073	8.42197	8.14151	8.43634	8.31258	8.19813	8.35494	7.85761	8.35299	8.21232	8.44318	8.86294	8.41734	8.6669	8.40934	8.4475	7.93414	7.48628	7.45215	7.35547	8.07293	7.64621	7.90303	7.85837	8.0267	7.97357	8.49253	7.9748	7.65633	7.95254
CCDC180	0.235256	1.66951	1.54143	0.664043	0.805411	0.723234	0.489728	0.908414	1.37262	0.881687	0.8388	0.897555	0.640439	1.78987	0.415966	1.15798	1.35228	0.863371	0.707619	1.46554	1.68865	1.30302	1.01996	1.71986	1.14191	0.75368	1.33238	1.30445	1.62911	1.62668	1.25025	1.34566	1.32336	1.15673	0.745805	1.40633	0.700541	1.79491	0.659716	2.19317	1.68351	1.3726	1.44628	1.67753	1.59488	1.28252	1.52847	0.697684	1.43142
CDH7	0.0230444	0.0462163	0.048835	0	0	0.0462032	0.0980047	0.0224181	0.278595	0.0771713	0.235144	0.229688	0	0.125692	0.067283	0	0.0464185	0.187925	0.0215849	0.0721891	0.0508341	0.0892298	0	0.121987	0.044525	0.0957338	0	0	0.0724111	0.192535	0.0961831	0.0926126	0	0.0720783	0.0480206	0.251513	0.752448	1.1061	0.608388	2.9529	0.0677607	0.0872294	0.0877738	0.090407	0.126775	0.0415761	0.11085	0.0641997	0
SLC17A4	0	0	0	0	0.346952	0	0	0	0	0.264806	0	0	0	0	0	0	0	0	0	0	0	0	0	0	0	0	0	0	0	0	0	0	0	0	0	0	0.487341	1.39515	0.63428	2.89722	0	0	0	0	0	0	0	0	0
CCDC179	0	0	0	0	0	0	0	0	0	0	0.195143	0	0	0	0	0	0	0.42232	0	0.0954712	0.193399	0	0.500253	0.814593	0	0.406963	0	0.278003	0	0	0.250464	0.114866	0.0867271	0	0	0	0.471942	0.530658	0.513922	2.10988	0.486187	0	0	0	0	0	0	0	0
IQCJ-SCHIP1	0	0	0.331383	0	0	0	0	0	0	0	0	0	0.110803	0	0	0	0	0	0	0	0	0	0	0	0	0	0	0	0	0.342206	0	0	0	0	0	0	0	0.178529	0	0	0	0	0	0	0	0	0	0.0641997	0
TEX48	0.420218	0.333912	0	0.88887	0	0	0	0.150069	0	0	0	0	0.173417	0	0	0	0	0	0	0	0	0	0	0	0	0	0	0	0	0	0.516908	0	0	0.227453	0	0	0	0	0	0	0	0	0	0	0.224524	0	0	0.365354	0
LOC100505502	0.599552	1.21313	2.37383	3.46209	2.86533	1.45476	2.51338	1.93905	4.29502	4.2002	4.09941	4.60279	1.65781	2.73598	3.66095	3.71223	4.09762	4.30158	2.10474	3.22179	2.82717	2.2619	1.76013	2.68201	2.8492	3.05727	1.97799	2.27061	2.44006	2.28998	2.10164	2.16906	1.00491	2.25001	1.84365	1.98839	1.58227	2.36903	1.61203	2.81696	3.29281	2.78124	2.49619	1.81646	2.54155	1.93962	1.79735	2.55684	2.9129
INAFM2	0.385074	0.296161	0.986399	0.585938	0.44024	0.52541	0	0.150069	0.727201	1.06967	0.111653	0.464332	1.26603	0.504613	0.857271	0.533864	0.443266	0.318845	0.445488	0.478591	0.569646	0.327927	0.690106	0.0500393	0.4931	0.724025	1.2466	1.15184	1.35689	0	0.71168	0.241625	0.550592	0.460151	0.576048	1.17238	1.07134	1.8153	1.68816	2.54533	2.1104	0.321134	0.248762	1.04758	0.689151	0.637392	1.08277	1.23265	0.723705
LRRC3C	0.975326	1.96847	1.4715	0.13777	0.733514	1.2129	2.00812	0.410198	2.41743	0	0.799321	1.65868	1.9948	2.37502	1.00186	2.1025	0	0.652559	0.0844669	1.62604	0.702759	0.739781	1.48051	0.952533	0.769967	1.46815	0.505809	1.24101	0.479875	2.79181	0	1.33622	0.423062	2.07396	1.79524	0	0.790188	0.826934	0	2.45179	0	0	1.29775	0.828669	0.985307	0.353614	0.417306	0.922143	0.249225
UBE2Q2L	0.0900481	1.21313	0.463331	0.360542	1.15278	1.07484	1.05099	0.94408	0	1.97473	1.32927	0.924041	1.1873	1.28587	1.19473	0.755055	1.21678	1.26705	0.747025	1.27477	1.22952	0.152707	0.3204	1.565	1.23129	1.59644	0.538261	1.82068	0.768466	2.00577	1.69626	1.64992	0.389337	1.49937	1.57529	1.31725	0.790188	1.40415	0.647054	2.21611	0.292091	1.44043	1.40416	1.23761	1.39104	0.952783	1.35915	0.348265	0.582204
KRTAP9-7	0	0	0	0	0	0	0	0	0	0	0	0	0	0	0	0	0	0	0	0	0	0	0	0	0	0	0	0	0	0	0	0	0	0	0	0	0.273064	0.686388	0	2.0473	0	0	0	0	0	0	0	0	0
SPATA1	0.614801	1.08616	0.986399	1.41687	1.20688	0.650322	0.923131	0.742779	2.89203	1.50161	1.59055	1.85728	0.382225	0.78931	1.8958	2.94804	1.50967	1.98277	0.639451	1.30504	1.40584	1.54303	1.35523	1.57358	1.08975	1.52944	1.11294	1.18593	1.68406	1.63499	1.60929	2.02373	0.264674	1.5167	1.35439	1.1825	1.60363	1.8153	0.621393	2.61602	1.84671	1.92781	1.64021	1.65549	1.9496	1.49945	2.05195	2.26521	2.39269
KRTAP16-1	2.09376	2.22103	1.36946	2.43979	1.9966	1.8559	2.53104	2.56495	3.37242	2.84981	3.0174	3.68247	1.37661	3.22318	2.93584	2.88385	2.44545	3.51139	3.14133	2.7395	3.12575	1.22641	2.05308	3.27269	2.43397	3.66651	2.12945	3.22361	2.51125	2.62236	3.12742	3.21785	2.7966	4.32115	4.52883	3.60754	1.12155	2.11309	1.45382	2.7478	1.94006	1.84888	3.75977	3.67834	2.78207	3.50463	3.2427	1.7249	2.14123
SPDYE18	0.367176	0.792813	0	0.433718	0.703721	0.475632	0.415638	0	1.28802	0.3502	0.454325	0.551855	1.01565	0.368823	0.152375	1.29593	0.511038	0.761812	0.0844669	0.969234	0.749671	1.11396	0.261761	0	0.540505	1.24621	0.904689	1.36522	0.330401	0	0.427293	1.59557	0.354804	1.01764	0.857816	0.414998	0.713694	0.826934	0.0585413	1.96167	1.12842	0.892983	0.809619	0.705348	0.93998	0	0.595631	0.670444	1.46764
LOC100505841	0	0	0	0	0	0.176547	1.37804	0	0	0	0	0	0	0	0	0	0	0	0	0	0.383874	0.152707	0	0	0	0	0	0	0.0245431	0	0	0	0.319425	0	0	0.344614	0.561964	0	0	0	0	0	0	0	0	0	0	0	0
CEBPZOS	4.33922	4.78128	4.2871	4.38014	4.88159	4.69012	5.18555	4.08389	5.2944	4.83804	4.52048	4.95956	4.25469	4.7548	4.442	5.07423	4.66727	4.88213	4.33659	4.40128	4.63618	4.34001	4.21643	4.11462	4.05662	4.50119	4.31326	4.91409	4.36894	4.17338	4.72838	4.40632	4.50959	4.69285	4.45951	4.39978	5.49459	5.24165	5.13324	5.89587	4.91138	4.80915	5.03578	4.72596	4.84492	4.42204	4.45762	4.31687	5.08088
SMIM31	0.111709	0.257397	0.250187	0.679169	1.45952	0.765275	0.560199	0.229298	0.951572	0.391074	0.877227	1.32277	0.39979	0.891956	0.653427	0.596242	0.768086	0.838644	1.28216	0.981782	0.839154	0.639944	0.179674	0.212655	0.190357	0.932867	0.47261	0.742409	0.582621	2.2741	0.46381	0.803945	0.264674	0.628963	0.760292	0.482106	1.28908	2.17226	0.457027	3.34247	0.502603	0.522354	0.645758	0.53873	0.689151	0.353614	0.726735	0.495228	0.598629
PPP5D1	0.536888	1.70596	1.50689	0.780831	0.703721	0.509008	1.72337	0.601024	1.5766	0.867274	1.17329	0.786463	1.027	1.18551	0.578534	1.83789	1.18601	1.17128	0.639451	0.864708	0.809939	0.23322	1.10025	1.44856	0.229452	0.839154	1.26611	1.71569	1.40442	1.95354	1.3991	0.582311	0.406298	0.98066	1.07037	1.50643	1.09164	0.840264	0.304125	1.47372	0.700574	0.627953	0.809619	1.423	0.85706	0.4023	0.712743	0.541067	1.42222
APELA	0	0	0	0	0	0.69451	0	0	0	1.0822	0	0	0.346439	0	0	0	0.390262	0	0	0.289653	0	0	0	0	0	0	0	0	0	0	0	0	0	0	0	0	0.359285	1.52464	0.672268	2.93573	0	0	0	0.11215	0	0	0	0	0
LRRC72	0	0	0	0	0	0	0	0	0	0	0	0	0	0	0	0	0	0.187925	0	0	0	0	0	0	0	0	0	0	0	0	0	0	0	0	0	0	0.123404	0	0	1.17908	0	0	0	0	0	0	0	0	0
ARL17B	3.60768	2.70077	3.58291	4.08597	3.63047	3.22458	4.05201	3.31808	4.78026	4.77188	3.6127	3.77994	3.22005	3.44921	4.66924	4.97354	4.83036	4.17889	2.24438	3.90764	3.09883	3.94068	3.7549	4.13939	4.61516	3.92944	3.78401	3.91956	3.11021	4.39025	4.46347	4.29378	3.96122	3.81565	4.00399	3.28467	5.24852	4.04105	3.93295	5.19892	4.33881	5.00947	4.3844	4.59504	4.45158	4.26964	3.36628	3.77247	3.74168
SMIM25	6.17329	2.28987	6.51376	1.90261	2.60421	4.71715	5.00785	4.7845	0.999655	5.36083	1.98591	1.54382	4.55531	4.40163	4.58852	1.72377	4.43404	1.31266	1.63708	5.22285	4.09465	3.72792	4.1371	5.28841	4.79451	4.51099	7.41897	6.70656	6.71035	6.61594	4.04091	3.27579	5.45991	3.89231	5.83411	6.42531	4.87619	7.35566	2.86957	3.51888	5.72922	4.79626	1.57336	5.83546	0.166673	1.25628	4.33396	6.41045	5.18108
GVQW3	0.772699	1.18242	1.05972	1.57887	1.7198	1.01802	1.426	1.37704	2.69803	1.82615	1.95031	2.57781	0.94562	2.20884	2.20553	2.45786	2.10518	2.22622	0.98536	2.05803	1.85521	1.64956	1.383	2.03766	2.11706	2.06706	1.51467	1.60246	1.46844	1.67586	2.13032	1.8221	1.36734	2.25518	1.96118	1.48205	2.25265	3.30623	1.75459	4.62492	1.72607	1.89796	2.13336	1.67022	2.147	1.39105	1.86849	1.54162	1.63624
TMEM35B	6.83289	7.22204	6.26651	6.63152	6.70051	6.60264	6.87469	6.85908	7.37079	6.53319	6.7575	6.58298	6.78803	7.12086	6.76934	7.21791	6.74156	6.98517	6.61539	6.65925	6.71209	6.17431	6.37499	6.36926	6.66827	6.6513	6.89616	6.85343	7.14364	6.87937	6.8033	6.50387	6.85386	7.15133	6.61523	7.29271	6.22742	6.51021	6.39286	5.53964	5.81716	6.69086	6.63777	6.00012	7.04566	6.38713	6.39416	5.78372	6.14612
HSFX1	0.877567	0.604881	0	0.708954	0.247212	0.257329	0	0.170288	0.560893	0	0.235144	0.464332	0.669693	0	0.578534	0.611424	0	0.264184	0	0.581114	0.147425	0.309476	0.500253	0.297961	0.7021	0	0.274959	0.727055	0.349954	0.301004	0	0.644821	0	0.547025	0	0.27062	0.752448	0.826934	0.114799	0	0	0.149356	0	0.421716	0.316069	0.418171	0	0.203743	0
KRBOX1	0.674237	1.32046	0	1.8163	0	0.441466	0.396505	0	0	0.242643	1.77145	0	0	1.15044	0	0.27251	0.238591	1.68974	0	0	0.604093	0	0	0	0	0.249353	0.704765	0	0	0	0	0	0	0	0	0	0	0.514119	0.336029	0	0	0	0	0	0	0	0	0.203743	0.461672
EDDM13	0.133049	0	0	0.202016	0	0.257329	0	0.673642	0.218913	0.823151	0.367008	0.250767	0	0.645602	1.05807	0	0.795523	0	0.276241	0.185015	0	0	0.179674	0.378502	0	0.207105	0.175309	0	0.349954	1.19215	0	0.704734	0.168535	0.5129	0	0.172449	0.440642	0	0	0	0.174069	0.356681	0.716309	0.506255	0.205497	0.677504	1.01597	0	0
LOC100506422	0	0	0	0	0	0	0	0	0	0	0	0	0	0	0	0	0	0	0	0	0	0	0	0	0	0	0	0	0	0	0	0	0	0	0	0	0	0.299276	0.0962894	1.32339	0	0	0	0	0	0	0	0	0
LOC100506514	0.927274	0.509131	1.60812	1.84341	1.84108	0.370606	1.21287	0.586051	1.91425	1.81117	1.93217	2.01959	0.382225	1.62082	1.93235	2.16042	1.38877	2.03268	0.596949	0.851094	0.795106	1.49486	1.8689	0.612963	1.24089	1.62881	0.77453	0.787512	1.19334	0.715863	2.23966	1.61911	1.1018	1.7248	1.03507	0.561828	0.765138	1.28248	0.271499	3.14743	1.65442	1.40691	1.81756	2.11992	1.86724	1.55792	1.18766	0.826666	1.8707
SPTY2D1OS	0.471379	0	0	0.379187	0	0	0.31733	0	0	0	0.348893	0	0.500915	0	0.682329	0	0.372153	0	0.276241	0	0	0	0.339428	0	0	0	0	0	0	0	0.800018	0.704734	0	0.348489	0	0.344614	0	0.758372	0.287904	0	0	0	0	0	0	0	0	0	0.693438
THEGL	0	0.176595	0	0.115702	0	0	0.377115	0.170288	0.495327	0	0.111653	0.53477	0.0893126	0.891956	0	0.755055	0.559856	0	0.0638092	0.3097	0.795106	0	0.704855	0.121987	0	0.228384	0	0.339872	0	0.321752	0	0.55001	0	0.118204	0.117181	0.482106	0.0423184	0.463333	0	0.264907	0	0	0.129736	0	0.435193	0.101776	0.11085	0	0
C16orf95	1.38413	2.89638	1.90193	1.44369	1.0261	1.40243	1.535	0.94408	1.33563	1.89171	0.864531	0.390278	0.610578	0.306473	0.831699	1.25785	1.16513	1.02552	0.42943	1.44756	2.0364	0.610102	1.79501	0.168033	0.729631	1.2566	1.36892	0.319543	2.26057	2.4111	0.551251	0.613904	1.56154	1.41874	1.65498	1.78416	1.92529	2.03409	0.382601	0.808396	1.56345	1.71148	1.53484	2.08186	1.18307	1.75825	1.59863	1.47233	1.06841
OCLN	3.13373	2.12201	1.96053	3.38808	5.38124	6.36187	6.85643	2.76433	1.36346	1.68537	3.37829	5.15461	6.24382	6.10662	2.12887	1.42183	1.3243	2.68388	5.03257	5.89509	5.83609	1.90438	1.36455	1.34213	2.08011	1.44107	1.06919	1.71569	2.09663	2.96666	2.14726	1.21784	1.51538	1.61649	1.80924	2.41491	2.00234	2.60598	2.92306	2.62033	1.91575	2.52419	1.9287	2.29648	2.1912	2.10072	1.80396	1.92256	1.73612
SLFN12L	4.44539	5.68303	4.43335	5.04139	4.48387	3.95252	3.89727	3.84539	6.21674	4.56529	4.44255	4.2969	3.33863	4.04541	4.59708	6.25472	4.58711	4.55692	3.61059	3.99225	4.36955	5.6905	5.22649	5.76362	4.97644	4.83177	4.54751	4.79582	5.13307	5.2079	5.55569	5.31656	4.88722	5.93896	5.34037	4.97749	4.91656	4.39502	4.58233	4.80403	4.39815	4.66684	5.48292	5.01925	5.08181	4.5089	5.10364	3.97251	5.19195
ELOA3D	0	0	0	0	0	0	0	0.108761	0	0	0	0	0	0	0	0	0	0	0	0	0	0	0	0	0	0	0	0	0	0	0	0.179637	0	0.04845	0	0	0.142983	0.853472	0.238118	1.10727	0	0	0	0	0	0	0	0	0
GFY	0	0	0	0	0	0	0	0	0	0	0	0	0	0	0	0	0	0	0	0	0	0	0	0	0	0	0	0	0	0	0	0	0	0	0	0	0.142983	0	0	0	0	0	0	0	0	0	0	0	0
MRLN	0	0	0.37033	0	0.422059	0	0	0	0	0	0.3849	0.499981	0	0	0	0	0	0	0	0.368222	0	0	0	0.397954	0	0	0	0	0	0	0	0.748091	0	0	0.383618	0	0	0	0.768932	0	0.347668	0.391372	0.444341	0	0	0	0	0	0
TPBGL	0.215386	0	0.141809	0.0474001	0	0	0.31733	0	0	0.0519034	0	0.0728252	0	0	0	0	0	0	0	0	0	0.173261	0	0	0	0	0.0458644	0.0502151	0.163631	0	0	0.221257	0	0	0	0	0	0.199369	0.238118	0.329444	0.194422	0	0.229594	0.11215	0.106404	0.0415761	0	0.145583	0.163496
LRCOL1	0	0	0	0.222811	0.762705	0.406471	0	0	0	0	0	0	0.213699	0.263357	0	0	0.198043	0.300854	0	0	0	0	0.261761	0	0.7021	0.207105	0.331604	0	0.0724111	0.49617	0.726784	0.430897	0	0.808486	0	0.27062	0.142983	0.547009	0	0.992384	0.41859	0.149356	0	0.631988	0.316069	0.251015	0	0	0.310335
GIMD1	0	0	0	0.202016	0	0	0	0	0	0.264806	0.583891	0	0.328208	0	0.290182	0	0	0	0	0	0	0.110701	0	0	0.210037	0.0957338	0.0903155	0.298923	0.349954	0	0	0	0	0.28924	0	0	0.218744	0.686388	0	0.286742	0	0.108237	0	0	0.205497	0.0819875	0	0.0849801	0
CT47A12	0	0	0	0	0	0	0	0	0	0	0	0	0	0	0	0	0.0233959	0	0	0	0	0	0	0	0	0	0	0	0	0	0	0	0	0	0	0	0	0.67155	0	0.648952	0	0	0	0	0	0	0	0.105465	0
SMLR1	0.274194	0	0	0	0	0	0	0	0	0	0	0.0728252	0	0	0	0	0	0	0	0	0	0	0	0	0	0	0.112038	0	0	0	0.408682	0.35814	0	0	0	0	0	0.35606	0	0.867547	0	0	0.129736	0	0	0.286032	0	0	0
ZNF865	0.812923	0.458763	0.567555	0.752509	0.873895	0.557667	0.782824	0.340535	1.10232	1.05702	0.95114	1.46484	0.252887	0.78931	0.738451	0.958718	1.04453	0.826119	0.492619	0.891558	1.10275	0.908643	0.996177	1.19421	0.743202	0.866556	0.854026	0.563803	0.866758	1.44948	1.04865	0.857717	0.695622	1.05369	1.01104	0.607628	1.12155	1.27268	0.697048	2.26642	0.770025	0.726347	0.979879	0.880268	1.02925	0.827653	0.625812	0.776449	1.23528
SMIM18	0.385074	1.57021	3.21416	1.7245	2.67501	1.56993	0.936439	1.35954	3.68334	2.92132	1.70179	2.05597	0.820778	2.10277	2.42234	2.91783	2.96067	1.25776	0.822748	2.48565	3.40511	2.52037	2.62197	0.378502	2.11184	2.89043	2.3738	2.64202	3.3329	1.41126	3.52743	3.65942	1.93323	1.47299	2.52489	2.37574	1.65907	1.19179	1.25121	2.39261	1.84026	2.15679	3.10006	3.2263	1.53518	1.09779	1.8171	1.64319	3.65009
TMEM178B	0	0.296161	0.207807	1.21371	1.01401	0.333826	0	0.229298	0	0.450292	0.536656	0.0963057	0.152846	0.0767213	0.172886	0	0	0.187925	0.104833	0.348977	0.302306	0	0	0	0	0	0	0	0.118742	0	0	0	0	0	0	0.172449	0.440642	0.826934	0.0962894	1.46418	0	0.0442739	0.0445543	0	0.106404	0	0.0893513	0	0
MICA	2.91094	3.83446	4.32971	3.39038	3.05129	4.38435	3.79687	2.75097	4.27684	4.6071	3.26451	3.00743	4.07365	3.59979	2.70534	3.94576	3.96496	3.19078	2.72411	4.04851	3.27218	3.46374	3.39906	3.90968	3.22302	3.58431	4.48229	3.72461	4.07351	4.1062	3.26051	3.82885	3.61234	3.84509	2.96714	4.47892	3.19944	4.1799	3.30595	2.61602	3.20024	2.70399	2.97902	3.32037	2.29385	3.19492	3.40813	1.80223	3.08599
THEG5	0	0	0	0	0	0	0	0	0	0	0	0	0	0	0	0	0	0	0	0	0	0	0	0	0	0	0	0	0	0	0	0	0	0	0	0	0.181361	0.178529	0.0392903	1.17908	0	0	0	0	0	0	0	0	0
DWORF	0	0	0.633076	0	0	0	0	0	0	0	0	0	0	0	0	0	0	0	0	0	0	0	0	0	0	0	0	0	0	0	0	0	0	0	0	0	0.181361	0	0	1.26958	0	0	0	0	0	0	0	0.348265	0
TGFBR3L	0	0	0.229153	0.633307	1.35798	0	0.1215	0.460322	0.638871	0.19727	0.520562	0.312216	0	0.327557	0.483207	0.400383	0	0.148228	0.611256	0.118383	0.123877	1.12455	0.221301	1.22721	0.129653	0.141319	0.631454	0.0746821	0	1.12291	0.584796	1.10008	1.6425	0.58036	0.183178	0.110171	0	0.0920245	0	0	0.214492	0.247301	0.847833	1.61036	0.126775	0.539216	0.640669	0.105465	0.249225
NPIPB9	1.59874	1.53012	2.62798	2.82354	2.48228	1.73417	2.31877	1.22103	2.28788	2.91783	2.47362	2.4919	1.41167	2.21451	2.12361	2.01958	2.08308	1.93108	1.35198	2.10467	2.19735	3.32136	2.19041	2.67804	2.58479	2.70933	2.52719	2.69427	2.96561	2.04996	3.17775	2.46162	2.17509	2.70393	2.28549	2.22717	1.69267	2.11857	0.568658	3.05185	1.38015	2.55894	2.67333	2.78684	2.63339	2.36915	1.96018	2.06011	2.51022
RNF212B	0	0	0	0	0	0	0.211831	0	0.177707	0.525648	0	0	0	0.711245	0	0	0	0	0	0.496192	0	0	0	0	0	0	0	0.631336	0	0	0	0	0	0	0	0	0.123404	0.942689	0.923922	1.22504	0.972157	0.28469	0	0	0.085742	0	0	0	0
MUC22	0	0	0	0	0	0.806126	0.0251324	0	0	0.264806	0	0.250767	0.754057	0.327557	0.0452022	0.0228903	0.0233959	0	0	0.676832	0.343667	0	0	0	0	0	0	0	0.0245431	0.0255197	0	0	0.0221754	0	0	0	0.532576	0.626098	0	0.896237	0	0	0	0.0231384	0.0219179	0	0	0.0217189	0
C13orf46	1.9747	0.441575	1.9669	2.22469	2.25466	1.45476	2.66499	1.74375	0.82385	2.77843	2.47779	3.04109	0.754057	2.70409	3.81896	2.01387	3.45588	3.63322	3.16335	2.7358	3.87774	2.03365	1.98825	2.80368	3.61129	3.6528	3.15344	3.16785	1.37609	2.83574	5.36855	4.65436	4.00503	4.99433	4.4935	2.7471	3.35863	4.30294	2.79978	4.33911	4.32503	5.05549	4.80841	5.55796	5.01029	4.13688	4.7431	4.15433	4.60574
LOC100509620	0	0.352423	0.550699	0	0.6733	0.352333	0.167373	0	0	0.0771713	0.254736	0.585429	0.0893126	0	0	0	0.258445	0.245494	0.164261	0.329472	0.123877	0.290787	0	0.098401	0	0.388178	0.175309	0.0746821	0.118742	0.700101	0.499425	0	0	0	0	0.695085	1.40713	2.2789	1.34827	4.62385	0	0	0	0	0.085742	0.370026	0	0.125664	0
SMC4	4.8256	4.90478	5.34807	5.07108	4.93626	4.82378	4.0927	4.63522	4.68882	5.0483	4.66018	4.37097	4.5892	4.32376	4.59518	4.82354	4.62297	3.84667	3.95711	4.37417	4.21793	4.93189	4.98807	4.98584	4.21719	4.291	4.09203	4.18274	4.59778	4.64404	4.77089	4.80908	4.32903	4.56546	4.27131	3.70029	2.77908	2.84294	2.18074	2.93227	3.19014	3.86049	4.103	4.40003	3.79911	3.89748	3.85292	3.30355	4.29528
TBC1D3J	0	0	0	0	0	0	0	0	0	0	0	0	0	0	0	0	0	0	0	0	0	0	0	0	0	0	0	0	0	0	0	0	0	0	0	0	0.103556	0	0	0.469671	0	0	0	0	0	0	0	0.241254	0
GJC1	0.877567	0.176595	0.141809	0.569796	1.21746	0.441466	0.233557	0.701695	0.592592	0.370782	0.235144	0.51748	0.272089	0.408942	0.415966	0.713447	1.00981	0.652559	0.124915	0.289653	0.147425	0.327927	0.614013	0.212655	0.229452	0.425507	0.112038	0.802239	0.290481	0.146756	0.370724	0.831081	0.128211	0.442131	0.345696	0.251513	0.440642	1.02671	0.485755	1.8116	0.534885	0.28469	0.376249	0.331914	0.418766	0.196844	0.309868	0.22262	0.228265
LY75-CD302	2.36123	1.58594	2.79474	2.06112	1.65122	2.38251	3.07611	3.05272	2.10216	3.41807	2.47362	3.75986	2.42616	3.14517	3.05112	1.79863	3.30415	2.36255	2.779	2.70963	2.51049	1.40212	2.66409	3.1942	0	2.56625	2.34198	2.6784	3.11021	2.85722	2.67687	2.39953	2.18003	2.55678	3.1405	3.28232	3.62369	2.61377	2.22826	2.48522	3.40622	3.31835	3.13653	2.9587	2.71974	2.37729	3.62349	2.6712	3.3537
ARPC4-TTLL3	2.05515	2.28987	2.63599	2.81329	3.01839	2.25553	2.42173	2.51839	3.03155	2.69112	2.59387	2.93765	2.08442	2.87852	2.39204	2.54741	2.26092	2.47513	1.86909	2.24662	3.13462	3.13747	2.26695	3.0042	2.70062	2.51089	2.6768	3.54583	3.23376	3.54939	3.49471	3.37131	3.16625	3.23554	3.52681	2.83636	2.41445	2.97571	1.74274	3.18571	2.63077	3.34515	3.35127	3.332	3.55978	3.52676	3.24513	3.16159	3.49859
MSANTD3-TMEFF1	1.31111	0.650473	0.0726462	0.553472	0.777081	0.541629	0	0.375787	0.354514	1.05702	0	0.53477	0.640439	0	0.398654	0.0894597	0	0.300854	0.294088	0.564525	0.686776	0.50051	0	0	0.476946	0.565852	1.13432	1.63573	0.920057	0	0	0.394977	1.30539	0	0.897675	1.16218	0.103556	1.08386	0.621393	0.992384	1.06351	0.321134	0.229594	0.368508	0.280145	0.320218	0	0	0.810873
RBM14-RBM4	2.4275	2.3184	2.41166	2.31945	1.8547	2.378	2.78755	1.82252	1.85667	2.41707	1.93217	1.89123	1.82966	2.67148	2.28306	2.1025	3.13188	2.11735	1.36047	2.37584	2.4021	2.39473	2.20605	2.95252	3.07526	2.82907	3.18452	3.39127	2.12528	2.57129	3.40366	2.87086	3.09481	2.79194	3.16521	3.1467	2.61001	2.72574	2.26187	3.57319	2.59677	2.89441	3.42053	2.88483	2.89624	3.48027	2.54197	2.47261	3.34156
CENPS-CORT	1.93272	1.58594	1.28025	1.9718	2.3491	2.16944	2.82022	1.7302	1.91425	1.7884	1.34763	2.01344	1.86802	2.45384	1.6473	1.74457	1.99115	1.44141	2.58606	2.37584	2.76764	1.46182	2.07027	1.11415	1.85487	2.21829	1.99563	2.06617	1.39504	1.02509	1.35117	2.43534	1.45145	1.68704	1.10484	1.38017	1.83789	2.47538	2.29471	2.19317	1.31658	2.24479	1.3251	1.50747	1.99463	1.33363	2.0575	1.05446	2.12431
ATP5MF-PTCD1	0	0	0	0	1.14171	0.845852	1.59498	0	2.413	0	0.998392	1.52664	0	0.906042	0.213053	2.11321	0.900335	0	0	0	0	1.08171	0.690106	0.645877	1.29718	0	0	0.787512	0.631375	0.684166	1.61742	1.06622	1.54632	1.13446	1.16051	0	0.790188	1.91316	0	1.81911	0.7564	0.739871	1.41268	1.98502	1.50437	0	0.533306	0.313469	1.5544
ABHD14A-ACY1	2.61359	1.57809	0	0	0.88721	1.31078	0	1.22103	1.10232	1.82615	2.12547	1.65868	2.01203	0	1.38256	0	2.52955	0.57982	0.8104	2.49881	1.99806	1.04871	2.18517	2.09837	2.11184	2.28582	1.40456	2.37281	1.32761	1.65148	1.42711	0	1.51538	0	1.41973	1.20254	1.75125	2.28866	1.44653	0	0	1.25508	1.24145	1.86208	1.44071	1.46166	1.77732	1.41603	0.565589
CCDC169-SOHLH2	0	0	0	0.283455	0	0	0	0	0	0	0	0.0963057	0	0	0	0	0	0	0	0.163145	0	0	0	0	0	0	0	0	0	0	0	0	0	0	0	0	0	0	0	0	0	0	0	0	0	0	0	0	0
RNF103-CHMP3	0	0	0.37033	0	0	0	0	0.393095	0	0	0	0	0	0.327557	0	0.0894597	0.353813	0	0	0	0	0	0.395052	0	0	0.349858	0	0	0	0	0	0.320338	0.283156	0	0.640113	0.0887998	0	0	0	0	0	0.339017	0.358712	0.294367	0	0	0	0	0
SMIM35	2.24842	2.07262	1.36946	1.57887	1.55438	1.8494	2.0698	1.73699	1.83695	2.37694	1.81828	1.86413	1.23701	2.43938	1.77354	2.05887	2.04929	2.00517	2.08949	2.14428	2.87733	2.71868	2.86129	1.93487	2.11706	2.07882	2.24209	2.41653	2.13094	2.66358	2.71902	2.95961	2.24746	2.53569	3.10972	2.38891	1.27139	2.06848	0.859525	2.75956	2.78971	2.5966	2.48411	2.44093	2.85715	2.36096	3.39066	2.6712	3.03862
TMEM110-MUSTN1	0	0	0	0	0	0	0	0	0	0	0	0	0	0.196166	0.290182	0	0	0	0	0	0	0	0	0	0	0	0	0	0	0	0	0	0	0	0.91072	0	0	0	0	0	0	0	0.229594	0	0	0.370026	0.364587	0	0
EPPIN-WFDC6	0	0	0	0	0	0	0	0	0	0	0	0	0.0674975	0.0767213	0	0	0	0	0.124915	0.227785	0	0	0	0	0	0	0	0	0.310579	0	0	0	0	0	0	0.637373	0	0.199369	0	0.469671	0	0	0	0	0	0	0	0	0
C15orf38-AP3S2	1.65882	0.276909	2.42097	1.16081	2.00883	2.5075	3.17206	1.75048	0.57683	2.45612	0.0230326	2.17653	2.62968	2.61686	1.23431	0.233792	1.54243	0.638301	1.92743	2.59995	2.24725	0.213509	2.02984	1.0418	0.944585	0.693747	3.16647	1.96509	2.68682	1.67586	0.756525	0.179637	1.93323	0.460151	1.75963	2.74026	0.517655	3.30142	1.43184	1.8116	2.06138	1.35513	0.968362	2.27736	0.333701	0.215128	1.45473	2.14171	1.37532
NT5C1B-RDH14	0.0680575	0	0.0960709	0	0	0	0.0741206	0	0.461391	0	0	0	0.0674975	0.0767213	0.152375	0	0.156323	0	0	0	0.0755949	0	0	0	0	0	0	0	0	0.099477	0	0.136781	0	0	0.139517	0	0	0.135925	0	0	0	0.0659115	0	0.090407	0	0.449398	0.132034	0	0.269884
PHOSPHO2-KLHL23	0	0	0	0	0	0.237553	0	0	0.769417	0.614625	0.487823	1.14278	0.533107	0	0.327253	0.873129	0	0.207371	0.239872	0	0	0	0.466031	0	0.476946	0.0486608	0	0.772634	0	0.601736	0.311847	0	0	0.628963	0.608436	0.514525	0	0.905127	0.595266	0.026196	0.347668	0	0	0.154678	0.418766	0.303226	0.684344	0.125664	0
FPGT-TNNI3K	1.59105	0.859041	1.25965	0.433718	1.30935	0.0462032	0.296839	0.540177	1.52824	0.597263	0.174719	0.666098	0.807678	1.48667	0.398654	0.485244	0.591507	0.438866	0.759925	0.248704	0.534356	0	0.660149	0	0	0.0723893	0.386109	0	0.330401	0.0752434	0.46381	0.281518	0.301404	0.0720783	0.225556	0	1.28026	0.641408	1.32461	1.29134	0.566461	0.391372	0.376249	0.368508	0.702784	0.815721	0	0.479619	0.723705
RPL17-C18orf32	3.05765	0.680087	2.78756	2.41741	1.329	0	0	1.14133	0	1.7098	0.731024	0	1.71506	1.71983	1.73956	1.71677	1.29576	2.57207	0	1.90172	1.82632	0.66918	0	0.857377	1.82327	0.79705	1.75453	1.64393	0.839351	1.4305	2.54248	0	2.7966	1.05369	0.117181	1.63732	0	0	1.4392	1.60987	2.37844	3.08396	1.7519	2.04277	1.89126	0.815721	0	1.30528	1.17083
TGIF2-RAB5IF	0	0.680087	0	0.679169	1.87489	0	0.975643	0.967377	2.48655	1.28015	2.70486	2.68236	0	2.37502	2.00278	1.59984	2.94238	1.85913	1.89271	0	0	0.896332	0	1.64857	1.50264	1.28735	0.828011	0	0.270098	1.9131	1.26067	1.98801	3.08957	0	0	0	2.35273	3.19908	0.271499	0	0	0.75327	0	1.71354	1.52753	2.67679	2.42669	1.34889	2.93571
GIMAP1-GIMAP5	0	1.72739	0	2.19343	1.88156	1.58566	0.337535	0.782725	1.71983	0	0.902288	1.54382	0.213699	0	0.110456	2.80351	0	0	2.83798	2.1554	0.654269	1.14551	1.41923	0.709534	1.66116	1.35662	2.59817	0	1.69175	0	1.60112	3.65752	3.04153	3.34142	0	0.723097	0	0	0	0	3.07959	2.82947	4.08578	3.4391	0.0647795	2.05577	1.07185	0	0
PMF1-BGLAP	2.67308	4.15096	2.59136	3.62523	4.49261	3.39271	4.49695	2.72387	4.14543	3.87957	3.68127	3.66098	3.30174	4.13783	3.01466	3.55621	3.69683	2.45493	4.2107	2.66753	3.18669	2.35029	3.54349	3.18303	3.05364	3.12408	2.44827	2.93044	3.28036	2.7076	3.2631	2.42647	1.68482	3.24597	3.62309	2.69147	2.59588	1.87481	2.6268	2.31504	2.30078	2.20146	1.45456	1.6027	2.82945	2.22772	3.25964	2.36628	2.92923
TMEM56-RWDD3	0.349053	1.15105	1.05972	0.536961	0.527861	0.708943	0	0.71552	1.37262	0.488462	0.487823	0.551855	0	0	0	0.27251	0.559856	0.282635	0.538259	0.752015	0	0	0.11489	0.50946	0.170405	0.647105	0.505809	1.18593	0.0245431	0	0.785665	0	0.354804	0.596744	0.816824	0	0.103556	0.337379	0.254905	0	0.111229	0	0.57158	0.090407	0	0.159565	0.417306	0.415436	0.269884
SAA2-SAA4	0	0	0	0	0	0.296084	0	0.659408	0	0	0	0	1.77013	0	0	0	0	0	0	1.54379	0	0	0	0	0	0	0	1.03201	0	0	0.389828	0	0	0	0	0	0	0	0	0	0	0	0	0.586113	0	0	0	0	0
FAM187A	0.312109	0.0687808	0.89587	0.0932923	0.900403	0.492416	1.84832	0	0	0	0	0.56874	0.754057	0.7272	0	0	0	0	0	1.62604	0	0.548501	0	0.912518	0	0.615151	0.718991	0.546414	0.0957625	0	0.551251	0.200597	0	0	0.0944942	0	0.576436	0.853472	0.0775388	0.93823	0.329379	0	0.304784	0.195988	0	0	0	0	0
ST20-MTHFS	0	0	0	0.379187	0	0	0	0	0	0.469503	0	0	0	0	0	0	0	0	0	0	0	0	0	0.318521	0.509076	0	0	0.35992	0	0	0	0	0.372174	0	0	0.344614	0	0.594981	0.336029	0	0	0	0	0.733678	0	0	0.213788	0	0
POC1B-GALNT4	1.34808	1.29197	2.22772	1.02533	1.77814	1.38456	2.08183	0.601024	0.755482	1.8774	2.04337	2.45605	1.15663	2.6797	1.55655	1.33304	2.17474	1.41656	2.10474	1.14689	1.84804	1.99376	1.5475	1.90119	2.1066	1.21457	1.78865	2.08436	1.06907	2.78061	1.99963	2.04127	1.56909	1.53382	1.52528	1.04501	1.42323	2.49658	0.733438	2.79046	2.25791	2.25895	1.71102	2.19316	2.11677	1.79518	1.72948	1.30528	2.45265
KLRC4-KLRK1	0.584139	3.7392	1.38856	0.341653	0	0.845852	1.1226	0	0.372886	0	0.0457032	0	0	0	0.252133	0	0	0	0.276241	0	0	0	0.614013	0	0	0	0	0	0.407073	0	0	0.748091	1.18278	0	0.774634	0.414998	0	0	0.168946	0	2.99799	0	0.60171	0.489739	0.126775	0.26863	2.12245	0.313469	0
ARMCX5-GPRASP2	0.902635	1.02977	0.948294	0.536961	1.10799	1.37554	1.84832	1.50991	1.56865	1.38504	0.812601	1.38129	1.40298	0.804428	0.831699	1.45587	0.998045	1.39976	0.46137	1.65766	0.516382	0.173261	0.884012	0.318521	0.743202	0.598904	0.235921	0.580985	0.662985	0.301004	0.800018	0.301058	0.519751	0.5129	0.91072	0.43207	1.52373	1.51636	1.85159	1.86338	0.41859	0.670946	1.11136	1.01333	1.1235	1.02711	1.43782	0.851134	1.10336
NEDD8-MDP1	2.51137	3.02311	2.51521	3.03526	2.49539	2.85443	2.95383	2.62478	3.07988	2.34088	2.4568	2.69779	2.28206	2.34431	2.39641	2.84905	2.17474	2.99208	2.31601	2.64404	1.49114	2.9206	2.66031	2.45476	2.80136	3.46837	2.15583	2.44026	1.86483	2.67168	2.12463	3.26089	3.31288	2.81313	2.70791	2.36689	3.29223	2.47538	2.36211	1.78116	1.70494	2.48055	3.25739	2.67076	3.02119	3.68599	2.76175	2.45676	2.37373
BCL2L2-PABPN1	0	0.406573	0	0	0	0.679931	1.61994	0	0	0.762138	0	0	0.272089	1.16222	0	0	0	0.187925	0.46137	0.269324	0.82462	0	0.959749	0	0.286177	0.738928	0.747028	0	0	1.21451	0	0	0.624929	0	0.402212	0	0	0	0	0	0	0.642427	0	1.55587	0	0.479963	0.767916	0	0.310335
RPL36A-HNRNPH2	6.22296	6.30255	6.22793	6.62299	6.34676	6.67794	5.94673	6.11011	6.71806	6.46124	6.43816	6.71682	6.56656	6.51316	6.30889	6.39813	6.35599	6.50063	6.20245	6.45925	5.74255	5.93238	5.76551	5.61934	5.70857	5.83424	5.81465	5.73069	5.87404	5.69213	5.65772	5.96944	5.52542	6.05245	5.82509	5.88984	7.10139	6.16402	6.72577	6.8229	6.21192	6.17754	5.81495	5.92264	6.26	5.93063	6.17407	6.58335	6.41488
CORO7-PAM16	0.688721	0.792813	1.33049	1.07192	1.74196	1.34814	2.48649	1.54904	0.951572	2.27689	1.77823	0	1.47932	3.41268	2.20055	0	2.72772	1.91342	2.62183	1.56062	2.73692	0	0	2.93598	1.07909	1.40415	2.28096	2.36291	2.72101	2.34676	1.86276	2.53772	1.36734	1.88011	3.23169	2.57718	0	2.0048	0	0	1.02993	1.58231	2.16901	2.61474	1.43255	2.5128	2.4224	2.93713	2.92598
ZNF559-ZNF177	0	0	0	0	0.610463	0.155625	0	0.340535	0	0	0.437279	0	0.272089	0.7272	0.623934	0.580898	0.335237	0.187925	0	0	0.461076	0.0674343	0.413127	0.277102	0	0.185508	0	0.025326	0	0.651757	0	0.566251	0	0	0.286876	0.941507	0.471942	0	0	1.29134	0	0	0	0	0.224524	0.233183	0	0	0.970842
RPS10-NUDT3	2.46584	2.20584	1.80575	2.82013	2.9754	1.99785	2.89711	1.90928	2.38612	2.65381	2.29591	2.49632	2.46423	2.16851	2.18549	2.02526	2.15369	2.46708	2.72411	3.07725	3.04969	3.00901	2.79391	3.59268	2.56583	2.70554	3.05033	3.21539	3.11021	2.52284	3.23168	3.42127	2.66889	2.99409	3.43724	2.817	3.11025	3.02031	2.70828	3.46004	3.47647	3.20591	3.18461	3.25101	3.18314	2.93299	3.29059	3.09144	3.65205
ZNF816-ZNF321P	1.35718	1.27266	0.755815	1.25468	1.07346	1.30128	1.73103	0.492796	2.00538	0.808138	1.66565	1.77964	1.16693	0.961047	1.27282	1.61499	1.04453	1.68281	1.17066	1.50084	0.936985	0.932953	0.719455	1.70432	1.13163	1.39477	1.44791	1.19711	1.10404	1.35198	1.3991	0.959597	1.44326	1.8734	1.19291	0.723097	2.04459	2.09652	1.08279	2.42742	1.38901	1.71833	1.61088	1.86208	1.72751	1.78909	1.11505	1.41603	1.06841
HSPE1-MOB4	0.154078	0.176595	1.09502	1.04882	0	0.492416	0	0.170288	0.79689	0	0.520562	0	0.193699	0	0.710663	0.153092	0.835725	0.800739	0.396766	0.981782	0	0.484151	0	0.709534	0	0	0	0	0	0.236906	0.551251	0.261709	0.226983	0.903739	0	0	0	0	0.397796	0	0	0	0	0	0.261842	0.121298	0	0.241254	0.269884
CKLF-CMTM1	1.84492	2.03873	2.71377	1.52965	1.23839	1.25285	0	0.645032	1.41756	1.32302	0	1.1872	0.95753	0.523008	0.682329	0.641317	2.14305	0	0.239872	1.4921	1.43484	1.97633	3.44151	1.21629	1.29718	2.32091	1.84162	0	1.75178	0.864674	1.20782	2.36281	1.53093	0	0.998876	1.63732	0.359285	1.5971	0	0	0.924217	1.34632	0.674394	2.59171	0	1.55074	0.821057	0.737604	0.723705
SYNJ2BP-COX16	0.488037	0.806304	0.813478	0.322513	0.594317	0.541629	0.396505	0.476651	0.512	0.823151	0.799321	0	0.610578	0	0	1.37812	1.89295	0.652559	0.164261	1.74123	0.670614	0.23322	1.1763	0	0.460609	0.825256	1.26611	0	0	0.532224	1.04865	1.0198	0.245952	0.612943	0.345696	0.680872	0	0.942689	0.221133	0.698662	0	0.391372	0.645758	0.661781	1.22146	1.38298	0.993001	0.978759	0.497149
CHURC1-FNTB	2.2533	2.72938	2.88155	2.35756	2.40571	2.13778	2.16333	2.17747	3.19793	2.05958	1.82485	2.83671	2.91265	2.51944	2.08083	2.92088	2.36989	1.9996	2.62183	2.89022	1.46327	1.81565	2.14787	1.9282	1.31546	1.36625	1.78865	2.69032	2.24499	2.76932	2.07238	2.36281	0.264674	1.86666	2.79139	1.32641	2.75702	2.99073	2.12247	3.45523	2.5814	3.15382	3.21172	2.79695	3.6221	3.02914	3.04748	2.32757	3.79075
AP1M2	2.12605	0.98302	1.57516	3.2556	4.28697	5.21869	6.2708	1.62426	0	1.63521	3.06811	4.16848	5.42271	5.10926	1.14369	0	0.795523	3.10525	4.24551	5.37687	4.95503	0	0.675205	0.473241	1.08975	0	1.31375	2.07832	0.945986	0	0.186353	0	1.16296	0	0	0.777541	0.308173	2.17753	1.16502	1.38541	0.714735	0	0.0877738	1.85565	0.661492	0	0	1.23265	0.0723497
NDUFC2-KCTD14	2.07183	2.47865	0	0.601901	0	3.81751	4.4709	0.673642	0	1.0314	1.39254	0.829131	3.20764	4.14972	1.43445	0.834835	0	0.838644	0.41319	3.37948	3.68805	0	1.34585	0	0	0.983806	0.505809	1.80614	0.615306	1.76188	0	0.500161	1.47576	1.71733	0	1.06703	0.997983	1.17084	1.20012	1.81911	0.452784	0	0.376249	0.53873	0	0.766979	0	0	0
COMMD3-BMI1	2.40574	2.76436	3.01657	4.00724	2.98472	3.40162	3.62052	3.43967	3.10208	3.28343	3.91008	3.09454	2.18915	4.17029	3.18841	3.73493	3.48144	3.21499	3.52816	3.1951	3.77187	2.51233	3.31263	2.22357	3.98988	3.32757	3.11898	3.60582	2.91727	3.266	3.81575	3.70597	3.06575	3.53662	3.93064	3.31029	3.81433	3.14102	3.66271	3.67604	3.47854	3.69677	4.22658	3.92093	3.96527	4.3411	3.98975	3.50009	3.57321
MINOS1-NBL1	0.367176	1.24321	1.54143	1.45252	0.610463	0	2.25115	1.74375	1.44387	0.924082	0	0	1.1873	2.44904	1.54085	0.741318	1.81465	0	0.734009	1.42016	2.58568	1.73499	1.75306	1.8667	0	2.09629	1.50649	0.528812	1.69939	1.46821	1.2292	1.50579	0.827395	0.942712	1.29593	0.941507	0.726728	1.08386	1.035	0	0.486187	1.1168	0.540807	0.761462	0.298219	0.779319	0.533306	0.415436	0.708651
C8orf44-SGK3	0.274194	1.12974	1.60812	1.20329	1.75654	0.557667	0.840594	0.687737	1.69814	0.965267	0.688438	1.68988	1.1873	1.67118	1.45971	1.49733	1.68128	1.14126	1.27319	0.547743	1.56295	1.03755	1.30771	1.2053	1.02456	0.388178	0.904689	1.20821	1.3472	1.20337	0.60128	0.790183	1.40157	1.39082	1.7305	1.23208	2.40231	2.37363	2.31886	2.40763	2.16299	2.70054	1.7586	2.36599	2.4596	2.00413	1.20776	2.44475	2.60676
ZHX1-C8orf76	0.420218	2.12201	2.52818	1.69504	1.15278	0.922166	1.09913	0.955776	1.41756	1.0822	0.629627	1.50925	0.640439	0.774031	1.06905	1.20878	0.754169	0.518867	0.952025	0.851094	0.36391	1.05979	1.26854	1.28058	1.32452	1.56333	1.11294	1.30445	1.62108	0	1.26067	1.28807	1.5989	1.8734	1.11615	1.88679	1.26247	1.37697	1.25121	1.34436	0.174069	0.321134	1.12179	0.892884	1.10308	0.754531	0.655375	1.77691	1.39426
KRTAP29-1	0	0	0	0	0	0	0	0.555631	0.755482	0.450292	0	0	0	0	0	0.834835	0	0.487397	0	0.405957	0	0	0	0.297961	0	0.163583	0	0	0	0	0	0	0	0.162902	0	0	0.255184	0.514119	0.608388	1.2805	0	0.425249	0.322985	0	0	0	0	0	0
PRORY	0	0.0462163	0	0	0.0243082	0	0	0	0	0.0261851	0.330546	0.0489563	0.272089	0.173055	0.193109	0.400383	0.198043	0.148228	0	0.206558	0.343667	0	0.3204	0	0.229452	0.185508	0.175309	0.418442	0	0.169827	0.229408	0.221257	0	0.118204	0.183178	0.448942	0.273064	1.31148	0.397796	2.61171	0	0.189335	0.190476	0.404197	0.224524	0	0.17349	0.184616	0
FXYD6-FXYD2	0	0	0	0	0	0.352333	0	0	0	0	0	0	0	0	0	0.194007	0	0.207371	0	0.348977	0	0	0	0	0	0	0	0	0	0	0	0.179637	0	0	0	0	0	0	0	0	0	0	0	0	0	0	0	0	0
ZNF664-RFLNA	0.0457265	0	0.207807	0	0	0	0	0.375787	0.0692303	0	0	0	0	0	0.067283	0	0	0	0.0428515	0	0	0.131857	0.0700256	0	0	0	0.112038	0.145688	0	0.0752434	0	0	0	0	0.542916	0.067107	0	0	0.203947	0.682282	0	0	0	0	0	0	0	0	0.531775
BIVM-ERCC5	1.44512	0	0	0.977191	0	0.441466	1.56958	0.967377	0	0.698431	0.487823	0	0.65514	0.974476	0	0	0	0	0.396766	0.581114	1.16176	1.15587	1.19731	0.454784	0	0	0.175309	0	0.270098	0.99956	0.229408	0	1.19259	0.227453	0	1.44047	0.142983	0	0.186552	0	0	2.52028	1.71792	1.09203	1.28628	0.159565	0.846911	0	0.349684
TVP23C-CDRT4	0.274194	3.24243	2.04721	2.48353	2.80347	0.946732	3.59348	2.27871	3.53216	3.00928	2.28165	2.92787	1.84256	2.40012	2.06994	3.16164	1.92436	1.84679	2.58243	1.68094	1.89749	2.2131	2.09287	1.89436	2.48332	1.00862	2.09714	2.96357	1.77366	1.65965	2.66123	2.22127	2.08842	1.48184	2.22411	1.51447	1.4152	1.37697	1.77219	0.22022	1.85951	2.26831	2.29882	2.51217	2.18635	2.21415	2.22951	1.71827	2.03661
RBAK-RBAKDN	0	0.723398	0	0.723619	0.510757	0.155625	0.337535	0.340535	0.608184	0	0.348893	0	0	0	0.483207	0.214037	0.697119	0	0.221337	0.781024	0.215848	0.654636	0.358209	0	0.540505	0.497385	0.331604	0.695849	0	0.684166	0.427293	0.200597	0.319425	0.36771	1.26579	0	0.200174	0.799899	0.287904	2.09758	0.452784	0.391372	1.06885	1.05882	0.575184	0.815721	0.364587	0	0.4253
TNFAIP8L2-SCNM1	3.06322	2.55255	3.59734	3.48594	3.17858	3.00238	3.34918	2.82617	3.4545	3.51833	3.4201	3.65704	2.01773	3.55356	3.36146	3.27801	3.28492	3.52888	2.94069	3.46241	3.35036	3.44906	3.36696	3.08443	3.24226	3.44356	3.6363	3.50591	3.49316	3.31597	3.72464	3.52877	3.22957	3.71793	3.71705	3.3889	3.57046	4.48582	3.47667	5.52823	4.01614	3.50813	3.12101	4.08934	3.75071	3.3886	3.39723	3.74662	4.08112
URGCP-MRPS24	0.852056	0	0.048835	0	0	0.922166	0	1.05698	1.10232	0	0	0.727536	0	1.17391	0.894798	0	0	0	1.00716	0.851094	1.50032	0	0.5983	0	0.7021	0	0.879579	0.742409	1.236	1.34186	0.785665	1.1548	0	0.736379	0	0.666517	0.886253	0.641408	0.697048	0	0.627611	0	1.64745	1.04758	0	0.0619232	1.82363	0	1.6832
ISY1-RAB43	1.85137	2.53645	2.52818	1.78867	2.46018	1.562	1.535	1.78367	2.60784	2.35128	1.98591	2.43318	2.37824	2.74776	1.11218	2.30283	2.28047	1.88351	2.46524	2.62417	3.09278	1.94678	2.55842	2.12196	2.25607	2.02512	2.06409	1.87741	2.50254	2.37184	2.36562	2.5336	1.59151	1.97716	1.89707	1.5772	2.3187	3.46093	2.7444	3.45764	3.56901	2.68664	2.69446	2.34778	2.3162	1.84886	2.26829	2.41223	3.02653
UBA2	3.46141	3.76361	3.59323	4.82979	4.55755	3.59275	2.69662	3.77616	4.04589	3.5815	4.02435	4.05473	3.39007	3.33412	3.72138	3.76918	3.46017	4.2486	4.01878	3.73122	3.40267	4.51023	4.2732	3.75799	3.96114	3.82157	4.01773	3.79625	4.18113	3.91974	4.16807	4.60215	4.25137	4.5665	3.33692	3.11004	3.8128	3.91601	3.80629	4.18342	3.99018	4.59517	5.02123	4.03346	4.09887	3.82045	3.88758	3.15178	4.2544
SAE1	6.44584	6.47823	6.27616	6.28458	6.00816	5.85273	5.78601	6.55229	6.79288	6.59189	5.86641	5.95678	5.75804	6.03913	6.17517	6.19676	6.15882	5.72248	5.51632	5.99751	6.13411	5.67347	6.14355	5.86407	5.16658	6.10978	5.84618	5.746	6.383	5.98457	5.79751	5.99028	5.35079	5.73576	5.6514	5.64095	6.20925	5.79279	6.2193	6.06217	6.22929	6.10068	6.07431	5.97327	6.00159	5.8031	6.26047	5.8603	6.25989
FARSB	4.92376	4.91649	4.70211	4.62046	4.67736	4.85818	4.60508	4.23671	4.77337	4.86459	4.22639	4.24663	4.52161	4.75578	4.78202	4.83248	4.73615	4.68902	4.10345	4.53927	4.48842	4.00659	4.52146	4.1466	4.13464	4.3745	4.608	4.46431	4.72396	3.15187	4.55728	4.22639	4.30435	4.29	4.61106	4.83314	5.17613	4.75753	4.69272	4.93338	3.9353	4.56889	4.71502	4.78468	4.74798	4.83056	3.96783	4.11319	4.78598
ABCC5	3.40551	3.79101	4.12147	1.80944	2.78224	3.13656	2.88343	2.76765	2.92975	3.5881	1.93824	2.30804	3.07998	3.29184	2.39204	3.41842	3.33252	1.91342	2.69418	3.63916	2.48299	1.7959	2.48769	2.8955	2.00324	2.34058	2.56705	3.39613	3.02154	3.19186	3.30899	2.64483	3.40436	3.38687	3.81917	3.71432	3.4241	3.13291	2.75033	3.13846	3.17229	3.17637	3.17962	3.08776	3.27726	2.9522	3.87193	3.17134	2.92272
ABCB6	3.20095	1.35758	3.45965	2.27035	4.27182	2.69318	3.83645	1.63157	1.56865	3.02883	2.08226	3.71317	2.70932	3.3289	1.56433	1.12663	2.22606	1.42489	4.21422	2.77958	3.33762	1.95274	1.10025	1.12586	1.39499	1.56333	0.879579	2.01019	1.78088	2.14616	0.974664	0.870852	1.18278	1.35274	0.246287	1.20254	1.81976	1.37697	1.86805	1.7579	1.85951	0.892983	0.586724	0.195988	0.781983	1.21144	1.61377	1.0008	0.738604
DNM1L	4.64334	4.4312	4.95123	4.88139	4.6167	4.88067	4.56172	4.4697	4.54535	5.13131	4.72395	4.92063	4.2377	4.76932	4.4857	4.29629	4.78745	4.37328	3.97658	4.48741	4.70623	5.13021	5.2354	5.00974	4.88145	5.04765	4.67794	5.1992	4.33009	5.12622	5.20695	5.01538	4.65239	4.76076	4.70391	4.85862	4.15531	4.33626	3.84561	5.12433	4.50793	4.53536	4.72104	4.56678	4.81071	4.3411	4.52523	4.07085	5.09397
CDH8	0	0.155667	0	0	0	0.0687615	0	0	0	0	0	0.0489563	0	0	0	0	0	0.226558	0	0.0721891	0	0	0	0	0	0	0	0	0	0	0	0	0	0	0	0.251513	0.517655	0.445999	0.382601	2.01496	0	0	0	0	0	0	0	0	0
ABCC9	3.08254	3.33376	3.93596	4.6185	4.52171	3.09321	4.34556	2.89157	4.65074	4.66031	4.91383	5.29947	3.1774	4.4469	4.56252	5.10405	4.57628	5.07575	3.33048	4.5572	4.53268	4.83766	4.54214	4.5513	4.77729	4.89135	4.09203	4.61683	4.2215	4.49101	5.06857	4.84197	3.78439	4.90012	4.43036	4.2705	5.12536	6.52189	4.79955	8.59668	4.4926	4.56984	4.98024	4.40994	5.08116	4.39823	4.19367	4.09282	4.70674
ABCF2	4.25657	4.45602	4.39609	4.2931	4.42688	5.44572	4.98081	4.33849	4.6787	5.00122	4.27397	4.32077	5.2434	5.11078	4.17851	4.42109	4.4632	4.18012	4.3149	5.51278	5.07807	4.00659	4.48347	4.525	3.33031	4.80014	4.15092	4.46315	4.70226	4.54385	4.46572	4.32752	3.99665	4.64245	4.5467	4.49729	4.06197	4.40627	4.32053	4.35082	4.29118	4.21541	4.20589	4.05607	4.39287	3.88183	4.84684	4.05514	4.60574
NR1H3	5.04763	3.99033	4.91217	3.46863	2.11451	4.81463	5.08008	4.39328	3.41071	3.93763	2.72255	2.87455	4.69703	3.76346	3.8026	3.23454	4.13435	3.13602	2.42935	5.22944	3.12871	1.78926	4.45975	3.82419	2.39581	4.83524	5.42545	4.5895	5.36577	4.0957	2.85583	3.44342	4.03669	3.03373	2.95145	5.31316	0.850974	5.52053	4.59227	1.2805	2.06691	1.73193	1.12179	3.97681	2.26197	1.34197	1.89971	1.60053	1.74353
COX17	6.86273	6.99989	6.76345	7.12702	6.99383	6.93129	6.76358	6.84224	7.45498	6.77965	6.84896	6.8796	6.93851	6.62117	6.8275	7.10931	6.84756	6.71577	6.50263	6.28541	5.73577	6.1398	6.12242	5.89905	6.15082	6.48363	6.45976	5.54726	6.48102	6.19002	5.45781	6.25548	6.20405	5.69306	6.35771	6.8881	6.26056	6.73403	6.00097	5.14764	5.59548	6.16726	6.05198	6.09564	6.34396	6.43959	5.82237	6.31858	5.46539
FAM47E-STBD1	0.987093	0	0.331383	0	1.59552	1.78274	0	0.190227	0	0	0	1.07349	1.41167	0.42859	0.271283	0	0	0	0	0.206558	0	0	0	0	0	0	0	0	0	0	0	0	0	0.140726	0	0.110171	0	0	0.745367	0.979035	0	0	0	0	0	0	0	0	0
TIMM23B	4.67279	4.83903	4.77286	5.05377	4.81696	4.33983	4.13082	4.54905	5.35226	5.13206	4.85005	5.44717	3.98188	5.21558	5.06866	5.08038	5.06547	4.74498	4.5269	4.48631	4.64757	5.28637	5.27979	4.76581	4.94155	5.4178	4.74985	5.02732	4.8529	5.10018	5.14294	5.27393	4.95723	4.97566	5.39187	4.58767	4.6605	4.86007	4.13008	5.61924	5.05256	4.92468	5.48393	5.24883	5.14746	5.00292	4.68516	4.36863	5.49969
LOC100652777	1.51993	1.53822	3.2088	3.50092	4.11514	3.04567	3.05492	2.30638	3.87436	3.47145	3.44163	4.01985	2.68087	3.7302	3.04557	3.55621	3.41223	2.78117	2.23055	2.98677	3.03714	3.91039	2.28178	3.42267	2.85547	3.22545	2.73745	3.58681	3.82023	3.41826	3.93759	3.43681	2.30286	3.78381	3.31255	2.57333	2.18343	2.40087	0.965309	2.85033	2.22366	2.30517	2.89026	2.54452	2.79486	2.04559	2.46476	2.45276	3.23001
KIAA2012	0	0.0909978	0.664753	0	0.0948679	0	0	0.0224181	0.091588	0.0771713	0.0680231	0.208296	0.0228518	0.0260297	0	0.0454232	0.887642	0.0439274	0.0215849	0.0721891	0.0755949	0.0892298	0	0.939318	0.393346	0.479749	0.0231144	0.772634	0.582621	0.099477	0.0488929	0.0470493	0	0.0720783	0.117181	0.414998	0.063021	0.480461	0.0585413	1.06998	0	0	0.129736	0.195988	0.106404	0.0415761	0	0.0431157	0.118643
LOC100652833	0	0.276909	0.0246241	0.0932923	0.205301	0.112847	0.1215	0.209895	0.608184	0.450292	0.254736	0.14215	0.328208	0.0767213	0.232726	0.626448	0.998045	0.57982	0.0215849	0.496192	0.0755949	0.252665	0.241673	0.121987	0.129653	0.249353	0.0682612	0.319543	0.163631	0.0752434	0.331741	0.261709	0.337223	0.495531	0.326355	0	0.39238	1.89411	0.203947	3.55306	0.41859	0.670946	0.410697	0.255817	0.40215	0.337013	0.17349	0.348265	0.531775
LOC100652901	4.77389	5.04297	5.76324	6.01932	6.12059	5.26948	6.62481	4.75803	6.61234	6.40964	6.4395	7.06748	5.00671	6.42604	6.61838	6.60308	6.69429	6.66239	5.38249	6.03337	6.18122	6.36393	6.05459	6.38122	6.30203	6.36014	5.7735	6.16598	5.66991	6.34628	6.50511	6.43783	5.48557	6.23688	6.21185	5.95367	6.30143	7.73985	5.49165	9.25397	6.03419	6.27772	6.485	6.24212	6.57347	6.06271	6.24749	5.79243	6.36475
LOC100653049	0	0	0	0	0	0	0	0	0	0	0	0	0	0	0	0	0	0	0	0	0	0	0	0	0	0	0	0.191155	0	0	0	0	0	0	0	0	0	0	0	1.26958	0	0	0	0	0	0	0	0	0
LOC100653133	0	0.0909978	0.0960709	0.115702	0	0.217503	0	0	0.82385	0	0.311964	0.271542	0.233426	0	0.415966	0.233792	0.218459	0.127962	0.42943	0.0954712	0	0	0.909702	0	0.229452	0	0.892189	0.213362	0.462016	0.477799	0	0.221257	0.245952	0	0.117181	0.666517	1.00869	2.26908	0.848507	3.16817	0	0.208917	0.770365	0.880268	0	0.610017	0.0893513	0.105465	0.738604
CEP295NL	0	0	0	0	0	0	0	0.150069	0.391027	0.57969	0.132983	0.771956	0	0.467102	0.363395	0.382795	0.0690795	0.0865566	0	0.442731	0.0755949	0	0	0.0744228	0.150173	1.09224	0.312969	0.418442	0.443933	0.746878	0	0	0	0.460151	0	0.46562	0.123404	0.26014	0	0.714859	0.810145	0.458349	0	0.275221	0.085742	0	0.0675269	1.28746	0.708651
SCAMP2	6.18866	6.36741	6.62563	6.04363	5.96368	5.88764	6.76148	5.70234	5.83346	6.58503	5.73002	5.68304	6.06546	6.34176	5.72202	5.43367	5.77192	4.89792	5.90652	6.41077	6.3912	5.60845	6.16271	6.31849	5.48197	6.44751	6.38646	6.03729	6.60419	5.70353	5.82803	5.78659	6.15817	6.44178	6.41834	6.09436	5.46621	6.4517	5.49607	5.89986	6.27121	5.90073	5.97817	6.7654	5.67839	6.17175	6.56476	5.9712	6.32211
SCAMP3	6.78903	7.01377	6.72664	6.335	6.7269	6.54297	6.73006	6.44953	6.51799	7.03852	6.17095	6.23814	6.38803	6.71766	6.34012	6.13343	6.46414	5.66869	6.65175	6.74388	6.70368	5.69005	6.23752	6.66002	6.07873	6.79705	6.49144	6.59549	6.64903	6.10878	6.31395	6.61977	6.25527	6.63956	6.62837	6.68967	5.76046	6.52422	5.87328	5.40575	5.93449	6.16757	6.05777	6.63441	6.15451	6.14428	6.57059	5.67699	6.63166
IL18BP	5.93933	5.17623	5.62716	4.69676	4.67831	4.56182	5.85728	5.71358	5.06859	5.40204	4.50829	5.10338	5.07322	5.77561	5.5217	5.02051	5.40306	4.28451	5.36307	5.47389	5.42253	3.99509	3.79681	4.70268	4.67037	4.62368	4.2571	5.29668	5.65868	5.14889	5.32455	5.08326	5.27432	5.64759	6.11479	6.01444	5.22632	4.78795	5.56962	4.66507	5.51685	4.84165	5.11038	5.39347	4.77888	5.45827	5.87475	5.39231	5.61267
RWDD2B	3.34964	4.69325	3.15684	3.26064	3.96468	3.79401	4.14235	2.42051	4.61549	3.51139	3.46914	3.3182	3.58501	2.501	3.04835	4.3311	3.24069	3.18343	3.94304	3.39832	2.88435	1.61241	2.69766	2.61294	2.15309	2.87027	2.80569	3.0678	3.14421	2.14616	2.4859	2.89034	2.61519	2.96598	3.22909	3.10739	3.01518	2.72214	3.88118	3.81212	2.77627	2.82314	3.72255	2.82025	3.94103	3.34568	2.48548	2.79302	3.89417
CDH9	0	0	0	0	0	0	0	0	0	0	0.0457032	0	0	0	0	0	0	0	0	0	0	0	0	0	0	0	0	0	0	0	0	0	0	0	0	0	0.308173	0.114142	0.0392903	1.70212	0	0	0	0	0	0	0	0	0
MUC12	0.133049	0.475749	0.584216	0	0.0482136	0.0462032	0.189773	0.248443	0.317054	0.3502	0.174719	0.0728252	0	0.0767213	0.089031	0.501634	0.335237	0.127962	0.0215849	0.0485252	0.0508341	0.23322	0.281573	0.629514	0.0662826	0.228384	0.45572	0.597965	0.163631	0.0752434	0	0.179637	0.337223	0.118204	0.0944942	0.110171	0.290725	0.799899	0.442446	0.979035	0	0.0872294	0.0663259	0.255817	0.0435079	0.140558	0.17349	0.0217189	0.185411
DPP3	4.9771	5.03081	5.62061	4.85998	4.29823	5.08052	4.88367	4.9123	4.37467	5.62723	4.57215	4.33811	5.10235	5.15863	4.37055	3.9109	4.56536	3.61877	4.36007	4.95974	4.97079	4.29266	4.98505	5.04872	3.70962	4.99042	4.68701	4.78195	5.03002	4.32367	4.2734	4.26546	4.3268	4.76439	4.71696	4.50235	2.69537	4.32918	3.42011	3.5598	3.61125	3.84336	3.93862	4.59311	3.84594	4.39823	4.32824	3.62418	4.45265
SNUPN	4.11225	3.84919	3.51935	3.41994	4.05446	3.84718	4.71728	3.3605	4.36437	3.63352	3.02312	3.90321	4.21183	4.20061	3.71789	4.02868	3.94519	3.16614	3.93879	4.02142	3.4389	3.25301	3.4481	3.74476	3.84164	2.97469	4.16398	4.21749	4.37968	4.66449	3.21035	2.92224	3.72816	3.29949	4.42013	4.52341	4.11002	4.38823	3.97914	4.52627	3.94134	3.74452	4.01897	4.02058	4.19847	3.93795	3.53083	3.48649	4.01688
HUWE1	3.87164	3.8262	4.69541	4.76658	4.47287	4.32468	4.54878	4.5257	4.10204	5.17072	4.59635	4.92063	4.24743	4.79131	3.93758	3.89703	4.51364	3.90738	3.9188	4.13952	4.71019	4.4001	3.90933	5.04718	4.18149	4.31731	4.14961	4.66999	4.77458	4.84195	4.3326	4.25798	3.9337	4.25946	4.64463	3.86963	3.43606	4.23013	2.7883	3.97564	3.6922	3.6384	3.89367	3.89764	3.79116	3.44197	4.19618	2.97659	4.18811
PTPRU	1.09977	0.737551	1.01125	0.433718	1.79237	1.74822	3.88359	0.229298	0.258974	0.57969	0.111653	2.18203	2.00631	2.44904	0.449978	0	0.0233959	0.107408	2.00533	1.86154	2.51049	0.152707	0	0.0252366	0.0662826	0	0.312969	0.546414	0.249424	0.601736	0.141972	0	0	0	0	0.151987	0.063021	0.199369	0.442446	0.286742	0.0229423	0	0	0.216208	0	0	0	0	0.269884
TSPAN32	4.01503	4.37572	2.71755	2.95984	3.92972	2.91482	1.02631	3.51473	4.36093	3.44501	2.68333	4.13202	2.91571	2.09048	3.95249	4.42539	4.157	2.77793	4.16172	3.54294	3.46256	4.22904	4.58761	4.36865	4.24845	4.75503	4.10291	4.92842	3.70348	4.21418	5.41241	5.52722	5.82292	6.25441	6.44689	5.19249	4.68992	4.64904	4.09788	4.74611	5.52892	5.01574	6.12025	5.93756	5.09415	5.91604	5.06836	4.72367	5.37472
TSSC4	5.76789	5.57831	5.58329	5.67341	5.8386	5.57741	5.72405	5.91722	5.08122	4.92063	5.57939	5.60385	5.60128	6.04112	5.43361	4.7628	4.9527	4.77217	5.81831	5.94281	5.86034	5.54628	6.31046	5.57837	5.1463	6.17253	5.61376	5.44774	5.58891	5.35166	5.70186	5.92566	5.79502	6.16213	5.93692	4.71518	4.55575	5.2585	4.89701	5.53224	5.71477	5.72784	5.61666	5.93375	5.16849	5.56102	5.60334	5.35964	5.67208
ATP9A	0.812923	2.15402	1.02352	2.65399	2.57981	1.34814	2.46828	1.31483	2.66487	1.93381	2.04337	2.07973	2.23391	1.64622	1.03585	2.12384	0.998045	0.981025	1.18028	1.92139	1.28365	0.23322	0	0.338793	0	0.678367	0.255572	0.981144	0.514943	1.36203	0.208041	0.533584	0.0867271	0.184741	0.306751	0.414998	0.590764	0.374502	0.238118	0.852985	0.518835	0.266116	0.229594	0.154678	0.261842	0.196844	0.132034	0.415436	0.141244
CDH10	0.614801	0	0	0	0	0	0	0	0	0	0.111653	0	0	0	0	0	0	0	0	0	0	0	0.566352	0	0.3585	0	0	0	0.290481	0	0	0	0	0	0	0	0.255184	0.86656	0.238118	1.8116	0	0	0	0	0	0	0	0	0
PDCD7	0.987093	2.56451	1.57516	2.36693	1.90792	2.16944	1.64447	1.66044	2.48655	1.74176	2.00339	2.07973	1.64314	2.25909	1.66188	2.34432	2.22101	1.66885	1.58003	1.86831	1.73602	2.63964	2.37694	2.77793	2.54273	2.06706	2.01305	2.6005	2.1918	2.34169	2.29644	2.43534	2.57825	2.85799	1.97986	2.13634	2.37773	2.67456	2.58758	2.73197	2.20873	2.03591	2.03189	2.45376	2.49529	2.01982	2.12773	1.69142	2.66641
GPC6	0.927274	0.492536	0.827541	0.0932923	0.493448	0.257329	0	0.229298	0.198457	1.31242	0	0.0489563	0	0	0.172886	0.0676095	0.527495	0	0	0.185015	0	0.173261	0	0.0252366	0	0	0	0	0.0957625	0	0	0	0.188282	0	0	0	0.237079	1.14958	0.203947	2.33614	0	0	0.0224492	0.350327	0	0	0	0	0.0245219
MYZAP	1.56773	0	0.616972	0	0.84689	2.09446	2.70052	0.795798	0	0	0	0	2.229	0.711245	0.623934	0	0.335237	0.168213	0.477079	1.87506	1.01586	0.532681	2.56652	0	1.2119	1.52084	0.368169	1.60246	2.04957	2.29523	1.23976	1.0776	0.948133	0.79435	0	2.00559	1.15086	3.03487	2.04255	1.97518	0.948386	0.149356	0	1.75559	0	0	0	0.697684	0.852559
USH1C	0	0.541759	0.141809	0	0	0	2.59957	0	0	0	0	0.0963057	0	2.24253	0	0	0	0	0.144722	0	2.22528	0	0	0	0	0	0	0	0.0245431	0	0	0	0	0	0	0.067107	0.0423184	0.299276	0	0.682282	0	0	0	0	0	0	0	0	0
PQBP1	6.56545	6.62748	6.31223	6.20125	6.57397	6.25466	6.48491	6.63713	6.56818	6.8258	6.27385	6.52224	6.19843	6.80058	6.83837	6.19739	6.64116	6.06556	6.50167	6.49798	6.54262	6.18763	6.47598	6.56722	6.56125	6.77779	6.34464	6.55231	6.40944	6.71949	6.47076	6.65579	6.81628	6.81698	6.71968	6.54514	6.44439	6.62369	6.78836	6.33986	6.4572	6.48291	6.33641	6.40125	6.45159	6.33191	6.55842	6.23389	6.39592
EDIL3	2.5829	0.635435	2.43481	1.21371	1.17466	0.765275	1.60335	1.16167	0.354514	2.3039	0.673958	0.56874	1.82316	0.891956	0.547453	0.0676095	1.33369	1.40818	0.0215849	1.7632	0.963761	0	0	0	0.427369	0	0.45572	0.968143	0.945986	0.700101	0	0	0	0	0.0944942	0.251513	0.162299	1.1061	1.84606	1.41546	0.153425	0	0	0.506255	0.0647795	0	0	0	0
HHLA1	0.0680575	0	0	0	0	0	0	0	0	0.0519034	0	0	0	0	0	0	0	0	0	0	0	0	0	0	0	0	0	0	0	0	0	0	0	0	0	0	0.0423184	0.480461	0	0.126467	0	0	0	0	0	0	0	0	0
FSBP	0	1.18242	0.270918	1.12812	1.43253	1.01802	0.675801	0.492796	1.22874	0.910089	1.61349	1.45579	1.27558	0.711245	0.433072	1.43895	0.795523	0.838644	0.98536	0.891558	0.936985	0.0674343	0.200637	0	0.4931	0.549038	0.47261	0.437433	0.514943	0	0.842238	0.200597	0.639347	0.736379	1.01104	0.546232	0.920689	1.24287	1.14715	2.37742	0.452784	0.75327	0.933249	0.601567	1.18307	0.839488	0.346577	0.125664	0.678063
CYP3A7-CYP3A51P	0	0	0	0	0	0	0	0.0444931	0.156654	0	0	0	0	0	0	0	0	0	0	0	0.36391	0	0.11489	0	0	0	0	0	0	0	0	0	0	0	0	0	0	0.299276	0	0	0	0	0	0.0683308	0	0	0	0	0
TMEM265	1.93879	2.52017	2.25919	2.93485	3.46718	3.91877	4.11042	1.61691	2.58044	2.30924	2.40514	3.38169	4.09941	3.45162	1.76681	2.0644	0.998045	2.64519	3.16335	3.83169	3.22593	1.97047	2.05883	2.35379	1.94571	2.23941	2.38276	2.37281	3.07246	1.63499	2.36562	2.09822	2.36491	2.74126	2.81933	2.56562	2.06012	3.27956	2.31486	2.06004	2.70712	1.90398	2.37495	2.81031	2.05964	2.25006	2.70634	2.3232	2.70485
COL4A3BP	4.35179	3.99917	4.93183	4.78243	4.41888	4.76715	5.03826	4.69749	4.58627	5.39326	4.62486	4.82987	4.52161	5.28594	4.69871	4.13756	4.92268	4.57107	3.92597	4.85109	5.17363	4.88749	5.27917	4.92596	4.79288	5.26015	4.93795	4.90559	5.05629	4.8957	4.75164	4.95884	4.65771	4.6938	4.49783	4.40951	4.33628	4.5592	3.47845	4.11641	4.4403	4.292	4.36697	4.73912	4.19365	4.27836	4.42152	4.34837	4.67708
MED14OS	0.915007	1.88828	0.784935	0.486263	1.18548	1.43752	0.296839	1.78367	0.391027	1.0822	1.41883	0.601928	1.63575	1.20842	1.23431	0.808729	1.65156	1.23898	0.8104	1.52677	0.461076	1.76915	1.36455	2.11021	1.28795	1.39477	1.23675	1.40436	0.599056	2.3366	0.99975	2.27661	2.20932	1.64827	1.35439	1.49835	1.67933	1.83541	1.32461	2.56333	2.5462	1.79807	1.7384	1.82306	1.40779	1.77683	1.67999	1.56399	2.05458
PTGES3L	0.839129	0.694669	0.229153	0.738136	0.819371	0.441466	0.276052	0.821595	1.23879	1.34399	0.963099	1.29259	0.233426	1.43903	1.40874	1.10534	0.607076	1.18115	0.477079	0.597514	0.839154	0.548501	0.857857	1.18304	0.990826	1.02086	0.112038	0.647737	0.768466	0.668052	1.02441	0.934793	0.372174	0.98066	0.559577	0.855539	0.83902	1.37697	0.485755	2.86129	0.995543	0.892983	0.688501	0.942274	0.807445	0.418171	0.846911	0.570837	0.738604
PTGES3L-AARSD1	0	0	0	0	0	0	0.643706	0	0	0	0	0	0	0	0	0	0	0	0.894694	0	0	0	0	0	0.286177	0	0	0	0	0	0.331741	0.413049	0	0	0	0	0	0	0	0	0	0	0	0	0	0	0	0	0
KCNK7	0.504506	0	0	0.322513	0.762705	0.333826	0	0.170288	0	0.242643	0	0.870574	0.173417	1.25318	0.131568	0.233792	0.543766	0.623902	0.538259	0	1.12664	0.564149	0.844599	0.912518	1.02456	0.693747	0.965614	0.528812	0.369246	2.65134	0.534182	0.660034	0.439634	0.751091	0.438695	0.414998	0.375927	0.563178	0	0.93823	0.581993	1.41537	0.631225	1.05882	1.05073	0.885879	0.698613	1.54162	1.00821
CDH11	3.21852	2.5037	3.63781	1.09466	2.13697	1.71285	3.44075	2.6538	1.1457	3.75983	0.95114	1.01309	1.6505	3.03091	1.74642	1.39576	2.49231	0.638301	1.14138	2.07569	2.82352	0	0	1.96127	0	0.330309	0.747028	0.928421	0.920057	0.549918	0.516908	0	0.565769	0	0.0944942	0.817067	0.162299	1.36779	3.60004	0.992384	0	0	0	0.841743	0.085742	0	0	0	0
UST	0.536888	0.694669	0.37033	2.0897	2.76431	1.53795	1.49058	1.03509	2.05173	2.13371	2.68333	3.54204	2.26778	2.43453	2.25447	1.60743	2.25105	2.32744	1.7513	2.24141	1.56295	0.399456	1.36455	1.60739	2.94627	2.61149	2.51093	2.35793	0.958778	0.933693	1.90984	1.86868	0.839934	1.28359	1.10484	1.75732	0.83902	1.64346	0.780573	2.89366	0.329379	3.09978	3.01025	1.87486	3.07722	2.18662	1.70141	1.86965	2.81086
APOBEC3A_B	1.88321	0.604881	0	0.263522	0	0	0	0	0	0	0	0	0	0	0	0	0	0.0865566	0	0	0	0	0	0	0	0	0	0.563803	0	0	0.186353	0	0	1.95191	0	0	3.67334	0	0	0	5.51635	3.09452	0	0	0	0.0209378	3.52884	4.78687	0.349684
ARPC5	7.91967	7.77195	7.32591	7.29523	7.10146	7.22351	7.07751	7.12186	7.35989	7.16101	6.96668	6.71705	6.99558	7.29621	7.26526	7.57534	7.02737	6.78009	6.8391	7.14872	6.95121	6.77304	7.38041	7.38965	6.68397	7.14179	7.48158	7.28585	7.61265	7.21414	6.83239	6.75941	7.40879	7.32008	7.00938	7.33544	7.78671	7.16605	7.03851	6.40182	7.80706	7.6408	7.02205	7.12955	7.16496	7.20366	7.75603	8.38281	7.54555
ARPC4	8.40946	8.38934	8.49072	8.07241	7.96578	7.81847	7.61529	7.99202	7.78336	8.35567	7.69175	7.53801	7.72849	7.84798	7.78349	7.7624	8.1107	7.20152	8.18648	8.1512	8.0927	7.44848	8.12251	8.05872	7.35094	7.96765	8.27204	7.9908	8.63129	7.80498	7.7622	7.92122	8.56532	8.46353	8.51773	8.4187	7.48856	8.03744	7.35499	7.46908	8.50425	8.03856	7.88713	8.68779	7.8238	7.98823	8.66854	8.39605	8.38686
ARPC3	9.36941	9.34476	8.98532	9.20161	8.66474	8.79395	8.55132	9.17432	9.07722	8.74848	8.85753	8.22764	8.62467	8.71042	9.201	9.06926	8.92373	8.81917	8.58677	8.47387	8.57877	8.87512	9.15714	8.85955	8.71506	8.84558	8.98111	8.8839	9.16014	8.68949	8.7595	8.87591	9.03952	8.8926	8.61403	8.99262	9.15501	8.92231	8.9376	8.33866	9.26856	9.42115	9.25004	8.96634	9.31785	9.63657	9.33839	9.66523	9.22303
ARPC1B	8.92922	8.35252	8.77845	8.36647	8.29263	8.73672	8.59288	8.83995	8.05965	8.73086	8.11305	7.86803	8.34512	8.59091	8.36188	7.51443	8.21241	7.01099	8.18297	8.56341	8.68681	7.89419	8.31865	8.49983	7.90242	8.51251	8.77837	8.94666	9.28688	8.64059	8.30776	7.90904	8.15858	8.4806	8.971	8.91676	8.2468	8.58597	7.27881	8.01238	8.96282	8.82462	8.03661	8.43497	8.33729	8.4704	8.95647	9.30634	9.15003
ACTR3	6.9728	7.50376	7.09163	6.87429	6.49463	6.76167	6.39649	6.79684	7.43572	7.25794	6.78682	6.54828	6.63351	6.64708	7.05293	7.42583	7.07398	6.7339	6.38968	6.72581	6.65932	6.47183	6.88723	6.86064	6.39228	6.77824	6.83114	6.82148	7.14888	6.77979	6.80753	6.64125	6.76584	6.89957	6.70595	7.11548	6.71332	6.64758	5.98723	6.09773	6.69584	6.63992	6.34283	6.31775	6.61597	6.19295	6.78177	6.82967	6.49302
ACTR2	5.86714	7.39635	6.8206	6.93068	6.7269	7.45239	7.34083	7.19075	7.98118	7.05113	7.27668	6.87536	6.95457	7.29921	6.88981	7.95268	7.00202	6.84806	6.50479	6.31329	7.00597	7.04876	7.13024	7.21199	6.40994	7.35662	6.73576	7.34173	7.08158	6.94227	7.32547	7.62906	7.07996	7.54912	6.97116	6.75282	7.54977	6.72866	6.98102	7.08929	7.21217	6.96166	7.49572	6.70318	6.9807	6.23472	7.26383	6.94977	7.55439
TSPAN5	1.65882	2.83846	2.86801	3.72152	4.09088	2.23573	2.71989	3.85166	3.26586	3.01255	3.16189	3.10615	2.8373	1.97497	2.82357	2.83618	2.52546	2.21185	2.31601	2.65583	2.79025	2.78027	2.39069	1.57358	2.13261	1.7588	2.09714	1.87044	2.11959	2.23087	1.76372	2.65626	2.53649	2.0681	1.07037	2.25621	1.29784	1.47423	1.6506	2.6459	1.2305	2.69361	2.90544	2.11454	1.7799	1.13668	2.46058	0.910549	2.26473
TSPAN3	6.69866	5.25643	6.10451	5.42015	6.88977	7.88899	8.48889	5.90634	4.51672	5.3011	4.78922	6.06077	7.78337	7.39736	5.56745	4.29747	5.18115	4.384	6.36562	7.867	7.20337	5.07051	5.18501	5.80838	5.48299	5.22087	7.17444	6.62633	6.97955	6.27492	5.25658	5.40331	6.32047	5.09436	5.47381	6.40059	5.03328	6.94885	5.90054	5.34591	5.2014	4.58584	4.53253	5.91994	3.88384	4.20364	4.39548	3.97391	4.54135
FAM106B	0.644825	0.458763	0.88246	1.04882	1.64339	1.02956	1.59498	1.01287	2.31664	1.61809	1.45315	2.12038	0.698366	2.10277	1.59506	2.13963	2.12153	1.83433	0.42943	1.60996	1.15015	1.63481	1.52274	1.49446	1.34246	2.09629	1.39573	1.18593	1.56362	1.4867	1.94255	1.78094	0.456017	2.16467	1.69323	1.43201	2.03415	2.87891	1.33254	4.05889	1.48301	1.25508	1.48721	1.36079	1.76048	1.44627	1.591	1.47233	1.62023
LOC100996274	0.998765	1.04123	1.81989	2.86712	2.70163	1.1079	1.87621	0.540177	2.59225	3.09218	2.82112	3.48314	0.859378	1.98163	2.98886	2.13963	2.99065	3.28759	1.48223	2.55026	2.22528	2.77018	2.05883	1.28058	2.41713	2.75769	2.43109	2.06617	2.50254	2.25804	3.1331	2.641	1.4677	2.0681	2.08718	2.48611	1.17007	1.71756	0.499907	3.05504	2.653	3.17637	3.52052	2.97955	3.71752	3.05474	2.82816	2.82734	3.41295
100996365	0	0	0	0	0	0	0	0	0	0	0	0	0	0	0	0	0	0	0	0	0	0	0	0	0	0	0	0	0	0	0	0	0	0	0	0	1.3238	0.480461	0.271499	0	0	0	0	0	0	0	0	0	0
LOC100996379	0	0.296161	0.311509	0.415769	0.366098	0.155625	0.577292	0.358269	0.258974	0.430822	0.111653	0.71242	0.233426	0.306473	0.308837	0.451896	0.258445	0.245494	0.0844669	0	0.343667	0.23322	0.5983	0.857377	0.129653	0	0.215998	0.597965	0.207165	1.19215	0.291675	0.241625	0.168535	0.118204	0.246287	0.577256	0.632915	1.69573	0.0962894	2.9766	0.111229	0.303027	0.376249	0.216208	0.514636	0.101776	0	0.184616	0.141244
LOC100996413	0	0.475749	0	0	0	0.276837	1.1226	0.0444931	0	0.0519034	0	0.11941	0.0453473	0.645602	0.067283	0.214037	0.682497	0	0.0638092	0.0485252	0.170595	0.0453046	0.762387	0.318521	0	0.0957338	0.554217	0.663953	0.0486756	0.0505957	0	0.241625	0.148514	0	0.624361	0.0887998	0.687267	2.05139	0	3.87473	0	0.228237	0.150268	0	0	0	0	0.0431157	0.141244
100996414	0	2.05012	1.4715	2.30001	2.31994	1.40243	1.86234	0.920401	2.63854	2.33041	2.06016	2.3379	0	1.47727	1.03585	2.12912	1.4846	1.36555	0.720874	1.97259	1.53644	1.17638	1.42814	1.37194	1.5342	2.26022	1.88642	2.3429	2.09083	2.70365	1.48155	1.41006	1.28719	2.48378	2.16001	1.54618	1.93655	1.83541	0.659716	2.07893	1.27895	2.18672	2.7358	2.79359	2.21993	2.14907	1.47973	2.7416	3.21942
CTXND1	0	0.176595	0	0.0474001	0.117641	0	0	0	0.177707	0.220135	0	0.186583	0	0	0.110456	0	0	0	0.221337	0	0	0.0228301	0.0926321	0	0.190357	0.0957338	0.154525	0.278003	0	0.0255197	0	0	0	0	0	0	0.39238	0.626098	0.0585413	1.88501	0.0229423	0.247301	0.0663259	0.0459116	0.166673	0	0.0453673	0.0849801	0.548781
LOC100996574	0.402753	0	0.186142	0.397594	0.226409	0.276837	0.627387	0	0.239082	0	0	0.499981	0	0	0	0	0	0	0	0	0.383874	0.23322	1.01996	0.397954	0.229452	0.406963	0	0	0	0	0	0.598194	0.472216	0.386678	0.701453	0	0	0.26014	0	0.992384	0.194422	0	0.770365	0.216208	0	0	0	0	0
LOC100996598	0.215386	0.709105	0.986399	1.15	1.329	0.176547	1.1342	0.410198	1.31678	0.746473	0.702773	0.800827	0.364443	1.33875	0.882397	0.451896	1.54243	0.826119	0.785383	0.661313	0.237953	1.75558	0.629556	0.693881	1.22163	1.39477	0.43863	1.30445	0.479875	1.39177	1.38012	0.733783	0.681758	1.45513	1.59159	0.652019	1.51625	2.12947	0.382601	2.02149	0.612564	0.583639	1.54262	0.661781	1.2496	0.233183	1.02732	0.826666	0.269884
TCP11X1	0	0	0	0	0	0.38865	0	0	0	0	0	0	0	0	0	0	0	0	0	0	0	0	0	0	0	0.0957338	0.274959	0.563803	0.479875	0	0	0	0	0	0	0	0	0.547009	0	0.579889	0	0	0	0	0	0	0	0	0
LOC100996637	0	0	0	0	0	0	0.453158	0	0	0	0	0	0	0	0	0	0	0	0	0	0	0	0	0	0	0	0	0	0	0	0	0	0	0	0	0	0.237079	0.26014	0	2.46621	0	0	0	0	0	0	0	0	0
TCP11X2	0	0	0	0	0	0	0	0	0	0	0	0	0	0	0	0	0	0	0	0	0	0	0	0	0	0	0	0	0	0	0	0	0	0	0	0	0	0	0.320165	0	0	0	0	0	0	0	0	0	0
LOC100996693	0	0	0	0	0	0.134394	0	0.129563	0	0	0	0.250767	0	0	0	0.233792	0	0	0.144722	0	0	0	0	0	0	0	0	0	0.185562	0	0	0.221257	0	0	0	0.192625	0	0	0	0	0.174069	0.189335	0	0.195988	0	0	0.328339	0	0
LOC100996701	0	0	0	0	0	0	0	0.0662354	0	0	0.274065	0.11941	0	0	0	0.110984	0	0	0	0	0	0	0	0	0	0.185508	0	0.278003	0	0	0	0	0	0.268937	0	0	0.0834308	0.428454	0.457027	2.00841	0	0.356681	0.108908	0	0	0	0	0	0.4436
LOC100996709	2.12605	2.99098	2.10608	2.7786	4.06182	2.60718	3.68305	1.21131	4.69796	2.45129	2.60917	4.76908	2.99297	3.71628	3.20842	4.04134	2.55787	2.50294	2.56048	3.63718	4.01368	3.33739	3.70992	2.98504	2.49139	4.22769	2.76514	3.41781	4.11553	4.38287	3.1472	3.83724	2.48153	2.68107	3.84658	3.89294	2.28825	3.4082	1.74868	4.59788	3.91091	3.35177	4.68719	3.61312	2.52629	4.24204	3.88758	2.89657	4.45716
NOTCH2NLC	5.48478	4.35522	4.79807	5.80334	5.88248	4.87748	5.03285	5.37333	5.23601	5.13357	5.70931	5.81095	4.64274	5.15568	5.36953	4.97868	5.05628	5.76534	5.42765	5.4532	5.17363	5.63277	5.19222	5.89692	5.56073	5.42127	5.28251	5.791	5.52477	5.49385	5.79258	5.68195	5.06596	5.91752	5.55965	5.29344	4.86075	4.79567	5.24091	5.74336	5.31903	5.26057	5.18442	5.15964	5.26297	5.11975	5.07795	5.44249	5.32129
100996721	0	0	0	0	0	0	0	0	0	0	0	0	0	0.125692	0	0.110984	0.47755	0	0	0	0.0755949	0	0	0	0	0.118707	0	0	0	0	0	0	0	0	0	0	0.162299	1.0032	0	1.10727	0.0896583	0	0	0	0.0647795	0	0	0	0
100996741	2.18343	1.92584	2.49332	2.09535	1.81344	1.45476	2.5528	1.5644	2.25359	1.7098	2.08774	2.35746	1.84897	2.65072	1.3559	2.29345	1.27642	1.77692	1.74482	1.5855	2.14567	2.20813	1.41923	3.65262	2.04218	1.56333	2.18174	1.88435	2.55403	2.47269	2.33144	1.60346	2.38644	2.81313	2.86696	2.23691	2.94999	2.70403	2.98726	3.48386	2.71066	2.71773	2.7392	3.05446	2.77564	2.68338	3.15487	2.06534	2.42988
SPDYE11	1.08889	2.18533	1.98583	2.8605	2.92464	2.28954	2.59957	1.43668	3.48226	2.77843	2.99427	2.80855	1.88683	2.62114	2.60702	3.133	2.60515	2.78442	1.29993	2.84629	3.23695	3.41926	0.614013	3.12293	2.79485	1.7949	2.40052	2.87231	2.88748	3.23078	4.26178	2.40405	2.32978	3.81214	3.52045	2.65921	2.62401	3.00263	1.417	4.3365	2.66763	3.42476	2.61544	3.23624	3.12357	2.46011	2.54986	2.79932	2.54454
LOC100996747	3.05765	3.25724	3.23013	3.69758	3.22913	2.67124	3.20817	3.32035	3.03444	3.65256	3.0514	3.20396	2.80471	3.27836	3.27397	3.15648	3.77127	2.81008	2.82576	3.2454	2.65714	3.62909	3.58593	2.92261	3.55084	4.15316	3.08644	2.81537	2.65573	3.23625	3.09868	3.35504	2.79981	2.87824	3.47506	3.12849	2.97205	3.48235	2.66812	4.01868	2.37844	3.49622	3.32216	3.38431	2.98539	3.59118	3.40378	2.89068	3.30949
LOC100996750	0	0	0	0	0	0	0	0	0	0	0	0	0.291039	0	0	0	0	0	0	0	0	0	0	0	0	0	0	0	0	0	0	0	0	0	0	0	0	0	0	0.391217	0	0	0	0	0	0	0	0	0
NPY4R2	0.839129	0	0	0	0	0	0	0.358269	0.426638	0	0	0	0.0674975	0	0	0.233792	0	0	0	0.424462	0	0	0	0	0	0	0	0.510994	0.0724111	0	0	0.883869	0.107618	0	0.204522	0	0.162299	0.392711	0.0775388	1.91336	0	0	0	0	0	0	0	0	0
NOTCH2NLB	4.77982	3.04887	4.82548	5.87488	5.55763	4.60587	5.29873	4.46664	5.04301	5.55993	5.88735	5.77321	4.52261	5.32184	5.42295	4.78723	5.27124	6.00191	4.52878	5.72358	5.30704	5.89884	5.42826	5.46247	5.60831	5.45156	5.05261	5.3051	5.50746	5.09868	5.80908	5.79566	4.97581	5.95454	5.35118	5.33147	4.91086	4.75841	4.05778	5.54248	5.52089	5.39753	5.11952	5.28936	5.14559	4.96831	5.19455	5.47631	5.36994
LOC100996842	2.1783	2.3184	2.93449	0.989378	1.27936	2.34604	2.38337	2.18742	1.46114	2.30924	1.09937	1.48277	2.5175	1.99487	2.38327	1.74457	2.22101	0.838644	1.06027	2.74319	1.29424	2.05596	1.24854	1.98075	1.38637	1.82315	3.38071	3.3815	2.73595	2.95343	1.79987	1.68752	2.42856	2.41153	3.07827	3.04217	1.84986	3.65068	0.944764	1.78116	2.9115	0.94061	2.02078	2.27736	1.44882	1.74572	2.13824	1.36597	1.61217
LOC100996911	0.254857	0.723398	0.948294	1.02533	0.88721	1.51349	2.16897	0.476651	0.544779	1.0822	0.851723	1.23028	1.4627	2.15087	1.07996	0.501634	1.03304	0.875578	0.847131	1.35413	2.26888	1.21654	0.413127	1.8806	1.19225	1.90472	0.841077	0.663953	0.739107	0.635275	0.534182	0.55001	0.283156	1.06551	0.936462	0.988425	0.424733	1.17084	0.271499	2.09758	0.310855	0.779699	1.04712	0.601567	0.869201	0.26863	0.909589	0	0.368962
C7orf55-LUC7L2	1.48716	1.86912	1.76249	1.79563	1.74196	0	1.54372	0.729214	1.15634	0.450292	0.744945	0	0.0893126	0.611625	0	2.52754	2.08308	0.594664	0.0428515	0.692185	0	0.416797	0.922378	0	0	0	1.47331	0	1.09247	2.74649	1.749	1.24836	0	0.4054	0.266724	1.14157	2.39824	1.87481	1.75459	1.24748	1.96989	2.08972	1.95811	0	2.38968	2.5348	1.38585	1.87563	2.8038
PYURF	6.48111	6.77372	6.41883	6.47781	6.49327	6.40046	6.10169	6.37309	6.78647	6.43307	6.11007	6.50672	6.24108	6.35273	6.2162	6.7404	6.38535	6.33178	6.3693	6.09928	6.19152	5.7694	6.46573	5.70236	6.01582	6.42234	6.20633	6.21633	6.17297	5.85178	6.06448	6.37928	6.67952	6.37151	6.25469	6.48481	6.87352	6.28472	6.76768	6.58314	6.18611	6.5815	7.1772	6.48723	6.90973	7.07677	6.57471	6.17514	6.50994
ADAM8	6.36473	5.96036	5.86689	5.90334	5.10957	5.88606	5.96875	5.50403	4.5311	5.58712	5.65414	4.85245	5.65713	6.17074	5.73501	5.09193	5.43449	5.41481	5.56031	6.33607	6.53064	6.53026	6.75552	7.45248	5.94566	6.41626	6.06243	6.06617	6.35454	6.58758	6.54613	6.44991	6.4406	6.85939	6.25117	5.90368	5.04504	3.98963	4.10136	3.78745	6.61322	6.42155	6.28308	6.44769	5.80625	5.62353	6.81817	7.06832	6.33718
CDH12	0	0.134431	0.048835	0.159504	0.267719	0.0232865	0.1215	0.0662354	0.297952	0.0519034	0.195143	0.271542	0.0228518	0.125692	0.308837	0.400383	0.135002	0.37151	0	0.3097	0.237953	0.516685	0.3204	0.121987	0.190357	0.249353	0.215998	0.122405	0.118742	0.169827	0.427293	0.301058	0.354804	0.87716	0.491747	0.414998	0.777717	0.879531	0.287904	1.93426	0.612564	0.537921	0.460873	0.53873	0.716289	0.596132	0.252991	0.398935	0.497149
TSPAN2	3.21852	3.22746	2.10608	3.69943	1.38639	3.97807	3.85409	1.90928	2.20315	2.56729	3.62405	1.41902	3.28293	3.83331	3.08669	2.82971	2.8956	2.88143	2.78217	3.77153	3.8421	4.66881	5.71222	5.93195	4.40819	5.0802	3.81744	4.51771	4.65392	4.22661	4.77544	4.82436	4.70131	5.23117	3.67179	3.86335	3.46357	1.51636	1.52474	2.15806	3.70821	4.15738	4.47468	4.65367	4.1876	3.9407	4.1134	4.40007	3.47209
NUBP2	5.92296	6.07765	5.6712	5.67482	5.80085	6.09349	6.53115	5.72002	5.67036	6.21671	5.29947	5.53946	5.70207	6.61341	5.18557	5.25729	5.89831	5.21915	5.9536	6.01555	6.45893	5.52445	5.95015	5.54713	5.22639	5.78752	5.55352	5.79606	6.01659	6.17833	5.5144	5.52826	5.95667	6.10922	6.12881	5.55541	5.49364	6.29474	5.64518	5.78662	5.80811	5.54974	5.74538	5.88485	5.6027	5.59763	6.27364	5.54869	5.91112
TSFM	3.92614	3.87183	3.99945	3.47731	4.06475	4.09396	3.93754	4.35515	3.83349	3.83582	3.49202	4.05622	3.93747	3.56914	4.16321	3.8514	3.82551	3.37617	3.5168	3.85234	4.22625	3.59331	3.99882	3.09638	3.28464	4.25776	3.58868	3.70711	3.87693	3.41102	3.65529	3.95293	3.75158	3.58259	3.86848	3.95774	4.30946	4.62518	4.55886	4.59022	3.8939	4.14091	4.1135	4.13253	4.12062	4.38315	3.70527	3.79786	4.2043
TSPAN1	1.41058	1.8946	3.15962	2.33863	3.37567	2.18501	5.12291	2.04687	0.939297	3.03207	2.24783	3.09745	3.59076	4.61281	2.12361	0.110984	2.36532	1.52902	2.80101	2.22038	4.67619	0.739781	2.32538	3.69451	1.98622	2.42133	2.6913	5.31989	4.37492	4.76355	1.5929	1.96981	1.97362	2.00198	2.62327	4.42238	0.162299	4.16805	0.975473	1.20224	0	0	0	3.07121	0	0	0.0893513	0	0
PPIF	5.97152	5.38056	6.51647	5.51065	5.52339	5.40197	5.51818	5.99154	5.26703	5.90237	4.85247	5.16088	5.30179	5.5117	5.15818	5.04657	5.49118	4.27187	4.66531	5.40101	5.42253	5.17803	5.63635	5.26145	5.3267	5.35812	5.85788	5.79468	5.81766	5.72997	5.10298	5.4335	5.22379	5.22657	5.1067	5.61642	6.09515	6.21192	5.0101	6.22581	7.9554	5.94738	5.0604	5.55151	5.06805	4.83722	7.13237	7.17742	7.15702
LOC101059906	0.349053	0	0	0	0	0	0	0	0	0	0	0.271542	0	0.149568	0	0	0.156323	0	0	0	0	0	0	0.0744228	0.3585	0	0	0	0	0	0	0.301058	0	0	0	0	0.83902	0	0	1.20224	0	0.391372	0.304784	0	0	0	0.132034	0	0
LOC101059915	0	0	0.311509	0	0	0.81949	0	0	0.091588	0	0.132983	0.332131	0.669693	0	0	0	0	0	0.0638092	0.917917	0	0	0.660149	0.190517	0	0.228384	0	0.35992	0	0	0.0961831	0.158368	0	0.206255	0	0	0	0.240166	0	0.411234	0.153425	0.149356	0.0877738	0	0.085742	0	0	0	0
GOLGA8R	0.0900481	0	0.533643	0	0	0.237553	0	0.129563	0.0234478	0.220135	0.132983	0	0.233426	0.348338	0	0	0.258445	0	0.0638092	0.329472	0.461076	0.0674343	0.221301	0.527235	0.0224343	0	0.294089	0	0.0957625	0	0.311847	0.301058	0.337223	0	0	0	0.325412	0.318454	0.442446	0.648952	0.132481	0.0659115	0.108908	0.439025	0.106404	0.251015	0.533306	0.525949	0.387987
NPIPA7	3.06044	3.74096	4.6257	4.10849	3.85206	3.04282	4.71438	3.85946	4.61935	3.90095	3.60509	4.02598	3.58117	4.07533	2.77743	3.71925	3.41666	3.22457	2.84707	3.25577	4.4475	4.55301	3.49552	4.80094	4.22446	4.16562	4.18078	4.23116	4.21084	4.52496	3.62134	3.78962	3.70093	4.27354	4.38434	3.54614	4.71057	5.33935	3.59181	4.88051	4.09403	4.37884	4.04799	4.17834	4.31623	3.62917	4.38559	3.50009	4.63788
LOC101059949	0	0	0	0	0.384994	0	0.525394	0.460322	0	0	0.487823	1.14278	0.173417	0.408942	0.327253	0.173695	0	0.863371	0.747025	0.478591	0	0.173261	0	0.562139	0	0	0	0.319543	0	0	0	0	0	0	0	0.192625	1.69267	2.11857	0.995589	4.30073	0	0.169484	0	0.195988	0.166673	0.464761	0	0.556029	0
NPIPA8	2.30122	2.23606	1.76979	2.80642	2.79643	2.42684	2.94727	1.26869	1.93294	2.45129	1.74399	2.69779	1.4203	2.51944	2.19554	1.79198	1.21678	1.34813	1.49771	1.42935	1.21844	2.96843	2.787	3.40836	2.62932	2.61957	2.14006	3.56323	2.66747	2.13448	2.95216	2.46162	2.35184	2.52289	3.26763	2.35798	2.44631	3.12749	1.70658	3.51194	2.05583	2.58165	2.76605	2.48743	1.9835	3.1217	2.37432	2.06534	2.71995
CTDSP2	3.5394	2.56451	3.69646	3.73244	3.64426	4.39889	4.43969	3.61033	3.64227	3.99344	3.9147	3.81751	3.96575	4.20631	3.19845	2.71139	3.13188	3.25759	3.84202	4.03803	4.15398	3.09501	3.43489	4.17788	3.63514	3.21483	3.70402	4.37724	3.95561	4.25655	3.42697	3.6726	3.83224	4.00093	3.84997	3.84753	4.61916	4.73362	4.61358	4.84875	4.51805	3.39301	3.39494	3.65075	3.31769	3.042	4.21616	3.83973	4.09566
LOC101060017	0	0.197224	0.533643	0.222811	0.403645	0.541629	1.50852	0.358269	0.668919	0.762138	0.914657	1.32277	0.500915	0.906042	1.15404	0.253281	0.591507	0.652559	0.445488	0.707377	0.569646	0.532681	0	0.277102	1.11084	0.598904	0.294089	0.319543	0.479875	1.24742	0.499425	0.533584	0.264674	0.98066	0.857816	0.380235	1.58943	3.77041	0.859525	4.57477	0.194422	0.321134	0.702472	0.473032	0.333701	0.178325	1.01597	0.585494	0.4253
LOC101060022	2.69835	3.03748	3.80172	3.85405	3.70568	2.92103	3.43373	2.69973	4.04159	3.72629	3.39383	3.91647	2.66279	3.42985	3.12929	3.67297	3.60677	3.15617	2.17865	3.18156	3.32992	3.89964	2.88415	3.88232	2.86791	3.59868	3.59833	3.67146	3.29305	3.59058	3.92291	3.81702	2.89601	3.70665	3.98407	2.95922	3.53755	3.87935	1.86258	3.91033	3.58065	3.79559	3.80094	4.07557	3.56912	3.33944	3.47804	4.30253	4.69055
LOC101060024	0	0	0	0.322513	0	0	1.30809	0.476651	0	0.430822	0	0	1.03826	0.919991	0.894798	0.451896	1.16513	0.127962	0.164261	0.547743	0.621013	0.433933	0.533681	0.397954	0.688135	0.932867	0.646417	0.816816	0.118742	0	1.38964	0.89677	0.776121	0.780074	0.897675	0.192625	1.01933	1.25288	0.457027	2.39763	0	0.963847	0.702472	0.892884	0.661492	0.897247	0	0.431752	0.118643
LOC101060179	0.0457265	0.237617	0.186142	0.202016	0.458195	0.0909724	0	0.304401	0	0.329321	0.254736	0	0.580087	0.0767213	0.152375	0.153092	0.335237	0.226558	0.104833	0.460773	0	0.213509	0	1.28058	0.509076	0.738928	0.47261	0.695849	0.118742	0.192535	0.516908	0.281518	0.565769	0.423882	0.52606	0	0	0.240166	0	0.197347	0	0.425249	0.150268	0.0683308	0.146862	0	0.17349	0.125664	0.141244
ZNF891	0	1.90718	1.16315	1.40781	1.88819	1.49695	0	0.871844	2.83022	1.58324	1.23378	1.50925	1.39425	2.09048	1.11218	2.35337	1.72474	1.58213	1.07066	1.4016	0.867789	0.327927	1.65013	1.47628	0.920897	1.59644	1.02407	1.68424	1.43221	2.08072	1.98714	1.47171	1.61358	0.660478	1.45578	1.51447	2.56355	2.46681	2.62357	3.52118	2.56586	1.48929	2.29882	1.37884	1.9496	1.05783	1.17751	1.78963	2.07233
NBPF19	2.76479	2.82527	3.39973	3.20946	2.92141	2.89917	3.68699	3.3605	3.86141	3.77728	3.63717	3.29302	2.77473	3.81662	3.44394	3.73839	3.63552	3.40593	2.80101	3.43301	3.77754	4.06687	3.72627	3.61571	3.98846	3.88826	3.75841	3.54145	3.76486	3.70161	3.82806	3.91063	3.70265	3.59284	3.65638	3.45303	4.30729	4.56523	3.34371	4.28996	4.43817	4.31138	4.08845	4.33448	3.77512	3.65452	4.19493	4.17386	4.42067
OPN1MW3	0	0	0	0	0	0	0	0	0	0	0	0	0	0	0	0	0	0	0	0	0	0	0	0	0	0	0	0	0	0	0	0.136781	0	0	0.246287	0	0	0	0.0585413	0	0	0	0	0	0	0	0	0	0
HNRNPCL4	0	0	0.164146	0	0	0	0	0	0	0	0	0	0	0	0.193109	0	0	0	0	0	0	0	0	0	0	0	0	0	0	0.321752	0	0	0	0	0	0	0	0	0	0	0	0	0	0	0	0	0	0	0
TBC1D3G	0.312109	0.806304	1.5156	1.17155	0.989525	1.1925	2.39305	0.687737	1.39076	1.05702	0.8388	0.771956	1.24675	1.15044	1.16433	1.44744	1.02147	0.887682	0.85917	0.878196	1.13844	0.610102	0.644934	0.662056	1.26931	1.20387	1.0468	1.06901	0.782925	0.864674	1.65738	1.24836	0.839934	1.18951	0.345696	0.695085	1.09164	1.76726	0.697048	3.14743	0.234287	1.1168	1.28852	1.26699	1.09276	0.827653	0.94593	0.670444	1.36576
LOC101060341	3.0798	3.89727	3.98384	4.56962	4.48168	3.79062	4.4902	3.41235	4.82348	4.42103	4.41669	5.0667	3.88854	4.27032	3.82707	4.62372	4.04	3.86363	3.15116	4.11553	4.01047	4.32975	3.95168	4.74602	4.18771	4.59223	4.07138	4.47813	4.34112	4.1431	4.80954	4.55817	3.49832	4.51248	4.63188	4.15828	4.44773	4.81267	2.89389	5.28754	4.84454	4.92468	4.64441	4.89463	4.65725	4.15119	4.39876	5.33925	5.53851
TBC1D3K	0.437474	0	0	0.222811	0	0.541629	0.768012	0.304401	0.278595	0.19727	0	0.351775	0	0.306473	0.089031	0.382795	0	0.264184	0	0.329472	0.516382	0	0	0.885211	0.150173	0	0	0.298923	0	0	0	0.35814	0.264674	0	0	0	0.517655	0.840264	0	2.48049	0.401183	0	0.304784	0	0.166673	0.140558	0	0	0
TBC1D3L	1.93272	3.16076	2.69087	3.1564	2.48666	2.49089	3.84177	2.29722	3.24107	2.86803	2.74351	2.97929	2.808	2.35462	2.32947	3.093	2.78359	2.17281	1.42669	2.80098	3.14635	3.14269	2.24189	3.23262	2.73158	2.31595	2.73745	2.71388	3.147	3.4374	2.551	2.87086	1.95645	3.36073	2.61133	2.24176	2.34006	2.4711	1.77801	2.91134	2.53825	3.17389	2.46375	2.26285	3.05613	2.93023	2.84749	3.00413	3.35128
TBC1D3D	0.174804	1.53012	0.186142	0.989378	0.140061	1.2129	1.29782	0.304401	1.6687	0.411085	0.939081	0.666098	1.14626	1.38976	0.608959	0.36499	0.425814	0	0.0215849	0.737288	0.281172	0.66918	0.582415	1.00422	0.601382	0.514809	0.255572	0.955023	0.958778	1.05017	1.01213	1.83556	0.372174	0.612943	0.383618	0.46562	0.619001	0.905127	1.06386	2.03445	0.383564	0.583639	0.968362	0.421716	0.186216	0.464761	0.821057	0.826666	1.35613
LOC101060588	0	0	0	0	0	0	0	0	0	0	0	0	0	0	0.381133	0	0	0	0	0	0	0	0	0	0	0	0	0	0	0	0	0	0	0	0	0	0	0	0.0775388	0	0	0	0	0	0	0	0	0	0
NBPF26	1.27317	0.994852	2.95705	3.52623	3.44484	3.18383	3.3836	2.38201	2.52812	3.31031	3.32368	3.60887	2.59197	3.46833	3.11081	2.11853	2.01468	3.33034	2.52691	3.40066	3.63697	3.61976	2.29646	3.48539	3.51964	2.30597	2.7923	3.49008	3.18288	3.14606	3.276	2.78673	2.44916	3.41255	2.97958	2.69501	3.29223	3.08333	2.16306	3.63408	4.03319	3.01054	1.77852	2.20332	3.03742	2.90792	3.49857	3.72857	2.61081
TRIM10	0	0	0	0	0	0	0.471559	0	0.198457	0.220135	0	0	0.213699	0	0	0	0	0	0.104833	0	0	0	0	0	0	0	0	0	0	0	0	0	0	0	0	0	0.063021	0.799899	0	0.391217	0	0	0	0	0	0	0.610801	0.0849801	0
ARPC2	10.4736	10.2485	10.1203	10.3341	9.86206	9.59458	9.55621	10.2129	10.0655	10.1296	9.99086	9.49498	9.48776	9.70631	10.2312	9.9542	10.0716	9.65151	9.36297	9.5291	9.80237	10.2323	10.5519	10.1249	10.0183	10.442	10.122	10.0819	10.1955	10.0912	10.6171	10.4249	10.6846	10.7337	10.2781	10.1015	9.7981	9.67049	9.27838	9.52756	9.99512	10.408	10.3572	10.3478	10.4169	10.5877	10.2181	10.2159	10.2364
SGK2	0	0	0	0	0.247212	0.751397	2.04544	0	0	0.242643	0.235144	0.292023	0.110803	1.64622	0	0.173695	0.390262	0	0.42943	0.496192	1.55417	0	0	0	0	0	0	0.510994	0	0	0.208041	0	0	0	0	0.067107	0	0.279841	0	0.450454	0	0.303027	0	0	0.085742	0.0619232	0	0.330972	0
RAD50	3.5414	3.71972	3.35917	3.38115	3.54695	3.54327	3.93754	2.98869	4.22848	3.8284	3.36933	3.60683	3.55593	4.00181	3.37701	4.16868	3.42766	3.17851	2.76307	3.248	3.69605	3.30749	3.46336	4.05919	3.08062	3.14381	3.29072	3.73999	3.58884	3.64922	3.42234	3.73679	3.53734	3.72167	3.55201	3.84115	3.25448	3.39019	3.13965	3.86751	3.25939	3.17637	3.67906	3.6433	3.71752	3.50277	3.45721	2.93999	3.43599
KIF20A	1.54403	1.47205	2.36422	1.47869	0.422059	0.970887	2.0018	1.01287	1.24877	1.50161	0.758732	0.208296	1.15663	0.594332	0.653427	0.910434	2.02051	0.336614	0.363345	1.26453	0.0508341	0.0453046	0.0700256	0	0.190357	0.678367	0.45572	0.0502151	1.19334	0.0505957	0.633694	0.0470493	0.423062	0.309261	0.0480206	1.27055	0.142983	0.772348	1.22589	0.579889	0.310855	0.0442739	0.190476	0.705348	0.368331	0	0.11085	0.184616	0
PREB	4.36651	3.66153	4.14693	5.4026	5.11453	4.20122	4.97356	4.1541	4.4382	2.73544	4.32236	4.28418	4.44965	3.97199	3.9862	4.36732	3.05451	3.63501	4.52028	4.75658	4.37953	4.72035	4.5225	5.1942	4.10209	4.71131	5.16987	3.77214	4.73144	3.95005	4.32642	5.50896	5.46498	5.59606	3.65251	4.05874	2.18343	3.426	3.09607	4.06364	4.79542	5.08361	4.94982	5.1778	3.5295	3.76723	3.69107	3.08887	3.15702
HIPK3	3.82158	3.74446	4.27047	4.5686	4.8394	4.66443	4.92265	4.18299	4.15209	4.25659	4.48981	4.9099	4.84301	4.75772	4.24419	4.06221	4.00957	4.35596	3.92167	4.82172	4.79371	4.69925	4.56252	5.13746	4.46662	4.5726	4.48229	4.81773	4.46846	4.78799	4.57095	4.75697	4.5252	4.8002	4.39134	4.24778	4.06069	4.22251	3.70913	4.98854	4.78874	4.52172	4.26357	4.27549	4.36741	4.25756	4.31093	4.02454	4.4639
FEM1B	3.14952	2.38734	3.3784	3.71603	3.75008	3.10962	2.59538	3.26031	2.05173	2.9248	3.28132	3.55481	3.24941	3.07832	3.29752	2.64286	2.91762	2.98364	3.24819	3.0297	2.82352	3.35774	3.27112	3.25146	3.00659	3.34229	3.51722	2.9701	3.00622	2.60554	3.28878	3.65373	3.51991	3.30199	2.85689	2.6113	3.25448	3.18608	3.31598	4.25439	3.7535	3.96207	3.85666	3.92708	3.21203	3.17404	3.16519	2.46074	3.41063
ENAM	0.71726	0	0	0	0.688591	0.134394	2.39787	0	0	0	0	0.897555	0.72648	1.49601	0.345437	0	0	0	0.734009	0.3097	1.21844	0	0	0	0	0	0	0.1686	0	0	0	0	0	0	0	0	0.142983	0.686388	0.0775388	1.01872	0	0	0	0	0	0	0	0	0
CDH13	2.25817	1.19273	1.44438	0.222811	1.37698	0.635287	1.81268	1.68172	1.02311	1.99475	0	0.229688	0.193699	1.26416	0.0452022	0.36499	0.912917	0.127962	0.0638092	0.851094	1.12664	0	0	0	0	0.996264	0.569999	0.955023	0.631375	1.27959	0.119259	0.114866	0.776121	0	0.760292	1.84278	0.142983	1.52464	1.6055	1.34436	0.111229	0	0	0.67645	0	0	0	0.463839	0.048634
ACTR1B	4.93899	4.71039	5.42002	5.6903	5.27888	5.06588	5.46981	5.56925	4.87353	5.48639	5.37022	5.23614	4.97411	5.16816	5.07276	4.49968	4.74057	4.34941	4.89023	4.78996	5.30115	5.101	5.12047	5.78225	4.97787	5.0484	5.12183	4.92085	5.35916	5.34534	5.07375	5.0102	4.88117	5.60418	4.70203	4.89062	4.9293	5.12191	4.78518	5.05684	5.08494	5.26818	5.39532	5.27618	4.93792	4.81342	5.49816	4.33107	5.27477
ACTR1A	6.50535	6.03244	6.26102	5.8128	5.69929	6.19887	6.36639	6.00392	5.3058	6.40029	5.62102	5.52006	5.93675	6.03793	5.79827	5.38977	5.75629	4.89268	5.78123	6.15228	6.3359	5.75796	6.53726	6.0838	5.47182	6.2264	6.08286	6.23612	6.30719	6.20545	5.85663	5.79652	6.03441	6.2663	6.20293	6.0836	4.76922	5.85854	4.80668	5.20323	5.79025	5.34097	5.24653	5.9326	5.07331	5.41839	6.0547	5.44852	5.29192
ARL4C	6.34885	6.52335	5.63618	6.05708	6.50276	5.96146	6.2125	6.24907	6.04443	6.00303	6.27744	6.4314	5.80823	6.9875	6.70763	6.28107	6.25708	6.579	6.82306	6.20374	7.02437	6.55299	6.09854	6.51529	6.89302	6.21612	6.14146	6.7272	6.11522	6.67332	7.07945	6.72116	6.98648	6.90533	6.78601	6.57643	6.44562	6.18572	6.31045	7.24605	6.50636	6.86874	6.97498	6.68516	7.08491	6.64931	6.78658	6.08839	6.85126
ARL4A	6.77891	6.19127	6.12672	6.12838	6.58243	6.4925	6.5701	6.70194	5.84502	6.2711	6.58927	6.66574	6.51082	7.26153	6.83556	6.11989	6.59336	6.80921	6.49614	6.49908	7.15881	6.37174	6.94058	6.67055	7.00146	6.66404	6.43089	6.86662	6.00083	7.04995	6.93228	6.38416	6.26605	6.31353	6.15714	6.43063	6.22627	5.98956	5.73542	6.40899	6.01179	6.48717	6.46644	5.82109	5.78878	6.48691	6.0348	6.08453	6.42182
RASGRP1	3.3655	4.16412	4.18975	5.44801	4.84453	3.65557	3.93919	4.50694	4.9882	4.67176	5.16227	4.55275	3.95094	3.97367	4.85602	5.20195	4.56337	4.82584	4.12105	4.38956	4.12313	4.90986	4.46842	4.81004	4.85279	4.8248	4.03347	4.21337	4.50598	4.12403	5.215	5.45655	4.93402	4.80638	4.27131	4.28466	4.2097	3.68987	3.63893	4.71423	3.53948	4.37234	4.88545	4.39227	4.67983	4.36688	4.31903	3.5644	4.38442
DNAL4	3.02663	4.44959	3.01042	3.18582	4.27436	4.33519	4.41376	3.31127	3.34476	3.66719	3.25724	3.86954	4.40577	4.567	3.40546	3.61577	3.56154	3.24823	4.49735	4.75292	3.91079	3.07057	3.32939	3.53015	4.01527	3.27486	3.77382	4.03472	3.848	4.10919	3.33386	3.16284	3.39164	3.7549	3.67753	3.76404	2.96656	4.19554	3.69997	3.69862	3.97555	3.43934	3.78789	3.84829	3.49074	3.35807	4.09598	3.31019	3.74721
ZNF263	2.58678	1.78984	0.813478	2.0082	2.39643	2.35982	2.21339	2.57257	1.82365	1.60946	1.96227	2.3526	1.96561	2.23139	1.53294	1.88862	1.9852	2.04354	1.68521	1.60185	2.20298	2.21806	2.07595	1.83851	0.884618	2.18058	1.73366	1.73117	1.62911	1.5671	2.15844	2.63716	2.62609	2.69635	1.64721	2.06699	2.71839	2.7577	2.14065	2.61171	1.56345	1.5898	2.63378	1.97319	1.94387	1.39906	1.4463	1.44847	2.15795
LRPPRC	3.81665	4.29069	4.8541	4.66007	4.46179	4.9461	4.83654	4.42412	4.24478	4.68209	5.02781	4.849	4.86926	4.90438	4.84808	4.63212	4.90074	4.55976	4.18701	4.9462	4.61416	3.88881	4.16536	4.18769	3.78208	4.01611	3.9872	4.55731	4.08084	4.32495	4.536	4.36049	4.2758	4.34559	4.27004	4.76572	4.85185	4.47731	4.86866	5.35562	4.58895	4.44948	4.31107	4.51976	5.00066	4.35044	4.39548	4.24944	4.71524
FRY	0.772699	0.806304	0.89587	0.708954	1.06176	1.69845	0.211831	0.821595	0.653973	0.792967	0.974959	1.07349	2.25336	1.32833	1.12276	0.699306	0.986187	1.1209	1.08098	2.37108	1.78188	0.484151	0.704855	0.145194	1.0134	0.497385	1.0468	0.787512	1.58853	1.47748	2.04853	1.85552	1.68482	1.75431	2.00441	2.08329	1.86762	2.05711	0.582023	2.34136	2.51011	2.80717	2.93828	2.39289	2.79168	2.16326	2.52605	2.68147	2.48835
CDH15	0	0	0	0.159504	0.900403	0.333826	1.40701	0	0	0	0.111653	0.499981	0.382225	1.21974	0	0	0	0.245494	0.538259	0.163145	1.1847	0	0	0	0	0	0	0	0	0	0	0	0	0	0	0	0	0	0.0392903	0.450454	0	0	0	0.195988	0	0	0	0	0.163496
PDIA6	7.86731	7.59002	7.81	7.63748	7.80254	7.77776	8.23845	7.46626	6.87754	7.9217	7.01953	7.21101	7.67404	7.80529	7.13738	6.40957	7.17879	5.92912	7.1947	7.6478	7.50811	6.83764	7.56338	7.08517	6.36812	7.398	7.14905	7.19687	7.58597	7.03667	6.66778	6.92244	6.8141	6.601	6.83066	7.091	5.03197	6.31487	5.49695	5.3755	6.34362	6.57915	6.85405	6.8412	6.11554	6.44734	6.95224	5.86819	6.48448
TRAP1	4.95854	5.36867	5.07648	4.45455	4.88076	4.84436	6.0433	4.88503	5.31533	5.4427	4.73793	5.05402	4.65833	5.79749	4.5596	4.85975	5.05628	4.24036	5.0098	5.05783	5.74497	4.17783	4.55236	4.683	4.30445	4.67011	4.83884	4.81319	4.95937	5.59639	4.69709	4.69924	4.37606	4.78509	5.02881	4.71867	5.21942	5.78978	4.88763	5.04568	4.92971	4.6739	4.59752	4.89698	4.59281	4.40123	4.66168	4.43185	5.20809
OPTN	6.27519	6.63931	6.69007	6.40576	6.19843	5.75787	5.88672	6.25174	6.03148	6.52747	5.96485	5.82902	5.37578	6.42084	6.00794	6.14749	6.1892	5.48221	6.03511	5.59879	6.43521	5.91266	6.45077	6.5434	5.68415	6.35016	5.77308	6.09449	5.95886	6.36545	6.15833	6.38387	6.17218	6.56216	6.50691	5.88404	4.37094	5.28006	4.71336	5.21253	4.92667	6.27772	6.09034	6.37845	6.12696	5.96007	6.23745	5.5956	6.50342
BCAP31	8.07762	7.79518	8.24725	7.77143	7.84496	7.97707	8.47926	7.91875	7.67452	8.00275	7.68319	7.46548	7.98511	8.15969	7.87181	7.16664	7.94044	7.09837	7.75106	8.3159	8.11182	7.44016	8.10072	7.91221	7.69996	8.16368	8.46849	7.84217	8.34606	8.25483	7.7355	7.67495	7.97111	8.20436	7.77098	8.21724	7.33995	8.34906	7.37384	7.21347	7.60761	7.78741	7.55395	8.03712	7.53703	7.60694	7.97636	7.34817	7.71391
NAMPT	7.45909	6.75579	7.60599	7.60096	7.08042	7.57786	7.12949	8.39161	6.3171	8.00902	7.51314	7.4949	7.68516	7.47618	8.07839	6.33236	7.74364	7.2392	6.66895	7.19054	7.53779	7.08921	7.43187	6.79888	7.5472	7.77967	7.55677	7.44446	7.24437	7.6001	7.30013	7.00779	6.88369	6.53372	6.43706	6.92626	8.4513	6.96149	5.20464	6.88349	8.68873	7.96237	5.89849	6.17236	5.78838	5.45635	8.04933	9.43081	8.46292
CELA3A	0	0	0	0	0	0	0	0	0	0	0	0	0	0	0	0	0	0	0	0	0	0	0	0	0	0	0.154525	0	0	0	0	0	0	0	0.183178	0	0	0	0	0.488635	0	0	0	0	0	0	0	0	0
RBM12	4.1894	4.80499	4.56089	5.08889	5.44058	5.04967	4.00225	4.56632	4.50635	5.03707	5.05531	5.37341	5.15889	5.15863	4.49794	4.41893	4.65516	4.7738	4.9976	5.21622	4.81224	4.62472	4.66413	5.41851	4.67391	4.91286	4.31326	5.22607	4.72957	5.15179	4.7881	4.90718	4.7815	5.31153	5.31361	4.62155	5.05023	4.7549	4.84322	5.59648	4.54307	4.03793	4.53838	4.4785	4.4963	4.06309	4.35213	3.89373	4.86872
YAF2	4.21214	4.44204	3.93596	4.56148	4.43371	3.75976	3.19715	3.69475	4.30223	4.59293	4.45424	4.26488	3.72398	3.85343	4.46193	4.56547	4.59201	4.92534	4.01475	4.14372	4.32119	4.42174	4.64609	4.64687	4.48693	4.64164	3.91952	4.18415	4.15913	4.4621	5.13589	4.98475	5.09502	5.05191	4.80344	4.2705	3.71154	3.40372	3.21879	4.22076	4.09268	4.31703	4.96583	4.63876	4.38655	5.05588	4.46181	3.86398	4.37968
ARFRP1	5.00703	5.79045	5.13702	4.83233	4.77818	4.9933	5.42094	4.98044	5.20878	5.43784	4.84279	4.90409	4.73558	5.60693	4.27772	4.93107	4.85012	4.34502	5.13824	4.91954	5.60581	4.57635	4.48454	4.94509	4.63532	4.59325	5.08866	5.18943	5.32683	5.5024	4.46909	4.64101	4.6901	4.948	5.01755	4.96655	4.43587	5.02309	4.2151	4.07152	4.56277	4.1599	4.61424	4.70196	4.27803	3.83235	4.66532	3.9919	4.54877
CDH16	0.111709	0.0909978	0	0	0	0.946732	0.560199	0	0	0.174037	0	0.681705	0.252887	0.711245	0.131568	0	0	0	0.952025	0.206558	0.809939	0	0	0.0500393	0	0.0723893	0	0.339872	0	0.0505957	0	0	0	0	0	0.045083	0.0423184	0	0	0.174105	0.0455255	0	0	0	0	0	0	0	0
TOB1	9.12478	8.43741	8.83398	8.44814	9.26277	9.2731	9.31369	8.59985	7.76934	9.02282	8.71949	8.94563	9.07973	9.46865	8.7216	7.66572	8.34563	8.69294	9.29815	9.58389	9.73727	8.37298	8.36574	9.53245	8.54939	8.22053	8.50679	9.70033	9.42688	9.46213	9.39699	8.39016	9.34879	9.52409	9.86357	9.54198	8.80111	7.68052	8.45783	8.41615	8.14421	8.875	8.11835	8.70466	8.73799	8.25962	8.86058	8.30869	8.25771
MMP24OS	2.3476	0.604881	2.48891	2.18285	2.46906	2.29911	2.27754	1.69574	0.698354	1.51091	1.62106	1.65868	1.78357	2.13302	1.03585	1.14761	1.04453	1.43317	2.08437	2.25181	1.93856	1.84156	1.36455	1.75045	2.20795	1.7949	2.40052	1.55107	1.54678	1.03768	2.20772	1.28807	1.15295	1.29367	2.7593	1.64466	1.51625	2.29352	1.02525	2.73595	2.09965	1.59725	1.99831	2.7457	1.60218	2.65352	1.63618	1.83327	1.76552
AKAP9	4.28425	4.14832	4.36871	4.84998	4.92823	4.39778	4.59147	3.63236	4.80246	4.53598	4.74834	5.05252	4.13394	4.82042	5.03405	5.00406	4.98806	4.70535	3.28435	4.33681	4.62574	5.21815	5.30421	5.34149	5.33792	5.22947	4.66697	5.2491	4.47292	5.11438	5.51058	5.29601	4.59251	5.41563	5.05622	4.69234	4.08619	4.32326	3.86624	4.92817	4.01328	4.4689	4.5606	4.36083	4.7917	4.81267	4.32709	3.82745	4.55719
CLEC3A	0	0	0	0	0	0	0	0	0	0	0	0	0	0	0	0	0	0	0	0	0	0	0	0	0	0	0	0	0	0	0	0	0	0	0	0	0.375927	0.641408	0.133075	0.924367	0	0	0	0	0	0	0	0	0
FAM13A	2.63992	2.45314	3.01964	4.35446	4.27055	5.19068	5.41857	2.73409	3.63278	3.50209	3.99407	4.12062	5.24583	4.11982	3.08127	3.49204	3.42107	3.21018	3.56538	5.06889	4.49875	2.44631	2.64509	2.85384	2.82069	2.63558	2.14534	2.54467	2.86046	2.08679	3.39187	3.14403	2.05654	2.39757	2.56257	3.17993	4.86001	3.48022	3.44044	4.52627	3.97408	3.60738	3.9533	2.68896	3.21441	2.73497	3.21815	3.94436	5.57891
G3BP1	7.00009	6.82267	6.3626	7.22481	6.6705	7.11559	6.71903	6.59358	6.78475	6.84408	7.17237	6.5796	7.07238	6.82047	6.74129	6.81607	6.28759	6.95295	6.38188	7.30435	6.83547	6.72795	7.07402	6.97798	6.81485	7.11848	6.29831	6.66713	6.87123	6.53635	7.08202	6.71957	6.66704	7.22744	6.57405	6.77201	6.065	5.6539	6.19395	5.98913	5.72922	5.78848	5.88745	5.68807	6.15792	5.64561	6.17726	5.37238	5.97109
SUGP2	2.96251	3.48193	3.72491	3.87883	3.97407	3.31699	3.69288	3.24847	4.35862	3.80401	3.2475	3.83681	3.1282	3.39531	3.4141	4.01161	3.39888	3.21979	2.85911	3.49997	3.67595	3.76055	3.65211	4.06985	3.36364	3.9472	3.83224	4.03938	3.91517	4.13726	4.20494	4.14628	3.62689	4.49838	4.49133	3.9459	3.35443	3.99113	2.89656	4.93942	3.57484	3.82286	4.08178	4.17834	3.57098	4.05803	3.8092	3.30355	4.01229
EBI3	1.7023	4.31331	3.65171	3.94915	2.33944	2.07787	2.2983	4.47072	4.94127	5.45601	4.39147	3.44935	3.49595	3.51042	3.09208	3.49818	4.85175	1.1209	1.6579	1.50954	3.17528	0.416797	2.72685	0	1.92204	4.81867	1.63208	2.21116	3.08418	0.584669	0.389828	0.909556	1.21202	0	0	0.880628	0.237079	0.905127	2.31486	0.714859	0.234287	0.128943	0	0	0	0	0.933918	0.241254	0.269884
ADGRG2	0	0	0	0	0	0.0232865	0.189773	0	0.113604	0.0261851	0.348893	0.292023	0.0893126	0.327557	0.398654	0	0	0.187925	0	0.269324	0.44216	0.271852	0.261761	0	0	0.0723893	0.195797	0.319543	0	0	0.331741	0	0	0.0244284	0.0242101	0	0.0834308	0.0695628	0	0.469671	0	0.0223068	0.0445543	0.0231384	0.106404	0.0619232	0.0893513	0	0.185411
CDH17	0	0	0	0.13777	0.657846	0	0.357461	0	0	0.0519034	0.311964	1.57758	0.382225	0.173055	0.232726	0	0	0.471401	0.41319	0.269324	0	0.0453046	0	0	0	0	0	0	0	0	0	0	0	0	0	0	0.0423184	0.35606	0	0.762386	0	0	0.0445543	0	0.0435079	0.0415761	0	0	0
MBNL2	5.39212	4.58783	5.98334	5.78423	5.63711	5.37337	5.46522	4.2003	4.83843	5.85476	5.51382	5.74284	5.37467	6.08744	5.37728	5.15156	5.49065	5.4489	4.52972	5.56948	5.64976	6.05513	6.11589	6.42751	5.94932	6.04866	5.37581	5.93951	5.49049	6.47313	5.82759	5.44452	4.87204	5.53467	5.30375	5.14798	4.87106	4.42629	4.14479	5.36528	4.44243	4.94233	5.0739	4.96203	5.15987	5.22838	4.86118	4.01645	5.01892
ABI2	3.37225	3.66893	3.75465	3.64269	3.21863	3.61208	3.78955	3.65405	3.62896	4.62541	3.50639	3.85757	3.48981	3.91567	3.63716	3.67838	4.00957	3.24353	3.09881	3.78054	4.25905	3.05957	3.11975	2.94922	3.20106	3.18248	2.97824	3.46716	3.29052	3.10176	3.37519	3.4168	2.84094	3.31195	3.26255	3.42984	3.04671	3.70816	2.66184	4.22924	3.66875	3.31835	3.20192	3.19353	3.08244	2.81208	3.14449	2.94284	3.77096
CEBPZ	6.2211	5.29821	5.78187	5.98815	5.88207	5.68033	5.42448	5.83293	5.41066	5.66418	5.75603	5.86364	5.44879	6.14647	5.95378	5.38977	5.74094	6.01508	5.26807	5.25293	5.91667	5.8641	6.35818	5.21628	5.93793	6.05798	4.78069	5.3646	4.79701	5.97682	6.1849	5.77179	5.61203	5.24293	5.44999	5.19499	5.61821	5.25353	5.35673	6.29579	5.21827	5.45862	5.45534	5.35181	5.91858	5.94987	5.18887	5.19197	5.57009
PLXNC1	1.68073	1.76933	2.0945	2.36693	1.98426	2.15369	1.38776	1.79022	1.65375	1.96799	2.40514	1.8225	1.94781	1.9205	2.20553	1.98502	1.75999	2.57207	1.18028	2.25181	2.06759	2.28096	2.3206	2.41235	2.70756	2.18603	2.0529	2.24928	2.55403	2.23635	2.78184	2.39499	1.4596	2.61424	1.76682	2.1875	2.93883	1.71032	1.08279	2.26642	3.30222	2.67613	2.29882	1.33328	2.47954	2.08091	2.83463	3.73516	2.89306
TRIM28	3.46772	3.44791	3.87633	4.10289	4.17336	4.20504	4.08972	4.19414	3.51158	3.89741	3.60509	3.93449	3.40971	4.30129	3.796	3.13825	3.33486	3.77843	4.08435	4.19447	3.87245	4.47134	4.09153	4.82897	4.73801	4.58193	4.13111	5.09017	4.34478	4.73386	4.53063	4.40857	4.29755	4.26074	4.61704	3.73682	3.35233	4.80504	3.54991	4.42653	3.69041	3.52189	3.6214	3.6526	3.35054	3.27336	3.71408	2.84572	3.89749
RASA4	2.04955	1.93815	2.15709	2.26033	2.14808	2.04412	1.84126	2.458	2.06309	2.64116	1.97414	2.28268	2.2962	2.31822	2.26406	2.22601	2.47968	1.98277	1.63007	2.66753	2.60707	2.59082	2.00622	3.26741	2.4001	2.21296	2.60201	2.69822	3.07246	2.75795	2.99956	2.26172	1.98496	2.65	2.41015	2.60379	4.16012	4.5389	3.74819	3.49797	3.90166	3.53164	2.878	3.65631	3.55415	2.59189	3.12349	3.72029	3.32684
AASS	2.9171	2.17497	1.64034	1.58691	1.76378	3.83736	2.89711	2.7032	2.86308	2.05958	2.27207	3.13194	4.13525	2.36486	2.78411	2.51145	2.16951	2.44678	1.651	3.87606	1.59755	1.47015	1.73161	1.94152	2.11706	2.00059	1.63208	2.51815	1.81646	1.72341	2.67687	2.2058	1.08083	2.13693	2.24487	1.60758	2.00769	2.47538	1.23438	3.88192	1.90961	1.87975	1.98694	1.53187	1.84897	1.8371	1.63618	1.56399	1.60406
PDZK1IP1	2.56339	1.54629	0.567555	3.41994	3.00624	5.76695	5.65831	3.65046	0.837143	2.22131	3.49202	3.02589	5.74908	4.42505	2.88391	0	1.53431	3.13602	2.78217	5.68093	4.27917	0	0	0	0.659793	0	0.554217	2.83698	1.02109	2.01216	0	0.200597	0	0	0.608436	1.30803	1.1605	1.56534	3.29584	2.24428	3.58451	0.169484	0.190476	1.49097	1.63099	1.96145	1.74331	1.92833	1.08016
ATP6AP2	8.29342	7.66494	7.79755	7.89226	7.9587	7.98181	7.82659	7.9107	7.52107	8.0741	7.70694	7.70458	7.86507	8.16948	7.79811	7.32899	7.70889	7.5932	7.52437	7.80358	7.86464	7.73437	8.13745	7.9689	7.72721	8.03817	8.09742	8.12479	8.16654	8.00224	8.05945	7.96188	8.16638	8.08369	7.83889	8.01603	8.04102	7.97546	7.76691	7.87714	8.02391	7.74361	7.68033	7.80057	7.61436	7.64558	7.71692	7.68458	7.89011
CDH18	0.0230444	0	0.0246241	0.0474001	0.0948679	0.112847	0	0.0224181	0.13529	0.0261851	0.0230326	0.371155	0.0453473	0.0767213	0.0227781	0.0454232	0.09139	0.0439274	0.0428515	0.0244666	0	0	0	0.0252366	0.0224343	0.0486608	0.0231144	0	0	0.099477	0.0961831	0.0470493	0	0.248344	0	0.172449	0.931988	1.58131	0.442446	2.85765	0	0.0223068	0.150268	0	0	0	0.0893513	0.0217189	0.118643
FARP1	2.08831	0.665356	2.60367	1.8163	2.10314	2.72903	2.1746	1.34182	0.74141	2.34609	2.30063	2.39108	2.92484	2.37502	2.27359	0.982267	1.99115	2.81326	2.02148	3.10333	2.2581	1.95867	1.84913	1.87367	2.45885	2.1306	2.42676	2.5092	2.54981	2.11083	1.92301	2.04127	1.44326	1.82555	1.49961	2.27998	0.308173	2.24923	1.21735	1.53886	1.38901	1.05322	1.64745	1.72769	1.93234	0.741976	1.591	0.933646	0.945382
LPAR6	4.59033	6.41277	3.93759	4.27455	4.7217	3.83571	4.40899	4.43042	6.053	4.28126	4.22639	5.30829	3.68511	4.58134	5.04034	6.60356	4.73261	5.72163	4.91279	3.8125	4.67922	2.9477	3.52906	3.70431	3.74039	3.10407	3.42477	4.77077	3.64532	3.90779	4.90806	4.57833	5.02811	5.40636	5.36842	4.89832	5.16899	4.44931	5.17353	5.45358	5.05951	5.57165	5.97494	4.83131	6.45562	5.32992	5.56977	4.87004	5.67159
LPCAT3	5.66772	5.01274	5.60794	4.78155	4.80034	6.01144	5.59363	5.25584	4.35054	5.50513	4.63424	5.21886	5.62482	5.2758	4.52112	4.10038	4.55336	3.76208	4.74695	5.85558	4.8396	5.10033	5.47955	5.29231	4.95619	5.41142	5.54206	5.72249	5.90163	4.76355	4.97522	4.75609	4.65327	4.59226	5.25664	5.10005	3.97042	5.39799	3.82327	3.80268	4.87086	4.0704	3.8551	4.59986	3.39321	3.30144	4.39328	4.4748	5.07575
WASF2	6.20639	5.62854	6.65353	5.99005	5.94151	5.81611	6.30134	5.76724	5.35861	6.69725	5.77566	5.86535	5.67301	6.53258	5.45993	5.08242	5.78737	5.51282	6.04041	6.15332	6.84832	6.15635	6.21484	6.87221	5.93756	6.3976	6.08183	6.74732	6.6339	6.87323	6.63688	6.4018	6.3036	6.90759	7.08828	6.1229	6.18378	6.60648	5.91216	6.7776	6.68127	6.26987	6.2113	6.69285	6.1542	5.98825	6.69524	6.28558	6.94878
CHST4	0	0	0	0	0	0	0.0741206	0	0	0.150423	0	0	0	1.15044	0	0	0	0	0	0.547743	0.586973	0	0	0	0	0	0	0	0.207165	0	0	0.35814	0	0	0	0.414998	0.237079	0.930277	0	0.992384	0	0	0	0	0	0	0	0	0
SLC25A13	2.22873	2.45314	2.55801	2.47489	3.08346	3.09596	3.93256	2.75432	3.24107	2.71143	2.3561	3.3182	3.47745	3.17455	2.78078	2.69723	2.42802	2.38407	2.41719	3.43529	3.28019	1.95274	1.52274	2.6046	1.99191	2.37915	3.10009	2.91697	2.43091	3.32884	2.07238	1.65752	2.41605	2.02031	2.82967	2.78081	2.24361	3.15442	1.76048	3.27307	2.77627	2.90645	2.85942	3.03752	3.01027	3.00307	2.36092	2.59718	3.30198
SLC25A15	1.21432	1.90718	1.97324	2.16684	2.60824	2.0723	1.84832	1.68172	2.93594	2.34088	2.3875	2.91472	1.95377	2.32871	2.4852	2.97471	2.70619	2.62726	1.8268	2.39473	2.35736	2.73605	2.33963	2.1394	2.29345	2.44879	1.89271	2.21116	2.0071	2.02487	2.33144	2.48744	1.8489	2.44359	2.09863	1.49022	2.39824	3.35115	1.56569	4.74413	2.3515	2.20634	2.5628	2.19825	2.40227	2.00413	2.07947	1.92256	2.24921
ZNF197	1.31111	1.88192	1.70271	1.70985	1.57921	1.38456	1.70015	0.896327	2.01126	1.24713	0.772389	1.5859	1.61334	0.891956	0.943363	2.38464	1.88659	1.13112	1.47442	1.72639	1.06615	1.51914	1.56377	0.965629	1.03563	0.839154	1.10212	1.82068	1.47736	0.567398	0.551251	0.857717	0.763012	1.42792	2.00441	1.53041	1.75125	1.61272	1.11073	1.52973	1.56345	1.69769	1.55037	1.61798	1.65222	1.72034	1.80396	0.348265	2.16348
SERF2	7.81792	7.85605	7.4827	7.55314	7.60643	7.45654	7.24714	7.54761	7.83054	7.45303	7.46204	7.3946	7.29947	7.74302	7.40281	7.44463	7.64986	6.95079	7.26891	7.41721	7.15464	7.05501	7.62804	7.17794	7.37197	7.57012	7.54696	7.05863	7.32362	7.4129	6.709	7.14353	7.51278	7.47601	7.60045	7.45458	7.49738	7.67983	7.53166	7.04334	7.46542	7.28073	7.13307	7.51378	7.41448	7.87474	7.58355	7.2323	7.2674
CDK2	3.74222	4.28709	4.48861	4.08597	3.78784	3.29324	3.59557	3.43967	3.99639	4.19155	3.30735	2.88132	3.34545	3.29452	3.40979	3.29691	2.804	2.51469	2.74047	2.96481	3.38544	3.06783	4.20351	4.55563	3.23508	3.63099	3.0305	4.0016	2.79421	3.6202	3.31149	2.67135	2.95195	3.63707	3.53104	3.15957	2.35693	2.67828	2.46308	2.35176	2.84225	2.60401	3.11841	2.73523	2.79486	2.46394	2.72039	2.56056	2.43903
DHRS9	2.78852	2.67527	2.84399	1.11705	1.17466	3.5553	3.87325	2.36895	1.19816	2.69112	0.688438	1.45579	2.72682	3.5058	2.17026	0.922657	3.35344	1.6043	1.63007	3.62323	2.50594	1.70001	1.10025	2.62537	1.76459	0.919847	3.38071	3.55673	3.28545	1.88549	0.60128	0.413049	2.82526	0.822485	2.44644	2.77747	3.26121	3.46524	1.53165	1.55694	3.45765	2.67613	0.427617	1.97911	0.716289	0.251015	2.30606	4.62691	2.38324
RCL1	4.60472	4.32625	4.73139	4.55637	4.38409	3.94645	4.35551	3.75624	4.23979	5.07676	4.14737	4.57695	3.8555	4.79604	4.54787	4.15709	5.02475	4.47606	3.9543	4.50273	4.60143	4.42388	4.52665	4.27969	4.55488	4.55165	4.63263	4.80224	4.11267	4.73773	4.90558	4.70016	4.38998	4.53284	4.71604	4.30566	5.01015	5.42202	4.45464	5.71545	4.72634	4.27816	5.04814	5.18999	4.67118	4.95749	4.34874	4.10049	5.32438
ZNF256	2.23861	2.04444	2.4394	2.66543	2.30016	1.47178	0	2.6502	2.26839	2.01451	2.83094	2.49632	1.42888	2.34948	2.27359	2.62427	2.7098	2.60177	2.30285	1.4921	2.61554	1.61991	2.94132	2.62949	2.66897	3.0983	2.03026	2.64611	1.37609	1.20337	1.92301	1.60346	0.901043	1.92622	1.96118	1.13116	3.03103	2.91085	3.28771	2.84298	2.42224	2.16684	2.66265	2.30594	2.57899	2.37729	0.740593	2.54189	2.97398
SORBS3	4.22586	2.63425	3.90646	3.55522	4.21883	3.08493	4.16655	3.21723	2.22859	3.24492	3.22035	4.08292	3.7413	5.03989	2.89938	2.42386	2.9393	2.98364	4.79161	4.12687	4.83327	4.18544	4.70046	5.40715	4.3339	4.46355	5.1866	5.01552	4.73516	5.74972	3.76726	4.18098	3.8291	3.87897	4.33075	3.92796	3.18535	4.75313	3.76733	4.61092	4.39705	4.43708	4.94027	5.13794	3.94821	3.5629	4.38448	2.77715	4.54877
CNIH1	6.02315	6.19351	6.45778	6.7971	6.36828	6.55	6.37007	7.49259	6.90896	7.29963	6.71968	6.89537	7.04718	6.23944	7.001	6.63361	7.0183	6.71598	6.31735	6.78182	6.2559	5.36105	5.92005	5.43861	6.18882	6.66184	6.26386	6.00423	6.09617	5.96574	6.34396	6.11833	6.23227	5.98248	5.76485	6.11796	6.45715	6.35866	6.51504	6.01757	5.9788	6.14995	6.1975	5.76729	6.1257	6.04939	5.6813	5.8868	6.24269
TENM1	1.85137	2.35098	2.50649	3.1537	2.88868	0.806126	1.1226	2.99437	3.84834	3.23934	3.47124	4.42876	1.48756	2.00145	4.0842	4.01304	3.14261	2.94072	2.02148	2.13307	1.91817	2.28096	2.39978	1.42979	2.30265	2.75769	1.33238	1.79146	2.15337	1.65148	2.70765	2.74097	1.53865	2.11435	1.41973	1.96512	1.71246	1.82204	0.733438	2.71999	1.80098	2.45618	2.40942	2.18292	2.82634	2.47156	1.85581	2.4883	2.61889
RBM7	4.96376	5.08023	5.09767	4.97782	5.31996	4.87588	4.99519	5.01858	5.41344	5.24785	4.88897	5.46306	5.10302	5.49082	5.16588	5.24882	5.23538	5.2593	4.74289	4.95736	5.15124	4.5579	5.00976	4.64991	5.07229	5.07727	4.62415	5.33769	4.70606	5.3172	5.45781	5.20105	4.98572	4.93597	5.4661	4.71605	5.49173	5.43525	5.21057	5.88339	5.28799	5.00177	5.09325	5.19126	4.96363	5.13483	4.71793	5.11261	5.34156
CDK3	0.520788	1.34839	2.66761	2.14522	2.46018	1.90688	0.962693	1.68172	1.91425	2.10328	0.644556	2.01959	1.55965	1.78987	1.59506	1.8698	1.51793	1.1209	0.747025	1.51818	1.04123	2.14189	1.64249	2.21263	2.13776	1.76609	2.42676	1.60246	2.01936	2.19758	2.13032	2.01784	2.05116	2.87488	2.55012	1.70209	1.76395	2.49237	1.035	0.746717	1.53181	2.30517	2.12301	2.31534	1.28628	2.04559	2.53005	1.91678	1.97504
RBM6	5.8382	6.98514	6.45552	6.97846	6.87146	5.88327	6.44793	5.60682	7.45188	6.7632	6.45916	6.76133	5.72707	6.70134	6.15405	6.92812	6.2543	6.31002	5.30704	6.16643	6.69571	6.9493	6.53262	7.39993	6.66694	7.05066	6.28074	6.64738	6.67712	7.12767	7.2637	6.90199	6.33688	7.23874	6.83601	6.42077	5.78091	5.77641	5.1389	5.68341	6.1291	6.89409	6.90874	6.72451	6.769	6.72781	6.46578	6.19767	6.83727
RBM5	5.52771	6.30195	6.05345	6.56768	6.36858	6.02123	5.76052	5.69363	6.4617	6.30123	6.28521	6.63175	5.91057	6.23387	5.92912	6.15755	6.08465	5.9738	5.10007	6.02582	6.06701	6.63839	6.4714	6.74151	6.28038	6.61389	5.99243	6.58913	6.34696	6.4397	6.78741	6.46407	6.18206	6.70974	6.57789	6.15281	5.798	6.08888	4.81449	6.1188	5.54437	6.14583	6.21161	6.03112	6.08007	6.15912	5.67545	5.76292	6.56348
LHFPL2	3.23589	1.6842	2.17919	2.52598	1.5627	2.49089	2.95383	2.91272	0.876303	1.86294	1.37474	1.26178	3.01593	1.88539	2.65884	1.21873	1.82134	1.16134	1.13149	3.43757	2.57703	0.594947	2.13704	1.7878	1.02456	1.31744	3.18708	1.99103	3.23901	1.07483	1.16411	1.62687	2.08315	2.09141	1.74514	2.49832	0.440642	2.35981	2.34261	2.07893	1.89103	0.843729	1.29775	1.62556	1.28628	1.05783	0.767916	0.64268	1.21411
LHFPL6	5.11487	2.75047	3.9048	3.9937	5.05899	3.12585	3.83645	3.52458	4.24976	4.84358	3.8356	5.46136	4.57381	4.55365	1.93235	2.25046	3.22564	1.97144	2.18345	3.95455	2.58568	0.152707	2.01216	2.29275	1.0134	1.41347	1.13432	3.37904	1.86483	2.87137	0.883257	1.38281	0.639347	0.644806	1.2556	2.17234	0.063021	2.85613	3.69229	1.48321	0.948386	0.0872294	0	1.00173	0.832466	0.178325	0.399946	0.0641997	0.163496
TNK2	2.09376	2.82527	2.35938	2.70661	2.79995	1.46329	1.81988	1.73699	2.9994	2.58061	2.43978	2.83671	1.54394	2.99841	1.73956	2.5709	2.11065	2.10185	1.85112	2.01594	2.88435	2.09419	1.87544	2.90572	2.3698	2.7131	2.31882	2.7447	1.93772	2.9164	2.10164	2.73738	1.89769	2.96283	2.72647	2.41491	1.91962	2.66336	1.25121	2.57225	2.78636	2.41462	2.79893	2.48743	2.26197	2.24117	3.02501	2.08095	3.19533
ALYREF	1.04453	1.33914	2.15709	2.63472	2.4332	1.36647	0.542901	1.96821	1.33563	1.89171	1.71599	1.87775	1.44589	0.7272	1.92632	2.16042	2.33291	1.85297	2.0585	1.06669	2.06141	2.72912	1.383	1.49446	2.78832	1.80201	2.18687	1.71569	1.87161	2.16351	2.03038	2.52946	1.56909	2.86139	2.37293	1.29875	1.61769	2.60598	1.14715	2.07266	0.983898	2.06844	2.95879	2.37051	1.15359	2.15855	1.57562	2.20478	0.630929
CDK4	5.51861	5.99685	5.20256	4.97782	4.93786	5.58672	6.04099	5.01159	5.52391	5.61272	4.53558	5.20543	5.54566	5.47615	5.22416	5.52569	5.36751	4.84381	5.02591	5.75591	5.31486	4.01515	5.08779	4.52278	4.05254	4.91614	4.93871	4.68894	4.96968	4.99188	4.37396	4.74543	4.42785	4.50382	4.76445	5.14669	4.85557	4.96875	5.33222	4.65985	4.70167	4.49306	4.60032	4.65367	5.04482	4.60563	4.98277	4.25289	4.75974
TXNDC9	5.37263	5.49172	4.80697	5.51646	4.94424	5.52024	4.98642	4.87813	5.57241	4.71667	5.01135	4.42876	5.58026	4.6881	4.80273	5.51867	4.45892	5.12195	4.87252	5.03468	4.71512	4.82066	5.69616	4.80732	4.34395	5.37789	4.54052	4.93345	4.82436	4.17195	4.74516	4.9573	5.06196	4.98347	4.41213	4.83955	5.00414	4.61067	5.18999	4.31009	4.26856	4.6219	4.98454	4.78553	5.20248	5.44332	4.57539	4.74341	4.35572
LOC101927345	0.745246	0.458763	0.516384	0.180917	1.64339	0.871741	2.14625	0.267338	0.683712	0.648734	0.437279	1.87096	0.467988	1.65459	0.381133	0.291487	0.986187	0.471401	1.41041	0.496192	1.73602	0.309476	0.301117	0.645877	0.340756	0.349858	0.554217	0.437433	0.270098	0.342206	0.961955	0.320338	0.971113	0.423882	0.509005	0.380235	0.954323	2.46251	0.0775388	4.15402	0.329379	0.266116	0	1.01333	0.702784	0.716532	0.291157	0.431752	0.269884
LOC101927353	0	0.0232932	0	0	0	0	0	0	0	0	0	0	0	0.173055	0	0	0	0	0	0	0	0	0	0	0	0	0	0	0	0	0	0	0	0	0	0	0.063021	0.178529	0	1.04458	0	0	0	0	0	0	0	0	0
LOC101927375	0	0	0	0	0	0	0	0	0	0	0	0	0	0	0.398654	0.173695	0	0	0.104833	0.118383	0	0	0	0	0	0.163583	0	0	0	0	0	0	0	0	0	0.151987	0.218744	0.35606	1.02525	2.12208	0	0.391372	0.150268	0.133571	0	0	0	0.277813	0
PANO1	0	0.134431	0	0.553472	0.247212	0.0687615	0.0741206	0	0.13529	0	0	0	0.0674975	0.263357	0	0	0	0.207371	0.183538	0	0.259725	0.213509	0.200637	0.0252366	0	0	0.0903155	0.0502151	0	0.192535	0	0.241625	0.0867271	0.423882	0	0	0.0834308	0.219911	0.114799	0.507354	0.452784	0.40841	0.108908	0.11215	0	0	0.0893513	0.0849801	0
LOC101927506	1.87056	2.60753	2.27979	2.55086	2.49539	2.49089	3.03649	2.1624	3.09102	2.84981	2.41388	2.81565	2.24852	2.73598	2.14453	2.6539	2.41481	2.94072	2.35479	2.3275	2.48761	3.10574	3.13345	2.86437	2.53495	2.76499	2.47785	2.96684	2.07916	3.0405	3.38712	3.18141	2.91094	3.07525	3.10405	2.11006	4.15531	4.14809	3.87169	6.32543	3.07685	2.98237	3.33567	3.30157	3.83824	3.24916	3.11021	3.10422	3.35854
LOC101927509	0.674237	0.832914	1.43523	1.35228	1.21746	0.573529	0.0741206	0.630511	1.54454	1.5655	1.17329	1.83651	1.027	1.12658	0.907094	1.18868	1.60579	1.41656	0.734009	1.5855	1.01586	1.59728	1.1763	1.43921	1.07909	1.31744	1.31375	0.492952	1.44135	1.18084	1.35117	1.61911	0.472216	1.27343	1.03507	1.14157	0.765138	0.979298	0.442446	1.25857	1.12842	1.43213	1.04712	1.37884	1.52753	0.908527	1.36811	1.06496	1.44056
101927562	0	1.42909	0	0	0.964618	0	1.30809	0	0.0465207	0	1.30128	0.884127	0.0453473	0	0	1.18868	1.14393	0.694504	1.80207	1.66546	0.0999379	0	0	0	1.54973	0	0	0	0.0724111	0.792186	1.43632	1.83556	0.580788	0	0.592333	0	1.02988	1.3305	0	0	1.18036	1.89796	1.29775	1.75559	1.33086	1.4693	0.669932	0.0849801	0.598629
LOC101927572	0.786232	1.48049	0.770448	1.19279	0.860456	1.27242	0	0.808754	1.65375	1.10695	1.26309	1.57758	0.740335	1.09003	1.75325	1.63741	1.23693	1.19095	0.492619	0.248704	1.60608	0.697836	1.90767	0	1.29718	0.479749	0.235921	1.33516	1.08082	1.4305	0.311847	0.831081	0.389337	0.79435	0.246287	0.917463	1.1605	0.758372	1.00554	2.5179	0.59736	0.627953	1.15265	1.30524	1.1235	0.851226	1.11505	0.737604	0.852559
CCDC182	0	0	0	0	0	0	0	0	0	0	0	0	0	0	0	0	0	0	0	0	0	0	0	0	0	0.532025	0	0	0	0	0	0.200597	0	0	0	0	0	0.428454	0	0.910371	0.174069	0	0	0	0	0.303226	0.451411	0	0
GOLGA6L19	0.504506	0.509131	0.584216	0.379187	0.267719	0	0.144619	0.322581	0.592592	0.411085	0	0.499981	0.625586	0.628713	0.433072	0	0.822449	0.875578	0.477079	0.83735	0	0.66918	1.11136	0.397954	0.847404	0.919847	0.733077	0.418442	0.631375	0.947109	1.02441	0.629445	0.736433	0.386678	0.345696	0.289478	0.142983	0.730008	0.320165	1.91336	0.132481	0.598562	0.979879	0.747637	0.618983	0.539216	0.233523	0.348265	0.796706
ZASP	0.215386	1.96847	0.270918	1.80944	0	1.02956	0.507671	0	0	1.7098	0	1.53525	0.846626	0	0	0	0.543766	1.49777	0	0	2.52405	1.92876	0	2.51835	2.69014	0	0	2.29685	1.86483	3.09274	2.50793	0.831081	0	1.47299	1.32546	1.98839	1.19842	0	0	2.00841	0	0	0	0	0.280145	0	1.11505	0.737604	1.11483
HSFX4	0	0.352423	0.164146	0	0.287939	0.441466	0	0	0.528482	0	0	0	0	0.74298	0	0.580898	0.425814	0.0865566	0	0	0.170595	0	0	0	0.729631	0	0	0.256776	0	0.878744	0	0.261709	0	0	0	0.561828	0	0.199369	0	0.838275	0	0.266116	0.304784	0	0	0	0	0	0.206997
LOC101927844	0	0.257397	0	0	0	0.0909724	0.1215	0	0	0	0.254736	0	0	0.173055	0	0	0	0	0	0	0	0	0	0	0	0.141319	0	0	0	0	0.331741	0	0	0	0	0.131231	0.218744	0.410693	0.0775388	1.03171	0	0	0	0.133571	0	0.121298	0	0	0
LOC101928095	2.26302	2.15402	2.60775	4.40651	2.44675	2.09446	3.47763	1.9968	2.16148	2.11553	3.15929	3.42638	1.56744	2.92422	1.83917	1.75144	1.9852	2.31405	1.27319	2.14428	2.14567	2.44208	2.14247	3.32444	3.17626	2.7131	2.71988	3.48095	2.94003	3.31856	2.35594	2.00598	1.47576	1.79037	1.86392	1.95924	2.01302	3.34882	1.42444	5.01984	1.69069	1.77198	1.92275	1.80982	2.06493	1.72673	1.70141	1.34028	1.96873
LY6L	0	0.884704	0	0	0	0	2.02067	0	0	0	0	0	0	0	0.363395	0	0	0	0	0	0	0	0	0	0	0	0	0	0	0	0	0	0	0	0	0	0.375927	0.299276	0.151122	2.28824	0	0	0	0	0	0	0	0	0
LOC101928120	0.293276	0.509131	0	0.283455	0	0.315079	0	0	0.177707	0.150423	0	0.351775	0	0	0	0.194007	0.156323	0.187925	0.41319	0.248704	0.147425	0.548501	0	0	0.460609	0.310492	0	0	0.141361	0.146756	0	0	0	0	0.816824	0	0.123404	0.374502	0	0.746717	0	0.303027	0.444341	0	0.951446	0.370026	0.382375	0	0.163496
FAM243A	0	0	0.141809	0	0.0717294	0.69451	0.276052	0	0.495327	0.174037	0	0.409151	0.131978	0	0.172886	0	0	0.503218	0.124915	0	0	0	0	0	0.190357	0	0	0.1686	0.310579	0	0	0.339363	0	0	0	0.289478	0	0.715614	0	0	0	0	0	0.313263	0.333701	0	0	0	0
LOC101928193	0	0	0	0	0	0	0	0	0	0	0	0.14215	0	0	0	0	0	0	0	0	0	0	0	0	0	0	0	0	0	0	0	0	0	0	0	0	0.255184	0.26014	0	1.42533	0	0	0	0	0	0	0	0	0
LOC101928208	0	0	0	0	0	0	0	0	0	0	0	0	0	0	0	0	0	0	0	0	0.147425	0	0	0.277102	0	0	0	0	0	0	0	0	0	0	0	0	0	0	0	0	0	0	0	0	0	0	0	0	0
LOC101928212	0.9515	1.0526	1.79863	2.27534	2.66731	0.946732	1.72337	1.47782	1.46114	2.05958	2.7155	2.9081	0.909288	1.94799	1.37373	1.68123	1.52614	1.79631	1.39396	1.4921	1.952	2.18807	1.65013	1.98075	1.89189	2.00676	1.60935	2.38264	1.7664	1.11104	1.31165	1.59557	1.09135	2.14809	2.27039	0.680872	0.920689	1.46565	0.555167	2.19317	1.50762	1.02035	1.79817	1.67022	1.82423	1.54353	0.993001	0.956379	1.64417
LOC101928268	0.111709	0.134431	1.19604	0.875799	0.327548	0.492416	0	0.410198	1.18782	0.174037	0.659332	0.551855	0.434292	0.774031	0.327253	0.741318	0.443266	0.503218	0.124915	1.42935	0.853543	0.327927	1.2077	0.436088	0	0.893448	0.154525	0.319543	0.290481	0	0.370724	0.719332	0.372174	0.660478	0.161513	0.414998	0.590764	0.905127	0	1.31278	0.810145	0.766545	0.340959	1.10293	0.316069	0.677504	0.794732	0.277813	1.63624
LOC101928422	4.14019	4.82667	4.50182	4.24308	5.96956	4.07179	3.95889	4.5815	5.19142	4.80345	4.29305	6.32611	4.04603	4.83705	4.92264	5.04167	4.77716	4.05556	5.61635	4.45515	4.38077	4.50213	5.1396	4.26123	4.62619	5.44872	4.00036	6.19347	4.33009	4.57766	4.69517	5.04393	3.80212	3.98235	5.83539	4.33545	4.6588	4.78192	3.37284	5.93442	4.00322	4.5305	4.5787	4.81897	3.91784	5.59371	4.26252	4.29919	4.97555
LOC101928436	0	0	0	0	0	0	0	0	0	0	0	0	0.152846	0	0	0	0	0	0	0	0	0	0	0	0	0	0	0	0	0	0	0	0	0	0	0	0	0.786189	0	0.746717	0	0	0	0	0	0	0	0	0
PIGBOS1	3.23095	4.35177	2.37861	3.31491	3.81073	3.04567	4.21923	3.41447	4.37808	3.53438	3.35124	3.3697	2.56887	3.78076	3.30218	3.89703	3.55753	3.77191	3.42462	3.28391	3.24515	2.72565	3.18169	3.64042	3.54504	3.37843	3.0671	3.62666	3.18832	3.25795	3.40366	3.14943	3.40225	3.73283	2.94195	2.83315	3.38147	4.03381	3.56008	3.98902	3.86721	3.56432	3.69661	3.43264	3.57839	3.50463	3.99699	3.72029	4.14122
LOC101928548	0.629891	1.08616	1.15201	1.78867	1.90792	0.635287	0.949626	0.795798	2.27817	1.71786	1.2139	2.43778	0.484545	2.47289	1.95621	3.24188	2.10518	2.23572	0.98536	1.19078	1.80427	1.73499	0.996177	1.39148	1.68245	2.07295	1.54693	1.8279	1.99473	3.86071	3.53173	2.91908	2.97771	3.63311	3.9113	2.48611	1.49355	0.219911	0.697048	1.17908	2.01063	1.38125	3.1595	3.59586	1.98907	2.09579	2.61149	0.956379	2.12997
LOC101928589	1.40182	1.53012	2.59958	2.14522	1.73461	2.13243	2.63673	1.33288	1.78987	1.55654	1.20385	1.24086	1.45432	1.71983	0.738451	1.55343	1.28612	0.609357	1.88095	1.57725	1.1847	1.99376	2.22152	0.59622	2.12745	1.46815	1.93598	2.27061	1.83045	1.79935	1.49925	1.39195	1.69176	1.35274	2.28549	1.7708	2.64819	2.39185	1.63785	1.42533	1.8142	2.12106	1.40416	1.35168	1.90311	1.94511	1.66554	2.86987	2.03057
LOC101928592	0	0	0	0	0	0	0	0	0.156654	0	0	0	0	0	0.152375	0	0	0	0	0	0	0	0.947399	0	0	0.141319	0	0.399197	0	0	0	0	0	0	0	0.251513	0.67387	1.45703	0	0.391217	0	0	0	0	0	0.121298	0	0.61437	0
MEI4	0	0	0	0	0	0	0	0	0	0	0	0	0	0	0	0	0.198043	0	0	0	0	0	0	0	0	0	0	0	0	0	0	0	0	0	0	0	0.162299	0.701075	0.186552	1.5659	0	0.266116	0.0663259	0	0.0647795	0	0	0	0.228265
ARMH2	0	0	1.04775	0.202016	0.205301	0.370606	0	0	0.426638	1.16702	0.367008	0	0.272089	0.78931	0.831699	0.580898	0.372153	0.594664	1.1115	0.185015	0.654269	0.95686	0.483243	0.190517	0	1.41347	0.331604	0.695849	0.185562	1.45887	1.07249	1.0776	0.776121	0.36771	0.897675	1.94147	1.43916	1.95051	1.417	2.96987	1.04121	0.792735	2.08618	1.76934	2.80438	0.897247	0.821057	0.826666	1.42222
LOC101928635	0.552811	0.589357	1.37904	0.202016	0.493448	0.737384	2.49101	0.71552	0.850315	0.370782	0.772389	0.697144	0.152846	0.628713	0.213053	0.0228903	0.09139	0.0221309	0.144722	0.329472	0.586973	0.0453046	0.358209	0.662056	0.410458	0.163583	1.45643	0.901319	0.118742	0	0.0961831	0.35814	0.456017	0.736379	1.18219	0.880628	1.63853	2.42761	0.965309	3.53721	1.17012	0.843729	0.190476	0.616858	0.451436	0	1.2568	0.776449	0.310335
ETDA	0.174804	0.197224	0	0.283455	0.0717294	0.176547	0	0.340535	0.297952	0.0771713	0.0230326	0.446172	0	0	0.608959	0	0.258445	0.282635	0.104833	0.442731	1.05374	0.309476	0.0237216	0.491464	0.267516	0.708965	0.505809	0.278003	0	0.236906	0.99975	0.883869	0.207762	0.612943	0.183178	0.251513	0.255184	0.730008	0.151122	1.00561	0	0.303027	0.267679	0.133571	0.807445	0.495006	0	0.22262	0
LOC101928722	0	0	0.0246241	0	0.183881	0	2.12315	0	0	0	0	0	0.110803	0.149568	0	0	0.0690795	0	0	0	0	0	0.281573	0.0252366	0.108837	0.249353	0.133438	0.213362	0.228449	1.31106	0	0	0	0	0.266724	0.27062	0.063021	0.299276	0	0.308251	0	0	0	0.133571	0	0	0	0	0
LOC101928764	0.812923	0.237617	0.69575	0.451447	0.162137	0.475632	1.22376	0.267338	0.769417	0.308135	0.111653	0.650321	0.610578	0.645602	0.271283	0.533864	0.390262	0.534348	0.164261	0.248704	0.170595	0.399456	0.762387	0.491464	0.170405	0.369145	0.43863	0.742409	0.0724111	0.567398	0.408682	0.394977	0.749784	0.675981	1.08195	0.23215	0.713694	1.02671	0.221133	2.54985	0.111229	0.149356	0.509362	0.255817	0.146862	0.0819875	0.0453673	0.184616	0.310335
LOC101928841	0.235256	0.237617	0.516384	0.503361	0.657846	0.315079	0.627387	0.285988	1.09126	0.714623	0.702773	1.15402	0.434292	0.7272	0.710663	0.958718	0.848881	0.923397	0.396766	0.530763	0.702759	0.654636	0.550109	0.57928	0.822051	0.866556	0.661227	0.695849	0.532162	0.651757	0.974664	1.00796	0.406298	0.836349	0.745805	0.482106	0.752448	1.62047	0.672268	2.80944	0.65724	0.712695	0.835207	0.646962	0.807445	0.464761	0.807955	0.838952	0.983405
LOC101928879	0.402753	0	0	0	0.860456	0	0	0	0	0	0.0680231	0	0	0	0	0	0	0	0.396766	0	0.749671	0	0	0	0	0	0	0.0746821	0	0	0	0	0	0	0	0	0.308173	0.905127	0	2.69571	0	0	0	0	0	0	0	0	0
HSFX3	0	0.620239	0	0.159504	0	0.665202	0	0.460322	1.15634	0	0.629627	0	0	0	0.271283	0	0.511038	0.487397	0.625423	0	0.237953	0	0	0	0.210037	0	0	0	0	0.90648	0	0	0	0.495531	0	0	0	0	0	0	0	0	0	0	0	0.233183	0.152911	0.463839	0
CCDC92B	1.43656	1.43779	1.64034	2.18815	2.50837	1.65439	2.26704	1.38572	3.0141	2.50814	2.52293	2.99187	1.33156	2.62965	2.37444	2.85862	2.804	2.84774	1.71201	2.11039	2.3624	2.08879	2.00622	2.27708	2.43397	2.62359	2.11876	2.13759	2.03152	2.19196	2.67687	2.52115	1.61358	2.6849	2.58309	1.75732	1.91394	3.11931	1.40201	4.482	2.02206	2.29604	2.53184	2.27254	2.45155	1.89495	2.24418	2.11165	2.42529
101929097	0.0680575	0	0	0	0	0.845852	0	0	0	0	0	0	0	0	0	0	0	0	0	0	0	0.152707	0	0	0	0	0	0	0	0.236906	0	0	0.423062	0	0	0	0.726728	0	0	0	0	0	0	0.175481	0.243304	0	0.87231	0	0
LOC101929235	0	0	0	0	0.183881	0	0	0.267338	0	0	0	0	0	0	0	0.501634	0	0	0	0	0	0.484151	0	0	0.267516	0	0	0	0	0	0.370724	0	0	0	0	0	0.162299	0	0	0	0	0	0	0.11215	0	0	0	0	0
CFAP97D2	0	0	0	0	0	0	0	0.0224181	0.0234478	0	0	0	0	0.101414	0	0.0228903	0.218459	0	0	0.0954712	0	0	0	0	0	0	0	0	0.0245431	0	0.0961831	0.158368	0.722957	0.118204	0.139517	0.045083	0.273064	0.715614	0.427716	1.3955	0.41859	0.613332	0	0.522584	0	0.0209378	0.152911	0	0.141244
LOC101929372	0	0.155667	0	0.115702	0.0948679	0.352333	0.627387	0.0662354	0.297952	0.450292	0.0680231	0.650321	0.173417	0.863366	0.290182	0.310216	0.335237	0.438866	0.294088	0.3097	0.237953	0.0892298	0.11489	0.318521	0.0877169	0.163583	0.154525	0.1686	0.228449	0.192535	0.208041	0.0470493	0.207762	0	0.161513	0.23215	0.920689	0.563178	1.04468	2.07266	0.153425	0	0.190476	0.236148	0.166673	0.26863	0.468166	0.277813	0.249225
LOC101929400	0.471379	0.155667	1.18516	3.39725	0.458195	0.276837	0.909698	0.687737	0.317054	0.614625	1.56723	1.09696	0.39979	0.594332	1.05807	0.898106	0.443266	0.354167	0.8104	0.83735	0.853543	0.450868	0	0.629514	0.884618	0.79705	1.33238	1.33516	0.82545	0.777241	0.445667	0.598194	0.456017	0.309261	0.246287	0.251513	0.39238	0.786189	0.555167	2.33614	0.486187	0.490706	0.210168	0.154678	0.205497	0.4023	0.625812	0.277813	0.531775
TEX52	0.254857	0.0687808	0	0.283455	0.117641	0	0	0.540177	1.09126	0.391074	0.889812	0.56874	0	0.594332	0.398654	0.501634	0.297352	0.107408	0.0844669	0.269324	0	0.564149	0	0.190517	0.108837	0.0957338	0.47261	0.298923	0.290481	0	0.633694	0.483154	0	0.530063	0.204522	0.482106	0.802551	0.626098	0.221133	2.16397	0.0896583	0.189335	0.108908	0.489739	1.01839	0.386253	0.17349	0.330972	0.290251
LOC101929601	0	0.573665	0.567555	0	0.0717294	0	3.10292	0	0	0	0.758732	0	0	0	0	0	0	0	0	0	0	0	0	0	0	0	0	0	0	0	0	0	0	0	0	0.95338	3.13978	4.89082	2.13613	6.39398	0	0	0	0	0	0	0	0	0
LOC101929627	0.0230444	0	0	0	0	0.176547	0	0.340535	0.408942	0.264806	0	0.186583	0.213699	0.285076	0.131568	0.214037	0.353813	0.0439274	0.183538	0	0.281172	0.467605	0	0.0500393	0.129653	0	0	0.437433	0.141361	0.401884	0	0.114866	0.488236	0.04845	0	0	0	0	0	0	0	0.0872294	0.0877738	0.421716	0	0	0.291157	0	0.461672
LOC101929692	0	0	0	0	0	0	0.627387	0	0	0.264806	0	0	0	0	0	0	0.113361	0	0	0.0954712	0.0999379	0	0	0	0	0	0.154525	0	0	0.342206	0	0.261709	0.207762	0	0	0	0.162299	0	0	1.84142	0.329379	0	0	0	0	0.140558	0.0893513	0.165232	0
MYMX	0	0.155667	0	0	0.964618	0.492416	2.45447	0.586051	0	0	0	1.88451	0.434292	1.45827	0	0	0.0690795	0	0.276241	0.766592	0	0	0	0	0	0.388178	0.175309	0	0.647266	0	0	0	0	0	0.897675	0	0	0.626098	0	0.525833	0	0.522354	0	0	0	0	0	0	0
LOC101929738	0	0.994852	0.270918	0.0705287	0	0.333826	2.0018	0.492796	0.091588	0	0.111653	0.250767	0.346439	0.863366	0	0	0.335237	0	0	0	0.702759	0.110701	0	1.19421	0.756646	0.163583	0	1.33516	0	0.12331	1.16411	0	0.0440151	0.309261	0.456597	0	0.713694	1.73194	0.336029	3.45764	0.0677607	0	0.108908	0.090407	0.186216	0	0	0.105465	0.249225
101929747	0.703061	1.19273	1.33049	0.76674	1.75654	0.845852	1.3584	0.978886	1.6835	0.543888	1.00997	0.7573	0.595413	1.55083	1.57978	1.36026	1.19634	0	1.48999	0.891558	2.17461	0.711954	0.550109	1.0418	1.11084	0.330309	1.27576	0.955023	0.724201	0.973573	1.23976	1.41903	1.2501	1.7616	1.20355	1.63732	1.33235	1.49965	1.25121	1.5748	1.74689	1.86131	1.61827	1.51565	1.45689	0.72931	1.12565	1.31411	1.77999
LOC101929773	0	0	0	0	0	0	0.144619	0	0	0	0.174719	0	0.0674975	0	0	0	0	0	0.0638092	0	0	0	0	0	0	0	0	0	0	0	0	0	0	0	0	0	0.517655	0.701075	0	2.06636	0	0	0	0	0	0	0	0	0
LOC101929805	0.745246	1.12974	1.25965	0.664043	0.926433	1.01802	1.30809	0.859444	0.544779	1.16702	1.78499	1.65077	0.346439	1.44868	0.653427	0.860477	0.861917	1.39976	0.906344	0.823473	1.34604	0.327927	0.629556	0	0.7021	0.880065	0.616334	0.727055	0.893654	0	1.63353	1.76696	0.372174	1.91319	0.542916	0.790837	2.49664	3.24991	1.06386	4.97516	1.50762	1.25508	2.14874	1.74866	2.56039	1.9776	1.50431	1.42421	0.852559
LOC101929895	0.293276	0.333912	0	0.303116	0.939274	1.34814	0.525394	0	0.914428	0.730636	0.744945	0.53477	1.00421	1.53279	0.089031	0.253281	0.607076	0.609357	0.538259	0.823473	1.07846	0.846013	0.790315	1.17179	1.00216	0.565852	0.538261	0.727055	0.724201	1.26895	1.37053	0.89677	0.128211	0.36771	0	0	0.375927	0.579167	0.114799	0.777886	0.383564	0.28469	0.322985	0.294367	0.499094	0.418171	0	0	1.04463
LOC101929937	0	0	0.270918	0	0.117641	0	0.167373	0	0	0.126417	0	0.271542	0.0674975	0.711245	0	0.110984	0.297352	0	0	0	0	0.110701	0	0.098401	0	0.0957338	0	0.399197	0	1.12291	0	0	0	0.206255	0	0	0	0.35606	0	0.308251	0	0	0.340959	0	0	0	0	0	0
LOC101929959	4.04207	3.89884	3.77657	3.95227	4.37348	4.31292	4.85417	3.97747	3.8856	4.32937	3.7605	4.30574	4.64918	4.75091	3.88727	3.41842	3.66557	3.60233	3.94162	4.41754	4.4054	3.90579	3.73708	4.29793	3.86044	3.78254	3.65862	4.38826	4.05576	4.10919	3.81751	3.99853	3.984	4.22562	4.37496	3.90062	4.04125	4.49322	3.36706	5.61061	3.5729	3.37362	3.26211	3.66553	3.67493	3.6909	3.5368	3.26082	3.74168
PRAMEF27	0	0.0462163	0	0	0	0.0462032	0	0	0	0	0	0	0	0.368823	0	0	0.177334	0	0	0	0	0	0	0	0	0	0	0.191155	0	0	0	0.0700108	0	0.268937	0.0480206	0	0.39238	1.13884	0	1.75006	0	0	0	0	0	0	0	0	0
LOC101929989	0.420218	0	0.270918	0.433718	0.84689	0.217503	1.39742	0	0.198457	1.50161	0.82576	2.0379	0.173417	1.1145	0.593827	0	0.950017	1.2295	0.164261	1.11306	0	0.450868	0.896915	0	1.4785	0	0.195797	0	0	0.169827	1.60929	0.947248	0.456017	0.691319	1.56708	0.212523	0	1.33991	1.17388	1.85609	0.194422	0.490706	1.51913	0.91779	1.06136	0.86287	1.35014	0.525949	0.4436
RNF41	4.09333	4.17586	4.42297	4.96785	4.49587	4.96426	4.63702	4.49797	4.48329	4.74848	4.89366	4.92309	4.72952	4.7674	4.16705	4.3961	4.31347	4.4261	4.52217	4.67875	4.78435	4.50314	4.54214	4.51278	4.54716	4.86016	4.34457	4.66396	4.46734	4.71144	5.01575	4.66854	4.56917	4.54556	4.58383	4.27996	4.17327	4.55819	3.87305	5.4566	4.43389	4.2489	4.29963	4.21523	4.12569	4.13448	4.36337	4.07605	4.53816
LOC101930047	0	0.276909	0.141809	0.633307	0.205301	0.112847	0.357461	0.108761	0.335906	0	0.154002	0	0	0.327557	0.152375	0	0.297352	0.168213	0	0	0.147425	0.152707	0.136809	0.212655	0	0.163583	0	0	0	0.146756	0.499425	0.158368	0.226983	0.28924	0.402212	0.27062	0.359285	1.38609	0.114799	2.88295	0	0.28469	0.170512	0	0.298219	0	0.132034	0	0
LOC101930307	0.772699	1.45502	0.726095	1.93447	2.61625	1.90688	1.3584	0.630511	2.24364	2.48473	2.27207	3.15169	1.40298	2.36486	2.08083	2.81667	2.44111	1.93108	1.29107	1.51818	2.39719	2.07247	2.35841	1.59901	1.19225	2.30096	1.46489	2.32771	2.07916	2.44459	2.30653	2.14763	1.48377	2.0444	2.04639	1.59247	1.49355	2.42761	1.417	2.8901	1.88478	1.8237	2.28496	1.6027	2.43122	2.10072	2.31071	1.47233	2.61486
LOC101930420	0	0.509131	0	6.3356	0.226409	0.237553	3.96214	0.087655	0	0.126417	5.532	0	0.152846	2.66735	0	0	0.607076	5.6417	0	0	1.95867	0	0.0926321	0	0	0	0	0	0	0	0.250464	0.114866	0.0655292	0.206255	0	0	0.342448	1.25288	5.10516	2.23307	0	0.108237	0	0	0.589932	0.353614	0.19378	0	0
LOC101930434	0.0900481	0.620239	0.331383	0.322513	0.777081	0.237553	0.949626	0.150069	0.623609	0.3502	0.583891	0.771956	0.328208	0.504613	0.067283	0.501634	0.390262	0.300854	0.144722	0.3097	0.461076	0.516685	0.582415	0.645877	0.410458	0.388178	0.133438	0.711536	0.425621	0.618603	0.771169	0.629445	0.354804	0.596744	0.542916	0.397721	1.02988	1.71756	0.63428	3.5073	0.292091	0.0659115	0.410697	0.255817	0.781983	0.233183	0.549142	0.295751	0.206997
TSHZ1	2.47004	2.06703	2.04721	2.30976	2.51267	2.36894	2.44519	2.65738	1.59236	2.83137	2.13078	2.23058	2.5175	2.78635	2.29246	1.66677	2.1161	2.30053	2.92645	2.52905	2.94608	2.56383	2.71597	3.44388	2.55047	3.06321	2.6949	3.00871	2.63596	3.76926	3.1556	3.28317	3.51406	3.55979	4.0445	2.75729	3.00184	3.78943	2.74142	3.72884	3.02097	2.78124	2.85317	3.67103	2.85715	3.11441	3.17032	2.26521	3.1872
ALG3	5.85595	5.99832	6.31317	5.1458	5.40689	5.66422	5.64975	5.57779	5.58675	6.38203	4.87479	5.14549	5.58698	5.79418	5.14007	4.87477	5.7025	4.53689	5.11207	6.21075	5.6954	4.09677	4.93745	4.96479	4.61424	5.60128	5.43248	5.24236	5.80621	5.77768	4.7368	4.86759	4.7453	5.37939	5.57459	5.55053	4.76607	5.92808	5.07417	4.91422	5.73705	5.05075	4.93806	5.48484	4.8248	4.9917	5.68936	4.60908	5.80453
PRMT3	2.92935	3.71078	3.68492	3.08153	3.29305	3.2321	1.82704	3.22933	3.74105	3.93071	2.82112	3.57375	3.41836	2.93457	3.52196	3.70517	3.58335	2.94362	2.76627	3.40998	3.63281	2.36377	2.43117	2.49596	3.12535	2.78308	2.94231	3.14781	3.09291	1.5408	2.93925	3.07477	2.78367	2.52289	2.67388	3.04217	3.97452	3.57695	3.33978	3.5598	2.88983	3.33404	3.12621	3.19608	3.65578	3.66287	3.38405	3.19304	3.66771
PSME3	6.6449	6.14423	6.6809	6.37241	6.33527	6.6848	6.55481	6.16592	5.61017	6.81058	6.05665	6.03556	6.37837	6.50826	5.89943	5.27944	5.84923	5.35176	6.05618	6.66874	6.52419	6.28528	6.65847	6.65245	5.9851	6.61641	6.50433	6.75254	6.57489	6.36233	6.50073	6.42006	6.6375	6.54828	6.74426	6.00627	5.75411	6.1179	5.40547	5.62729	6.33791	6.09445	6.01572	6.58934	5.81137	5.77872	6.27155	6.20065	6.58837
MPHOSPH9	4.16241	5.37887	4.46406	4.64859	4.48277	4.30819	3.71042	4.20888	5.29138	4.33723	4.50011	4.68446	3.6229	4.09851	4.33117	5.48506	4.57133	4.89268	4.11354	3.98604	4.27517	4.29266	4.24825	4.67005	3.81618	4.16562	3.25211	3.95952	4.24649	4.05446	4.9155	4.44416	4.33236	4.79843	4.82857	4.27287	4.79111	4.35611	4.30751	5.08204	3.90937	4.21903	4.63351	4.69748	4.79965	4.57498	4.34307	3.85947	4.79491
MPHOSPH10	4.7308	4.02968	4.85152	4.32831	4.45286	4.51741	4.692	4.52374	4.14943	4.45637	4.46374	4.19319	4.24985	5.05972	4.88195	4.35272	4.62584	4.47104	3.64228	4.22645	4.67821	4.84248	5.15981	4.43958	4.57019	4.9787	4.18847	4.22571	3.84111	4.69463	5.09646	5.15078	4.78717	4.51463	5.03255	4.19874	5.03656	4.94889	5.16966	5.64536	4.42961	4.85337	4.94248	4.88597	5.01097	5.34868	4.59459	4.56539	5.15424
ADAM10	6.10305	5.23477	6.1009	5.65296	5.10031	5.37394	5.75161	5.67075	5.3383	6.31888	6.00806	5.73865	5.74264	6.03793	5.72159	5.48197	5.82156	5.73258	4.83796	5.8543	6.20701	4.69925	4.87525	5.83315	4.98074	5.11561	5.7555	5.58394	6.01888	5.65428	5.74932	5.24585	5.81976	6.5292	5.73857	6.07513	6.05211	5.89133	6.3122	5.52709	6.24797	5.79133	5.71598	5.54453	6.4197	5.29382	5.95198	5.69146	5.97856
CDK5	4.59033	4.27137	4.64766	4.23159	4.09519	4.64204	3.59557	4.06106	4.08959	4.66761	3.65755	2.805	4.05299	4.42383	3.73696	3.72624	3.92203	3.32813	3.13392	4.62876	3.92108	2.55993	3.52283	3.10824	2.98961	4.22107	4.58973	3.64107	4.19471	4.35672	3.64539	3.13317	3.6377	2.93088	3.60715	4.60188	3.04671	4.47197	3.50501	2.47099	3.93076	3.97356	3.61956	3.8628	4.12569	3.25138	3.89225	3.84735	3.92054
MPHOSPH6	5.48478	5.59589	4.8541	5.18937	4.47838	5.12896	4.30253	5.27055	5.71109	5.35504	5.07679	4.57695	5.08073	5.04308	4.85046	5.63976	5.10164	4.66636	4.06629	4.82608	5.23262	4.85207	5.19549	4.77514	5.21609	5.39974	5.33714	5.19642	5.44803	4.98783	4.90806	5.17349	5.17884	4.9279	4.58586	5.52141	5.30827	5.24353	4.66943	5.02228	4.16794	4.99474	4.92322	4.64996	4.81934	5.06536	4.48464	4.7162	4.73116
NME6	3.4593	3.8846	3.88308	3.41091	3.76097	3.92806	4.19867	3.29525	4.12118	3.99344	3.67765	3.55481	3.68152	3.91915	3.41194	3.89858	3.62409	3.51334	3.41038	3.73679	3.72177	3.0977	3.18958	3.6627	3.1331	3.43672	3.42477	3.56107	3.595	4.1805	3.69038	3.70046	3.15375	3.75854	3.78416	3.46759	3.58842	4.27131	3.48024	4.60767	4.11019	3.68808	3.47037	3.82544	3.64523	3.25359	4.2553	3.81973	3.53105
DHRS2	0	0	0	0.633307	1.08506	0.176547	1.30809	0	0.218913	0.150423	0	0.11941	1.08243	0.662295	0.398654	0.0676095	0	0.42232	0.0638092	0.368222	0	0	1.04336	0	0.108837	0	0	0.647737	0.0486756	0	0.119259	0	0.565769	0.0953257	0	0	0.123404	0.799899	0.0775388	1.8116	0	0.0872294	0	0.090407	0.0435079	0.320218	0.0893513	0	0
CALCRL	2.35215	2.49123	1.24925	0.536961	3.37567	2.40041	3.68305	1.35071	0.608184	1.5655	0.454325	1.54382	2.98135	3.23996	0.499538	0.501634	1.03304	0.638301	0.871109	1.91486	2.56834	0.0228301	1.44581	0	0.809205	1.16025	0.929368	1.75407	2.65966	2.40139	0.119259	0.689987	0.722957	1.36236	1.19291	2.92947	0.517655	1.38609	1.48261	0.430977	0.452784	0.0223068	0.129736	1.08104	0	0	0.233523	0.203743	0.75335
NUTF2	6.3157	5.85841	6.06462	5.94774	5.94708	5.52688	5.82544	5.90105	5.82096	6.21494	5.4269	5.48935	5.56817	6.0283	5.96227	5.4358	5.85087	5.16485	5.83974	5.79376	6.05032	5.17866	6.35438	5.49727	5.49707	6.45599	5.99754	5.8564	6.03671	5.33262	5.59994	5.7948	5.31362	5.57606	5.91483	5.45823	5.19677	5.86467	5.40076	5.41135	5.51179	5.82622	5.41507	5.80366	5.83361	5.77564	5.82927	5.37765	5.86942
MPZL2	3.62661	3.20472	4.2006	2.13429	3.46274	6.95135	6.74597	3.79582	1.93912	3.31563	2.37412	3.03503	6.94133	5.94036	3.27397	1.27701	3.56353	2.39259	3.28212	6.72744	5.7177	1.02629	1.77419	0.92598	1.73093	2.44425	3.98279	4.52992	4.03628	3.90607	0.0727318	1.17612	2.79015	1.21095	3.5829	4.18999	0.886253	4.11831	1.31663	1.38541	1.77419	1.36389	0.170512	2.78007	0.647461	0.370026	1.08277	1.51123	0.330144
TRIM13	2.69117	3.30791	3.4709	4.55021	3.57807	3.01696	3.4005	2.6466	3.89358	3.41807	3.68669	3.92796	3.1282	3.00169	3.19344	3.76918	3.30176	3.42474	2.7502	3.47355	3.00204	3.68025	3.45684	3.52795	3.38544	3.60885	2.93928	3.63491	3.95082	3.27666	3.81927	3.38282	2.90499	3.50442	3.2549	3.47172	3.00184	3.02323	2.74142	3.43826	2.46894	2.94783	3.20438	2.83013	3.32873	3.24916	2.44796	3.07336	3.51599
PATJ	3.19335	4.53614	3.88308	4.26831	4.39228	4.96802	6.56823	3.56141	5.25408	4.73167	5.09321	5.22086	5.26991	6.29369	4.81257	5.74633	4.77199	5.52013	4.10218	5.40218	6.26703	4.98372	4.61617	5.20666	5.13862	5.07213	4.55744	5.25714	4.60084	5.33389	5.16875	4.89437	3.4884	4.1977	3.84997	4.93919	4.90083	4.7443	4.22259	5.47929	4.89204	5.48295	5.55783	5.18743	5.77956	4.63733	4.33624	4.74912	5.76778
USPL1	4.89828	5.29163	5.5165	5.19267	5.15706	4.65794	4.33052	4.63885	5.41787	5.57053	4.90688	4.83249	4.38277	4.8232	5.21862	5.73294	5.5366	5.40852	4.56782	4.62576	4.63618	5.03024	5.07152	5.0701	4.49597	4.92024	4.29201	4.79121	4.6381	4.56901	5.03635	5.03083	4.79041	5.18044	5.21057	4.50336	5.27038	4.75402	5.51318	5.80707	4.81609	5.06694	5.27952	4.86612	5.23861	5.3677	4.91105	4.22624	5.36034
EIF1	10.8864	10.7212	11.1731	10.7923	11.327	10.8068	11.3468	10.992	10.4328	11.2509	10.787	11.3925	10.8167	11.6924	10.7264	10.2742	10.988	10.5191	11.2957	11.0664	11.8309	10.8798	11.0226	11.3649	11.2943	11.1806	11.2172	11.5486	10.8635	11.8037	11.4597	11.3205	11.4227	11.3307	11.744	10.9605	11.0672	12.0037	11.3719	12.2173	11.5916	11.3717	11.4266	11.7423	11.3623	11.4563	11.5106	11.2635	11.9762
CDK6	2.82176	2.45314	3.46866	4.75681	3.17587	2.43555	2.76535	3.58607	2.78292	3.80401	4.12359	3.40303	2.47255	2.77104	3.71265	2.94205	3.10472	2.68388	2.16417	2.82903	2.86672	3.94517	3.6464	3.47855	3.67817	4.04188	3.02479	2.24389	3.54921	2.94007	3.29892	3.67073	2.59314	2.87152	2.10998	2.52641	3.14222	2.45386	2.09477	2.67516	2.9539	3.01333	3.50266	2.2531	2.67894	1.97224	2.41377	1.89929	3.13748
TOPORS	5.35344	5.78493	5.56609	6.01075	5.61777	5.16539	4.81688	5.73197	6.11843	5.84835	5.87434	6.15323	5.39013	5.66762	5.88007	5.95301	5.67229	6.18287	5.31307	5.57	5.70089	5.81467	6.17931	5.56498	5.49306	6.01232	5.35433	5.55923	5.01172	5.53275	5.73399	5.61376	5.38381	5.47776	5.26998	4.98691	5.8462	5.36609	6.03782	6.3535	5.53642	5.57495	5.77088	5.59704	5.90538	5.70503	5.34102	5.0393	5.8524
FLOT1	5.73948	6.26914	6.64363	4.823	5.70588	6.41483	7.18943	5.92133	5.73348	6.08044	4.56922	5.70611	6.35577	6.29636	4.95926	5.4326	5.83773	4.59433	5.98381	6.3794	6.18086	4.60972	5.29875	5.62915	4.83071	4.56739	6.15199	5.97691	6.14945	5.91544	4.83153	5.30087	5.86647	5.73159	6.13299	5.95145	6.30333	6.41292	5.7283	6.10427	6.83178	6.02226	5.54626	6.30925	4.7925	5.73147	6.03726	7.30149	6.47367
DDX39A	7.42921	7.30768	7.47588	7.27063	7.19728	7.04232	7.03522	7.51487	7.22782	7.74686	6.95681	7.20326	6.67603	7.51676	7.59318	7.11698	7.57453	6.89172	6.51576	6.9045	7.39493	7.17292	7.63323	7.2631	7.09058	7.80633	7.22515	7.49306	7.19387	7.59385	7.90629	7.83933	7.85651	7.98912	7.9696	7.03012	7.09135	7.5696	6.61025	7.72801	6.89474	7.1372	7.67103	8.00978	7.27885	8.11604	7.57355	6.76575	7.69744
PSMD14	6.93931	6.89508	7.05996	6.66657	6.40519	6.73327	6.48095	6.68183	6.52622	6.84822	6.42308	6.01453	6.51837	6.11801	6.49323	6.41823	6.73825	6.18808	5.79578	6.19837	6.00995	6.28055	7.04985	6.02949	6.01827	6.88907	6.33168	6.26631	6.40799	6.18931	6.21433	6.54312	6.10039	6.19276	6.29442	6.27936	5.86768	6.23859	5.68753	5.63262	5.02725	5.82344	6.04343	5.81157	6.38576	6.03306	5.82927	5.44902	6.10539
SSX3	0	0	0	0	0	0	0	0	0	0	0	0	0	0	0	0	0	0	0	0	0	0	0	0	0	0	0	0	0	0	0	0	0	0	0	0	0.103556	0	0	0	0	0	0	0	0	0	0	0	0
OLIG2	0.520788	0.0909978	0	0	0	0.0687615	0.659843	0	0	0	0	0	0	0.125692	0	0	0.135002	0	0.164261	0	0	0	0	0	0	0.249353	0	0.235233	0	0.477799	0	0	0	0.0720783	0	0	0.162299	0	0	0.631994	0	0	0	0	0	0	0	0.0641997	0.497149
AK6	4.79747	5.47861	4.43335	5.68656	4.88657	5.36884	5.08308	4.96822	5.48327	4.92933	5.14728	4.76725	5.48627	4.67377	4.89898	5.26631	4.69303	4.96871	5.02324	5.19348	3.88125	4.74287	4.38044	4.51167	4.68363	4.64955	4.58197	4.78381	5.06445	4.75595	4.94809	4.78933	4.87813	5.07036	4.46062	5.35907	5.30501	5.31509	5.88073	5.06318	4.19975	4.6544	4.70204	4.68393	4.72896	4.51167	4.12004	4.09538	4.41373
PRG4	0.471379	0.509131	0.270918	0.159504	0.183881	0.237553	1.22376	1.09977	1.15634	0.881687	0.877227	0.42778	0.434292	1.54184	0.483207	0.958718	0.527495	0.487397	0.329132	0.752015	1.76675	0.23322	0.533681	0.50946	0.990826	2.41671	0.235921	0.379692	1.06907	0.700101	1.45458	0.983981	0.128211	0.765656	0.474279	1.54618	0.790188	0.563178	0.367243	1.86338	0.469583	0.684997	0.444341	0.719582	0.742927	0.140558	0.698613	1.0225	0.630929
CTDSPL	1.01034	0.922362	0.186142	0.601901	1.13056	2.72193	2.25115	1.19166	0.544779	0.5619	0.367008	1.23028	2.42616	1.44868	0.308837	0.233792	0.637719	0.57982	0.582499	1.7114	1.29424	0.883916	0.448611	0.436088	0.340756	0.207105	0.312969	0.941783	1.11551	1.18084	0	0.0237164	0.207762	0.162902	0	0.622577	1.3152	1.5492	1.20012	1.94803	2.2187	0.94061	0.340959	0.473032	0.514636	0.610017	0.981377	1.93406	0.970842
ANGPTL7	0	0.475749	0.533643	0.679169	0.964618	0	0.594184	0.248443	0.560893	0.597263	0.688438	1.19809	0.291039	0.541172	0.499538	0.417759	1.02147	0.42232	0.276241	0.118383	0.259725	0.399456	0.11489	0	0	0.598904	0.58561	1.01946	0.565997	0.836114	0.311847	0.870852	0.319425	0.58036	0.474279	1.16218	0.325412	0.686388	0.0585413	2.06004	0.347668	0.441894	1.34304	0.456128	0.385339	0.4023	0.233523	0.89886	0.782398
KLRG1	5.38324	5.85395	3.06782	5.55643	3.19741	2.90545	3.19439	4.55963	4.47587	3.70415	4.84117	3.67469	2.74412	4.20915	5.88551	6.23923	5.14027	5.82714	5.13267	4.32208	5.23193	1.41943	2.9382	4.43371	4.89215	3.9504	4.10291	4.31955	3.55975	4.30164	7.05085	6.29409	7.35698	7.84515	7.51693	6.26395	2.93322	2.64828	3.03177	3.69658	4.00897	6.2446	7.025	6.85456	6.48353	7.38519	6.58098	3.90107	4.75425
CDK7	4.34266	5.04652	5.05199	4.82979	4.75476	4.73753	4.89905	4.73954	4.7551	4.90131	4.59731	4.89324	4.29983	4.85259	4.50301	4.66705	4.84685	3.90441	4.61206	3.81951	4.45696	4.53128	4.7696	4.5261	4.45326	4.85076	4.22506	4.25411	4.1396	4.72318	4.70283	4.66383	4.41219	4.66787	4.22375	4.14798	4.96549	5.02674	5.1524	5.48757	4.24069	5.12992	5.32595	5.1485	5.23861	5.74648	4.56958	4.43893	4.87126
GDF11	2.1046	2.02148	2.22772	2.44422	2.45572	1.36647	2.64486	1.82252	2.84674	2.49414	2.25271	2.77984	1.9597	2.71213	2.9714	2.26972	2.44111	2.69426	1.74482	2.25181	2.88435	2.71167	2.55436	3.02937	2.30265	2.84294	2.5749	2.8334	2.55403	2.74264	2.89647	2.98096	2.49349	2.77764	3.21338	2.88986	2.18343	2.32704	1.53165	3.37596	2.14218	2.91839	3.03806	2.39732	2.65108	2.6468	2.51803	2.11165	2.90632
TRIB1	2.75106	3.85407	4.58799	4.21092	4.56585	5.11751	5.99522	4.09053	4.49801	4.32674	3.6146	4.73676	5.36016	4.54129	3.39677	3.36344	3.77472	2.68388	4.5079	4.68164	4.83689	3.03732	2.52141	2.39793	3.12276	3.64689	3.54942	3.6973	3.05767	3.91634	2.53821	3.21528	1.67085	1.33332	2.23453	2.82994	3.65129	3.12477	2.75918	0.698662	4.87874	3.79883	2.15384	1.86208	1.18307	0.839488	3.74877	5.40011	4.50696
GPA33	2.87656	0.709105	5.53	2.48783	0	2.42247	2.50894	0.821595	0.512	3.52063	0.659332	0.390278	2.14817	1.88539	3.06491	2.53154	4.03281	2.17775	2.58243	2.98365	2.8983	2.25227	3.46985	2.19049	2.79811	3.50152	5.87783	5.58287	5.4761	4.36173	4.05444	3.03739	4.74446	2.9015	4.41213	5.85268	5.76284	6.37335	5.64399	6.00445	4.10348	3.95773	2.95296	4.65274	3.48286	2.8938	3.73326	4.85045	4.78508
ZNF443	1.38413	0.665356	1.9669	1.78168	1.70484	1.43752	2.73139	0	2.16676	1.52015	1.87635	1.94395	2.50131	2.55563	1.44292	2.78689	2.00884	2.28688	0.124915	1.91486	3.42692	2.05042	0.947399	1.91476	1.83599	2.19145	1.16582	1.44246	1.11551	2.54506	1.75638	1.57163	1.89168	1.81858	0.974233	1.67366	2.06012	2.05711	1.4392	2.57225	1.89725	1.27379	1.3251	1.52379	2.40227	1.39906	0.821057	2.24688	0.4436
CD96	9.23049	9.28955	8.94588	9.36062	9.08044	8.72761	8.38678	8.8804	8.65412	8.64792	9.21529	8.92534	8.27405	9.07144	8.72323	8.65972	8.44135	8.91418	8.3274	8.00268	8.3921	9.3075	9.23807	9.06976	8.86607	8.71593	8.02242	8.4721	8.59559	9.06742	8.36605	8.26515	7.75754	8.25427	8.03593	7.79271	7.53896	6.68546	7.54335	7.64988	6.97689	7.66825	8.12574	7.59986	8.18321	8.08701	7.41083	6.61025	7.65806
PLIN3	5.79199	4.39928	5.72619	4.69397	4.76381	5.05674	5.46522	4.95079	4.39391	5.64582	4.15781	4.35524	5.16339	5.34981	4.73968	4.11243	4.80358	3.93972	4.42833	5.40567	5.03453	4.36703	4.66978	5.41254	4.48188	5.17982	5.81134	5.73645	5.9037	6.03177	4.37276	4.45619	5.24928	4.16511	5.50425	5.7674	4.80577	5.95513	3.36706	4.37268	6.10645	4.97986	4.37025	5.42801	3.88084	4.10168	5.29774	6.34547	5.80807
MFSD10	6.90889	6.5484	6.84392	6.72263	6.74026	6.79883	7.18247	6.3178	5.76164	6.71194	6.17159	6.18403	6.41095	6.85241	5.44578	5.2711	5.7025	5.14986	6.37848	6.48041	6.82797	6.49064	7.26852	7.55852	5.95188	7.03017	6.72479	6.89094	7.07755	6.91778	6.36341	6.52895	6.60228	7.22514	7.13836	6.36186	5.11858	6.23386	5.0218	5.20968	5.77217	5.89621	6.38324	6.89039	5.85132	6.27095	6.45294	5.7613	6.59529
STX6	1.9205	2.28987	2.15709	2.31945	2.40107	2.19016	2.24046	1.9968	2.89203	2.37694	2.4568	2.07973	2.66279	1.98827	1.54085	2.43671	2.19549	2.04354	1.86909	2.60401	2.24725	2.11027	1.72439	2.12196	1.64679	1.78775	1.9176	2.20008	2.61591	1.73119	1.90984	2.28644	2.19962	2.03241	1.8839	2.39328	2.22076	2.6671	1.96815	2.54533	1.51573	2.11588	2.00396	2.02568	1.9496	1.55792	2.02389	1.34028	2.33504
C11orf98	6.10744	7.31463	5.78503	6.38486	5.79114	6.12242	6.13382	5.64073	6.83924	6.2128	5.95702	5.56019	5.92505	5.76018	6.11748	6.61937	6.31599	5.72796	5.33909	6.32411	5.92564	6.0754	6.52303	5.58581	5.87383	6.45119	5.69696	5.61763	6.10303	5.39575	5.99795	6.11109	5.90875	6.00567	6.42177	5.83314	5.21538	5.58875	5.28294	4.74315	5.53392	5.90823	5.45894	5.97252	5.8559	6.14726	5.48998	5.38709	5.49804
COQ7	2.68034	3.53354	2.92471	2.96602	3.65208	2.93951	3.37629	2.88852	3.99343	3.18226	2.91029	3.61295	2.79479	3.71228	2.90245	3.81252	2.9637	2.89947	3.44074	2.85655	3.56885	2.68329	2.63358	3.0541	2.84606	2.96838	3.26186	3.58255	2.99695	3.54278	2.89981	2.98399	3.31513	3.41255	3.04019	3.21487	3.36698	3.52011	2.87772	3.52807	3.5315	3.42266	3.27853	3.02611	3.47294	2.89664	3.66768	3.63126	3.33667
RCAN2	3.54737	5.48492	5.20323	3.59364	2.95973	1.96816	4.01955	2.27871	3.89993	4.16233	1.93217	2.4696	2.2962	2.82021	2.66247	2.98348	2.70257	1.21036	2.89171	1.21224	2.45023	2.63224	6.2561	3.96941	2.5034	4.54213	2.93013	2.98309	2.43549	4.08815	3.84373	4.15973	3.36586	2.98789	1.98604	2.12589	0.0834308	0.840264	1.22589	1.502	0.86196	2.09499	3.59168	2.83013	1.30428	1.752	2.01252	0.0849801	0.548781
MSLN	2.14192	0.884704	2.27467	0	8.09054	6.6662	7.44489	2.90972	0	0.150423	0	7.86055	6.87301	6.52376	1.96212	0.173695	1.43312	0.455225	8.10684	6.82272	6.76514	0.152707	0.934943	0	0.859916	1.2566	1.21683	5.19153	3.16091	0	0.617578	0	0	0	3.83465	2.84913	0.123404	1.49965	0	0	0.365728	0.149356	0	1.21769	0	0	0	0.295751	0.514566
LRRC23	1.84492	1.90718	2.59958	1.9718	2.45572	2.8216	2.98619	1.98543	2.50332	1.86294	1.56723	2.71685	2.62968	2.60396	0.805666	1.96152	2.45838	2.01071	2.82269	2.38059	2.88785	1.7959	1.66529	2.39309	2.41713	2.42133	2.62486	2.66637	2.67136	3.31079	2.64939	2.10935	1.5766	2.71147	1.70076	3.00272	1.84389	2.71854	1.73677	1.94116	2.12107	1.60466	2.0915	2.38844	2.55664	0.815721	1.66554	1.7249	2.12997
LRRC17	0.420218	0.9347	2.37861	0	0.510757	0.370606	0	0	0.156654	2.47049	0	0	0.346439	0.241306	0	0.0894597	1.65904	0.226558	0	0.61373	0	0	0.395052	0	0	0	0.733077	0.614747	0.0724111	0	0	0	0.0440151	0	0	0.110171	0.290725	1.40415	1.25955	0.698662	0.347668	0.0659115	0	0.0683308	0.280145	0.178325	0	0.382242	0.461672
RASGRP2	1.99232	2.95509	3.0135	2.22984	3.29555	2.49506	3.58505	2.7032	2.24863	2.54483	3.1876	3.00743	2.84694	3.62129	4.07197	4.1545	3.93597	4.05824	4.55029	4.78012	5.1722	3.33511	3.47416	3.94151	4.27789	3.4067	4.45067	4.56381	3.92498	4.74639	5.67875	5.44452	5.4446	6.14934	6.11936	5.12191	5.47782	6.06708	5.42043	6.26552	6.04474	5.93199	6.08435	5.97104	5.88235	5.76327	6.22148	5.14574	5.95683
HNRNPR	7.21484	7.31035	7.30925	7.25526	7.34678	6.82039	7.16261	7.00271	7.16034	7.48863	6.97796	7.18917	6.77146	7.18995	6.93028	6.9266	7.078	6.62988	6.8514	6.84715	7.37231	6.87616	7.07739	6.92386	6.46523	7.17984	6.6839	6.98086	7.01883	6.6576	7.29539	7.24727	7.00661	7.55333	7.34334	6.9332	6.95279	6.83257	7.03972	7.32236	6.80948	7.06198	7.16653	7.18606	7.24197	7.27594	7.20085	6.6393	7.44083
SLC35B1	5.74121	5.90068	5.82237	5.5554	5.70541	5.91397	6.22713	5.94609	5.3655	5.77401	5.54747	5.42705	5.86189	5.88854	5.78875	4.97354	5.57718	5.11553	5.14992	5.75636	5.75458	5.3515	5.51607	5.29491	5.07229	5.72199	5.20061	5.57056	5.46494	5.1826	5.12096	5.44836	5.1299	5.09075	5.18059	5.18873	4.48943	5.1082	4.43083	4.48437	4.69989	4.91204	4.94248	5.05758	4.80519	5.20684	4.94736	4.32454	4.83185
DCAF7	4.32886	4.78809	4.85238	4.80501	4.37585	5.03184	5.14887	4.23311	4.46199	4.77574	4.27517	4.24269	5.1368	4.38287	3.75917	4.11776	3.91892	3.6493	3.8571	5.16625	4.56364	4.17529	4.45212	5.06478	3.91991	4.45342	4.55049	5.02967	5.20328	4.66348	4.04242	4.24795	4.25839	4.36006	4.4281	4.79571	3.60263	4.51416	3.66428	3.55531	4.17051	3.65634	4.00213	4.45849	3.49074	3.52859	4.18609	3.61885	4.1172
AP3S2	3.4761	3.35916	2.65189	2.84046	2.70163	2.55221	3.23265	3.01688	3.52601	3.26705	2.86957	2.63905	1.6651	2.9138	2.46455	3.29691	3.06017	2.36688	2.55309	1.8951	3.28816	2.03365	2.13159	2.49144	1.66116	2.25504	2.3961	2.33279	2.74336	2.94007	2.82458	2.74454	2.90797	2.61424	2.38233	2.05051	3.10776	2.99966	2.68679	3.13545	3.78739	3.01054	2.46785	3.03467	3.03203	2.25449	3.43181	2.81184	3.11767
CDK8	1.13192	1.48049	1.4893	1.75338	1.28943	1.37554	0.707198	0.808754	1.36346	1.61809	0.986723	1.63482	1.29448	0.947491	0.967046	1.54555	1.56652	1.31266	0.77271	1.12443	1.34604	1.29366	2.01808	1.59058	1.59534	1.2566	1.3416	1.16329	1.53828	2.07462	1.70392	1.88171	1.28719	2.14252	2.04047	1.80397	0.502578	1.94435	1.12905	2.07266	1.67629	2.20146	2.12301	1.64806	1.44882	0.851226	1.12565	0.814275	1.82257
MRPS31	4.36876	5.93946	4.14553	5.27151	5.08161	4.51021	3.63488	4.72167	6.14172	5.15226	5.02068	5.14267	4.59016	4.21906	4.58947	5.67135	4.84603	5.40062	4.35158	4.4529	3.90217	4.20054	4.60147	4.18769	4.02225	4.21176	3.64936	4.20369	4.55945	4.74926	4.59481	4.36049	4.04889	4.62758	4.59093	4.46032	5.05928	4.00451	5.01442	4.43511	3.73625	4.60537	4.39412	4.1693	4.70883	4.6922	4.52523	3.95145	4.63689
CALCOCO2	6.23997	6.57476	6.67629	6.35162	6.26847	6.38059	6.96756	5.57968	5.86341	6.24207	6.06985	5.9227	6.00613	6.65022	5.91283	6.13671	6.25584	5.93642	6.05488	6.05022	6.27039	5.6434	5.89816	6.14264	5.26041	5.42242	5.84578	5.75502	6.07467	5.97109	5.70758	5.63701	5.67986	5.98209	5.6145	5.78328	6.01275	5.88772	5.7756	6.0927	6.19371	5.99186	5.56789	5.77413	5.94284	5.77795	5.87593	6.16998	6.33718
KCNMB2	0	0.0909978	0	0.115702	0.346952	0.315079	0	0	0	0	0	0.482267	0	0.125692	0.067283	0	0.0690795	0	0.0428515	0.0485252	0	0.450868	0	0	0	0	0	0.663953	0	0	0.141972	0	0	0.423882	0	0.750576	0	0.199369	0	0	0	0	0	0.11215	0	0.0415761	0	0	0
GPHN	1.60639	2.43154	2.31016	2.38087	2.89529	2.68225	1.91034	2.35577	3.84341	3.57042	3.10366	3.82456	2.83084	3.15699	2.8429	3.61011	3.3113	3.34797	3.02593	3.54506	3.08974	1.09254	2.13159	2.87482	2.44231	2.75769	2.4137	2.9471	2.21864	2.88537	2.89981	2.74097	2.43684	2.92115	2.7375	2.83315	2.42248	2.62536	2.52321	3.26484	2.90225	2.98237	3.40352	2.81363	3.71416	3.21777	2.53403	2.68487	3.30198
RABEPK	3.95038	4.68414	3.24592	3.45332	3.77536	4.17287	3.96377	4.21741	5.10751	4.48733	3.58201	3.81928	4.36276	3.75376	3.97164	4.39829	4.34631	4.00368	3.81601	4.29468	4.58104	3.45747	4.17863	4.24521	3.66218	4.31109	4.15616	4.27801	4.37611	3.98948	4.34734	4.62946	4.47484	4.1815	4.18132	4.58957	4.44871	4.78192	4.17708	4.44728	4.15891	4.49804	4.48684	4.60944	4.53492	4.75759	4.92932	4.28242	4.51563
TIMM17B	6.27429	6.70965	6.0369	6.26184	6.15264	6.34983	6.38015	5.81819	6.21356	6.06868	6.20187	6.07746	6.15642	6.40512	6.18467	6.30519	6.35829	6.07453	5.95955	6.26726	5.99664	6.02364	6.26764	5.76549	6.03664	6.37064	5.93379	6.17059	5.94647	5.51089	6.06523	5.95139	5.73713	6.10242	5.75765	5.79405	5.88195	5.87887	5.98534	5.31503	6.25798	5.97837	5.86433	5.69529	5.93203	5.94542	6.27066	5.99849	6.14717
SLC17A2	0	0	0	0	0	0	0	0	0	0	0	0	0	0	0	0	0	0	0	0	0	0	0	0	0	0	0	0	0	0	0	0	0	0	0	0	0	0.318454	0	0.881963	0	0.0872294	0	0	0	0	0	0	0
RIDA	4.37437	4.31685	4.08096	3.79973	4.63062	4.68466	5.39285	3.59358	4.29863	4.11889	3.87094	3.9667	4.48299	4.38539	3.84795	4.36956	4.264	3.78976	4.29952	4.3022	4.49761	2.72912	3.17111	3.95635	2.83025	2.90702	3.71293	2.87579	3.92823	3.43502	3.00886	3.29297	3.74493	3.36313	2.64685	4.49931	4.37508	4.10595	4.53501	3.52578	3.79241	4.74437	4.23141	3.8238	4.51671	3.92412	3.94407	3.63303	3.85369
POP7	5.09189	5.05502	5.23853	5.07823	4.62566	5.61094	4.65826	5.19362	4.52803	5.56775	4.89053	4.37937	4.97704	4.98621	4.59518	4.3851	4.74057	4.16404	4.57969	5.25874	4.61522	4.82635	5.51555	5.21491	4.31811	5.3109	4.76364	5.20891	4.56678	5.01914	4.91879	5.31956	4.95651	4.84204	5.46333	4.799	4.33734	5.04628	4.49847	4.84416	4.56179	4.91204	5.11169	5.54703	5.25316	5.26832	5.09288	4.31027	4.87041
GLYAT	0	0	0	0	0	0	0	0.0444931	0	0	0	0	0	0	0	0	0	0	0	0	0	0	0	0	0	0	0	0	0	0	0	0	0	0	0	0	0.325412	0.178529	0.168946	1.21368	0	0	0	0	0	0	0	0	0
CDK9	3.94888	3.09082	3.86955	4.29064	4.40043	3.27638	3.20267	3.81038	3.56449	3.70415	3.49614	4.05022	3.21261	3.76925	3.03721	3.28276	2.94544	3.25058	3.47634	3.44891	3.99919	4.0655	3.69522	4.58032	4.16015	4.17798	4.0838	4.3846	4.13256	4.02313	4.11596	4.01489	4.54544	4.4653	4.75182	3.91436	3.20177	4.02363	2.38517	3.99401	3.91858	4.19469	4.39842	4.37664	3.61129	4.24427	3.61787	3.41443	4.15794
SRRM1	7.19278	6.42129	7.17751	6.84441	7.25427	6.53083	7.0081	6.55758	6.43436	7.41095	6.69524	7.21588	6.3054	7.60008	6.56045	6.11723	6.7045	6.46825	6.94597	6.70467	7.55481	7.00159	6.98789	7.38752	6.75142	7.03489	6.7748	6.9254	6.88386	7.48998	7.08678	6.90618	6.98278	6.86828	7.44394	6.40302	6.57535	7.01665	6.41613	7.32269	7.1987	6.80904	6.80876	7.51122	6.8405	7.00831	6.81878	6.64849	7.45373
SPRY3	0	0	0	0.0705287	0	0	0.43452	0.0662354	0.258974	0.0519034	0.154002	0.250767	0.110803	0.125692	0.308837	0.173695	0.113361	0	0.0844669	0.118383	0	0.309476	0.179674	0	0.0224343	0	0.0682612	0.379692	0	0.0752434	0.389828	0.200597	0.0221754	0.184741	0.183178	0.23215	0.502578	0.480461	0.471463	1.09495	0.273079	0.228237	0.190476	0.0683308	0.0435079	0.178325	0.291157	0.125664	0.4253
SPRY1	3.16514	3.53759	4.85066	3.57759	4.72077	4.05212	5.09796	2.90369	2.63854	3.76761	2.22815	4.29182	3.27581	4.93475	2.3157	2.05332	2.35152	2.57582	2.37169	2.87011	3.62024	0.932953	1.86234	2.81458	2.61463	2.33078	3.1163	3.34173	2.82597	2.96666	1.35117	1.0432	1.32336	0.706496	1.01104	3.49425	1.25349	2.61377	2.09942	2.47099	2.40051	1.57479	1.22218	1.49097	2.23877	0.26863	1.74331	2.22832	2.46614
SPRY2	1.30172	3.03462	0.584216	1.35228	2.18628	2.97577	3.21364	1.61691	0.478459	1.04427	1.20385	1.38129	2.59959	2.34948	0.724624	0.253281	0.795523	1.01453	0.940739	1.92789	1.69665	0	0	2.07439	0.571264	0.425507	1.35987	0.492952	1.33744	0.514309	0	0.136781	0	0	0.986607	1.04501	0.777717	1.46565	0.647054	2.31504	2.40924	0.670946	0.248762	0.802161	0.333701	0	1.18766	0.967612	2.57806
STAM2	2.15763	2.72584	2.43481	2.48783	2.92787	2.79816	3.18605	2.2505	3.08267	2.5266	2.58615	2.5095	2.91265	3.13324	2.27833	3.15129	2.68801	2.39683	2.11482	2.78675	2.76764	2.25227	2.02397	2.01894	1.52638	1.85085	2.39167	2.6005	2.81897	1.90625	2.33144	2.04127	2.30286	2.29588	2.61133	2.82348	2.59588	2.44952	1.31663	2.5225	2.26754	1.92189	2.20871	2.39732	2.17662	2.4447	2.13824	2.0229	2.59453
CNKSR1	0.71726	1.01823	1.11809	1.24455	4.07352	3.30517	4.52586	1.74375	1.0689	1.2019	1.37474	3.89821	3.84111	3.64038	0.724624	1.32385	1.2066	1.27629	3.63355	3.5702	3.99108	0.516685	0.11489	0	0.129653	1.12664	0.421335	1.16329	1.42301	1.16944	1.28128	1.55545	0.91296	0.118204	0.998876	1.21245	1.35771	1.57335	1.46107	2.00841	1.78765	1.39841	1.45456	0.978238	0.869201	0.0415761	1.30422	1.39954	1.18177
ABCC4	2.5195	2.3231	2.62396	1.90261	1.74196	2.97875	2.56998	2.14207	2.94518	2.26595	2.49024	2.54832	3.16461	1.62934	2.3611	2.6901	2.79043	2.20702	2.30285	3.0507	2.55078	3.12434	3.01418	3.79147	2.53104	2.48017	2.40932	2.68636	2.99074	2.71546	2.97763	2.59425	2.32086	2.47937	1.96118	2.44465	2.12063	1.92572	2.0901	2.22744	2.01063	2.64412	2.66978	2.1465	2.51861	2.31508	1.93026	1.89341	2.30533
CDKN1A	8.1445	8.23047	8.12421	7.54916	8.73385	8.25409	9.34871	7.76853	7.76435	8.58091	8.44494	9.28604	8.40281	9.81443	8.09528	8.13215	8.34149	8.63818	9.08889	9.0524	9.76031	7.89555	8.50161	8.90556	8.54401	8.92128	8.80836	9.38882	8.35938	9.79017	8.26726	8.18345	7.65949	8.24569	8.3697	8.1341	6.75328	7.72364	5.99568	7.22853	9.02131	7.60673	7.83716	7.56678	6.99635	7.50277	8.33303	7.79974	8.32997
DENND4A	5.01208	4.11347	5.74159	6.1983	5.92385	5.18295	5.97683	5.42262	4.06861	6.31391	6.4403	6.76637	5.11636	6.7713	6.75134	5.057	6.54996	6.59409	4.53254	5.74629	6.3375	6.97788	6.67541	6.86262	7.31929	7.12647	6.41158	6.71437	6.14631	6.84954	7.01689	6.43036	5.33592	5.86057	5.63331	5.90444	4.07986	4.52246	3.44227	5.48933	5.77724	5.71206	5.9921	5.66527	6.00881	5.3895	5.25975	5.2892	6.2345
IGSF6	6.91314	4.44851	6.87218	5.01778	3.68104	6.75625	6.7993	6.03457	3.81849	5.89395	4.96155	3.60683	7.14709	6.0178	5.65389	3.84339	6.28789	4.2439	3.66817	6.93346	5.7411	3.79908	4.9429	5.44212	4.89519	4.82393	7.75897	6.87209	7.23832	6.53579	3.70571	3.6346	6.54958	4.55502	5.65091	7.24506	8.03776	7.8173	5.64677	4.482	8.14404	7.01808	3.47037	6.18652	2.24809	1.92858	6.913	8.97787	6.99061
SF3B4	7.26644	6.36057	7.49638	6.7779	6.9056	6.77631	6.83149	6.52507	5.46947	7.42116	6.5181	6.79109	6.62163	7.30802	6.01789	5.26451	6.36203	5.90438	6.89316	7.0451	7.27728	6.6706	7.04152	7.23718	6.59883	7.25855	6.82539	7.2335	6.687	7.19336	6.9623	6.74476	6.77035	6.93945	7.46454	6.18841	5.88777	6.47859	5.83507	6.54713	6.98914	6.41155	6.41381	7.02274	6.22765	6.33818	7.09763	6.37292	7.08252
CDK2AP2	7.43714	7.92829	7.55408	7.11959	7.61445	7.44943	7.31861	6.97837	7.19383	7.51342	6.66238	7.28982	7.15001	7.21491	6.08673	6.37218	6.52354	5.95379	7.41317	7.37621	7.19475	7.01037	7.33905	7.83471	6.81585	7.27526	6.91327	7.34629	7.08011	7.46935	7.09299	6.92716	7.11488	8.08885	7.90842	6.74259	4.62178	6.11242	5.55062	4.89657	6.23206	6.20584	6.54025	6.89432	6.06234	6.05384	7.0361	5.58698	6.14647
IRX5	0	0	0	0	0.162137	0.112847	0.854682	0	0.177707	0	0	0.0963057	0	0.218912	0	0	0	0	0.221337	0.0721891	0.0755949	0.152707	0	0	0	0	0	0	0	0	0	0.413049	0.0655292	0	0.0714445	0	0	0.219911	0.0392903	0	0	0	0	0	0	0	0.0675269	0.0641997	0
RAMP2	5.40369	4.07497	0	1.52128	4.53974	3.45611	5.25292	3.83117	1.83032	3.14092	2.24783	3.04412	4.04324	4.54916	2.91772	1.26746	2.38802	1.64052	2.80724	3.99225	4.21515	0.739781	3.31263	3.13457	1.67539	3.42064	2.57098	4.05944	4.56259	5.0231	2.92949	2.70107	0.901043	1.83248	3.24205	3.87432	0	4.38709	3.79342	0	0	0	0	2.04842	1.29531	0	0	0	0
RAMP1	3.12576	1.97445	2.49332	2.65399	5.41438	5.82525	6.51072	1.96243	1.16691	2.02753	2.44406	5.05252	5.70692	5.58138	2.40944	1.11602	1.73186	1.52902	5.10703	5.95916	5.48682	0.968667	0.483243	0	1.63228	0.811222	1.27576	1.73117	1.52114	1.7156	1.949	2.02373	1.22163	1.83248	2.44195	1.09945	0.726728	1.44835	2.9568	1.59244	2.83578	1.15768	2.16397	1.423	1.46491	1.74572	1.62128	0	1.1598
RAMP3	3.95488	4.09572	0.948294	1.61078	4.33392	3.03138	5.0313	3.30214	1.90796	1.6605	0.111653	2.81918	3.65251	4.52655	2.06446	1.36026	2.43676	1.05802	2.48091	3.43301	3.76237	0.23322	1.30771	1.68861	2.45474	2.63558	1.45643	2.44965	3.90198	4.37792	2.52098	2.64483	0.188282	2.79194	1.6704	4.40411	0	2.05139	3.21665	1.37526	2.25306	1.06401	0	0.313263	1.42434	0.286032	0.468166	0	1.10336
ZMPSTE24	5.23322	4.71218	5.20458	5.04796	4.6167	4.87907	6.24629	4.70791	4.87273	4.77863	4.36805	4.20539	4.9836	5.72088	4.66109	4.64509	4.63726	4.65135	4.52406	5.02182	5.84016	4.70808	5.26183	4.38092	4.1976	4.9373	4.62887	4.86321	5.07183	4.24302	4.84284	5.03667	4.53969	4.59226	4.43714	5.16913	4.58647	4.53788	4.11866	4.47963	4.49363	4.6319	4.52665	4.5309	4.71725	4.65752	4.58598	4.14694	4.57287
CDKN1B	3.18826	5.37151	3.51935	4.70879	4.55547	4.09258	2.59957	4.62884	5.73214	4.34895	5.00051	5.04801	4.5186	4.56811	4.54197	5.76087	4.59592	5.20592	4.78531	4.86977	5.23948	4.25217	4.59653	5.18583	4.65609	4.36131	3.78738	4.1771	4.06022	4.51486	4.49358	4.56222	3.46835	4.4951	3.99023	4.5656	5.10117	4.50268	5.634	5.49521	4.96494	4.93058	4.90597	4.08385	5.10189	4.68566	5.44625	4.39488	4.44017
AKAP8	4.63962	4.42793	5.46626	5.13212	5.25147	4.7611	5.45543	4.83208	4.78456	5.73485	4.75609	5.42821	4.3436	5.43727	5.22355	4.1878	5.18505	4.4052	4.47406	4.80151	5.659	5.40733	5.39284	5.5531	5.26512	5.56724	5.08317	5.94408	5.09881	5.25383	5.90183	5.5432	5.31811	5.55473	5.80907	5.1087	5.33565	5.9436	5.06646	6.10696	5.649	5.59323	5.82696	6.04885	5.86123	5.81738	5.65593	5.24545	6.18573
FSTL3	2.08831	1.34839	2.73257	1.62647	3.34945	2.56019	3.94084	1.47782	1.08013	2.27689	1.35672	3.17117	2.89418	3.02769	1.24403	1.01689	1.65904	1.01453	2.70422	3.30903	3.02447	0.883916	0.817712	2.3185	1.75122	1.00862	2.6913	1.577	2.11959	0	0.633694	0.971841	0.91296	0.563789	0.936462	1.90525	0.777717	1.69573	1.28429	3.13244	1.38015	0.805653	0.660147	1.13514	0.35112	0.0619232	1.9423	0.763616	1.2767
LOC102723360	0.133049	0.884704	0.516384	0.24331	0	1.06366	0.254961	0.229298	1.70541	0	0	0	0.94562	1.06514	0.271283	0.755055	0.0464185	0.748599	0.34634	1.11306	0.621013	0	0	0	0	0	0.0231144	0	0.532162	0	0	0.0926126	0.0867271	0	0.204522	0.666517	0	1.3305	0.271499	2.16397	0.153425	0.0223068	0	0.154678	0	0	0	0.125664	0
LOC102723382	0	0.112878	0	1.02533	1.87489	1.01802	2.14051	0	0.668919	0.792967	0.974959	1.49165	0.451238	0.576829	0.327253	0.713447	0.591507	1.01453	1.35198	1.35413	1.66437	0.753495	0	0	0.715931	0.497385	1.1449	1.61085	1.18247	1.70773	1.77102	0.84446	0.488236	1.04177	1.94224	1.67366	2.62749	3.67878	1.5724	4.55804	0.347668	1.18759	0.150268	0.892884	1.51985	1.26508	1.17751	1.05446	0
102723383	0	0	0	0	0	0	0	0	0	0	0	0	0	0	0	0	0	0	0	0	0	0	0	0	0	0	0	0	0	0	0	0	0	0	0	0	0	0.879531	0	0	0	0	0	0.313263	0	0	0	0	0
LOC102723407	1.21432	7.72777	0.961108	4.80242	5.62375	3.54327	1.6686	3.04999	5.74454	2.61982	3.45651	5.30325	3.83305	1.62934	1.10152	4.85577	2.59738	5.12323	5.42916	5.65619	2.73692	0.484151	0.844599	2.6377	1.43735	0.406963	1.06919	2.56208	2.66357	1.02509	0.499425	0.413049	0.472216	0.442131	0.871225	1.09945	1.43916	1.61272	5.20734	2.89366	2.72472	1.93958	0.770365	0.421716	0.618983	0.524629	0.781386	2.00665	3.47432
FAM243B	0	0.541759	0	0.0932923	0.267719	0.176547	0	0	0.156654	0	0	0	0	0.74298	0	0	0	0	0	0	0.78012	0	0	0	0	0	0	0	0	0	0	0	0	0	0	0	1.00869	0.772348	0	2.55885	0.174069	0	0	0	0	0	0	0	0
KCNE1B	0.312109	0.846037	0.250187	0	0	0.52541	0.0980047	0.108761	0	0.411085	0	0	0.173417	0.74298	0	0.0676095	0.372153	0	0.329132	0.0721891	1.12664	0.173261	0	0.168033	0	0	1.35987	0	0.141361	0	0	0	0.264674	0	0.0944942	0.561828	0.237079	1.65859	0	0.730876	0.273079	0	0.340959	0.473032	0	0	0	0.0641997	0.497149
LOC102723502	0.133049	0.0462163	0.207807	0.0238947	0	0.0687615	0.415638	0.0444931	0	0.150423	0.090003	0.186583	0.309743	0.149568	0.0227781	0	0.0233959	0.0653994	0.0428515	0.0244666	0	0.0228301	0.0237216	0.527235	0	0.118707	0.195797	0.025326	0	0.25859	0.229408	0	0	0	0.0714445	0.067107	1.14116	1.93196	0.271499	3.16522	0.0455255	0.0223068	0.0877738	0.11215	0	0	0.022862	0.0431157	0.0245219
LOC102723532	0	0	0	0	0	0	0	0	0	0	0	0	0	0	0	0	0	0	0	0	0	0	0	0	0	0	0	0	0	0	0	0	0	0	0	0	0.181361	0.240166	0.114799	1.7657	0	0	0	0	0	0	0	0	0
CSAG2	0.133049	0	0.550699	0	0	0.708943	0.577292	0	1.28802	1.60946	0	0.271542	1.03826	0	0	0	0.848881	0	0	0.737288	0	0	0	0	0	0	0	0	0	0	0	0	0	0	0	0	0.162299	0	0	0	0	0	0	0	0	0	0	0	0
SMIM11B	4.04348	4.13234	4.19924	3.32936	4.1362	3.82912	3.26202	3.29985	4.29502	4.22302	3.86458	4.05022	3.8086	3.80727	3.78272	4.46875	3.86003	3.99671	4.02012	3.62723	4.4546	3.40195	3.21556	4.51835	2.89247	3.55724	3.65307	3.95952	3.47101	4.12255	4.16807	3.85387	3.96409	4.11907	3.36562	4.28818	4.56757	4.40065	4.2385	3.8566	4.65378	4.46381	4.51779	4.48268	4.64847	4.74192	4.69498	4.44094	4.19487
SPDYE16	2.68034	3.02599	4.27432	4.17802	3.73174	2.89286	3.5787	3.07969	5.28534	5.11157	4.25829	4.55593	2.70579	4.3549	4.30933	4.70823	4.86638	4.03938	2.27616	4.07364	4.15398	4.77852	3.1922	4.17365	4.08087	4.34679	4.23252	3.92293	4.2215	4.55265	5.33136	4.59524	3.81963	4.95437	4.14452	4.02116	3.34601	3.8906	2.55406	4.52512	4.20603	4.53147	4.60961	5.4431	4.74552	3.46508	3.96341	4.50499	4.68094
LOC102723623	0.0900481	0.296161	0.463331	0.486263	0.422059	0.296084	0.525394	0.087655	0.461391	0.5619	0.583891	0.937103	0.382225	0.711245	0.433072	0.821841	0.697119	0.969682	0.311716	0.564525	0.534356	0.364135	0.395052	0.234459	0.267516	0.549038	0.505809	0.492952	0.0724111	0.584669	0.516908	0.566251	0.168535	0.822485	0.456597	0.172449	0.777717	1.44835	0.513922	2.92184	0.486187	0.339017	0.49338	0.275221	0.514636	0	0.364587	0.382242	0.330144
CT45A10	0.174804	0	0	0	0	0	0	0	0	0	0	0.371155	0	0.447974	0	0	0	0	1.00716	0.185015	0	0	0	0	0.190357	0	0	0.35992	0.207165	1.36203	0.229408	0	0	0	0.542916	0	0	0	0.114799	0.525833	0	0	0	0	0	0	0	0	0
LOC102723655	0	0	0	0	0	0	0	0	0	0	0	0	0	0	0	0	0	0	0	0	0	0	0	0	0	0	0	0	0	0	0	0	0	0	0	0	0	0.299276	0.442446	1.2805	0	0	0	0.0683308	0.205497	0.303226	0	0	0
CT45A9	0	0	0.291356	0	0	0	0	0	0	0	0	0.229688	0	0	0	0	0	0	0	0	0	0	0.11489	0.473241	0	0.141319	0	0.0502151	0	0.169827	0	0.0926126	0	0	0	0	0	0.114142	0	0	0	0	0	0	0	0	0	0	0.141244
LOC102723713	0	0.406573	0	0	0.247212	0	0	0.170288	0	0	0	0.371155	0.0893126	0	0	0.0676095	0	0	0	0.0244666	0	0	0	0	0	0.163583	0.0458644	0	0	0	0	0	0.128211	0	0.592333	0	0.424733	0.26014	0.397796	0.793222	0	0	0	0.133571	0	0.370026	0.517295	0	0
LOC102723722	0	0	0	0	0	0	0	0	0.278595	0	0.215282	0	0	0	0	0	0.156323	0	0	0	0	0	0.158401	0	0	0.388178	0	0	0	0	0	0	0	0	0	0	0	0	0	0	0	0	0	0	0	0	0	0	0
LOC102723728	3.16773	2.61138	3.45965	2.9691	3.13739	3.99142	4.4709	2.84516	2.58832	3.36263	3.48167	2.84366	3.7413	4.02135	2.99175	2.32603	3.20788	2.5532	3.61769	3.13457	3.02765	3.55858	3.47416	3.7841	3.1071	3.2228	3.326	3.61002	3.59704	3.64511	3.51443	2.79019	3.49634	2.9244	3.1975	2.84913	3.06221	4.03526	3.43308	3.53493	3.83516	3.37579	3.24312	3.47101	3.43465	3.42832	3.38184	3.28347	3.5815
LOC102723730	0	0	0.119121	0	0	0	0	0	0	0	0	0	0.548938	0.0260297	0	0	0	0	0	0	0	0	0	0	0	0	0	0	0	0	0	0	0	0	0	0	0.123404	0.178529	0	0	0	0	0	0	0	0	0	0	0
CT45A8	0	0	0	0	0	0	0	0	0	0	0	0	0	0	0	0	0	0	0	0	0	0	0	0	0	0	0	0.0502151	0	0	0	0	0	0	0	0	0.0834308	0	0	0	0	0	0.108908	0	0	0	0	0	0
LOC102723750	0.215386	0.806304	0	0	0.226409	0.217503	0	0.129563	0.239082	0.150423	0.195143	0.332131	0.0674975	0.125692	0.327253	0.685026	0.258445	0.438866	0.164261	0.387213	0.44216	0.131857	0.0237216	0.436088	0.376028	0.349858	0.331604	1.12865	0.207165	0	0.741731	0.644821	0.107618	0.248344	0.998876	0.110171	0.576436	0.374502	0	0.544077	0.194422	0.0442739	0.286351	0.195988	0.224524	0.418171	1.32277	0.0641997	0.269884
TLE7	0	0	0	0	0	0	0	0.087655	0	0	0	0	0	0	0	0	0	0	0	0	0	0	0	0	0	0	0	0	0	0	0	0	0	0	0	0	0	0	0	0.35033	0	0	0	0	0	0	0	0	0
TBC1D3E	0.552811	1.71314	1.36946	1.61864	1.33872	1.30128	2.08781	0.586051	1.6687	1.74964	1.07753	1.72796	1.50389	1.15044	0.682329	1.24816	1.54243	1.16134	0.477079	1.45658	1.53644	1.78926	1.33641	1.67273	1.50264	1.13793	1.25639	1.53353	1.43221	1.97989	0.936196	1.47171	0.92478	1.73963	1.49961	1.23208	0.976318	1.4131	1.32461	1.14362	1.35325	1.66262	1.64021	1.53992	1.70736	1.55792	1.49616	1.07538	1.75823
LOC102723899	0	0	0	0	0	0.45865	0	0	0	1.09463	0	0	0.484545	0	0.131568	0	0.238591	0	0	0.424462	0	0	0	0	0	0	0.788087	0	0.599056	0	0	0	0	0.227453	0	0.736902	0.471942	1.40415	0	2.5271	0	0	0	0.236148	0	0	0	0	0
LOC102723930	0	0	0	0	0	0	0	0	0	0	0	0	0	0	0	0	0	0	0	0	0	0	0	0	0	0	0	0	0	0	0	0	0	0	0	0	0.218744	0.318454	0	0.698662	0	0	0	0	0	0	0	0	0
LOC102723971	0	0	0	0	0	0	0	0	0	0	0	0	0	0	0	0	0	0	0	0	0	0	0	0	0	0	0	0.213362	0	0	0	0	0	0	0	0	0	0.135925	0	0	0	0	0	0	0	0	0	0.0849801	0
LOC102723996	0.939438	0	1.25965	0	0.458195	1.60122	0	2.10053	0	1.30174	0.3849	1.48277	1.34069	0.149568	1.63995	0	0.622479	0.207371	1.20879	2.23618	0	0	0.158401	0.755499	1.15212	0	1.53893	1.76163	1.6049	0	0.250464	0	0.936504	0	1.59967	0.652019	0.660347	1.32102	0	1.3021	0	0.698913	0	0.828669	0	0.779319	0	1.1264	0
LOC102724014	0	0	0	0	0	0	0	0	0	0	0	0	0	0	0	0	0	0	0	0	0	0	0	0	0	0	0	0.145688	0	0	0	0	0	0	0	0	0	0.157385	0.0962894	0.370919	0	0	0	0	0	0	0	0	0
GATD3B	4.91993	6.3384	5.52299	5.51329	5.85055	5.57002	5.80564	4.50794	5.99451	5.63576	5.47259	5.63173	5.98592	5.64627	4.34253	5.94442	5.4938	5.42885	5.77449	6.05134	5.9413	3.83661	5.66162	5.10602	4.04297	5.29334	5.42654	5.50512	5.81371	5.24232	4.18867	5.4846	5.97632	6.29042	6.06278	5.97676	4.86075	5.67172	5.23245	5.10603	5.78984	4.7368	5.78572	5.76772	5.69597	5.44913	5.82968	4.65758	5.98522
LOC102724052	0	0	0	0	0	0	0	0	0	0	0	0	0	0	0	0	0	0	0	0	0	0	0	0	0	0	0	0.145688	0	0	0	0	0	0	0	0	0	0.157385	0.0962894	0.370919	0	0	0	0	0	0	0	0	0
LOC102724062	0	0	0	0	0	0	0	0.0662354	0	0	0	0	0	0	0	0	0	0	0	0	0	0	0	0	0	0	0	0	0	0	0	0	0	0	0	0	0	0.26014	0	0.579889	0.0896583	0	0	0	0	0	0	0.105465	0.118643
TP53TG3E	0	0	0	0	0	0	0	0	0	0	0	0	0	0	0	0	0.113361	0	0	0.227785	0	0	0	0	0	0	0	0	0	0	0	0	0	0	0	0	0.162299	0	0	0	0	0	0	0	0	0	0	0	0
TP53TG3F	0	0	0	0	0	0	0	0	0.13529	0	0	0	0	0	0	0	0	0	0	0	0	0	0	0	0	0	0	0	0	0	0	0	0	0	0	0	0	0	0	0	0	0	0	0	0	0	0	0	0
LOC102724151	0	0.751566	0.270918	0.0705287	0.0717294	0.792638	1.99546	0.932289	0.0692303	0.264806	0.235144	0.390278	0.740335	0.906042	0	0.0894597	0.297352	0	0	0.707377	0.795106	0	0.200637	1.49446	0.4931	0.310492	0.0682612	1.04445	0.185562	0.214891	0.68099	0.301058	0	0	1.26579	0.172449	1.04036	1.16025	0.304125	3.33987	0.7564	0.108237	0.645758	0.522584	0.166673	0.26863	0.640669	0	0.630929
LOC102724159	2.35215	3.78761	3.98541	4.20701	3.95048	4.53675	4.06267	3.09034	4.01552	4.13552	4.00424	4.1891	4.09268	4.19057	2.54936	3.11979	3.67299	3.48773	3.54316	4.35501	4.23039	2.66526	3.86405	3.56714	2.89552	4.36131	3.79915	3.88193	3.84456	4.58626	2.89647	4.45619	4.62909	4.54661	4.99706	3.92344	3.25672	4.2033	3.04872	3.69658	3.73103	2.64771	3.99079	3.64517	3.22153	3.78417	3.8907	1.51123	3.81731
LOC102724197	0.504506	0.9347	1.48043	0.862609	0.733514	1.7271	2.08183	0.375787	0.278595	0.762138	0.673958	0	1.06051	1.18551	0.547453	0.596242	0.113361	0.609357	0.239872	1.20155	1.33583	0.725934	0	0.939318	0.616208	0.514809	0.368169	0.418442	0.290481	1.01238	0.665396	0.301058	0.550592	0.460151	0.345696	0.530466	0.440642	0.480461	0.499907	1.34436	0.153425	0.474618	0.674394	0.368508	0.261842	0.215128	0.468166	0.51067	0.406764
LOC102724200	0.998765	0.296161	1.44438	1.69504	0.748183	0.370606	0.949626	0.615843	1.39975	0.924082	1.09937	0.601928	0.110803	0.74298	0.415966	0	0	1.04727	0.894694	1.19078	1.15015	0.381903	1.40123	2.08643	0.990826	1.39477	1.12367	0	1.12689	0.421241	1.84902	1.69493	2.28463	1.73224	2.02255	1.14157	0.850974	1.53287	0.975473	1.66092	1.20062	0.458349	2.10734	2.23834	1.84897	3.24472	1.82363	0	1.11483
LOC102724219	0.330699	0.0687808	0.463331	0.433718	0.205301	1.32021	0.594184	0.460322	0.712849	0.0519034	0.090003	0.164538	1.40298	0.947491	0.232726	0.291487	0.156323	0	0.0215849	0.581114	1.33583	0	0.11489	0.121987	0.0224343	0.0486608	0.0903155	0.631336	0.118742	0.236906	0.0488929	0	0.0221754	0.0953257	0	0.344614	0.765138	1.29221	0.0392903	2.22744	0.234287	0	0.304784	0.0459116	0.418766	0.140558	0.0675269	0	0.310335
C3orf86	0	0	0	0.738136	0.777081	1.05238	0.89614	0	0.0465207	0	1.18355	0.884127	0.669693	0	0.232726	0.795496	0.740117	1.52127	0	0.823473	0	0	0	0	0.444085	0.880065	0.788087	0	0.958778	0	1.02441	1.0432	0	0	0	0	3.65129	0.840264	1.31663	1.00561	3.22023	2.55512	0.631225	1.06998	0.224524	0.178325	2.3654	4.60099	2.08405
LOC102724237	0	0	0	0.0932923	0.140061	0.276837	1.15712	0	0	0	0	0	0	0.541172	0	0	0	0	0.0215849	0.0485252	0	0	0	0	0	0	0.112038	0	0	0	0	0	0	0	0	0	0.103556	0.428454	0	1.16736	0	0	0	0	0	0	0	0.22262	0
LOC102724250	1.02183	1.42909	0.89587	1.15	1.8547	2.17464	2.19689	1.29655	0.999655	1.94071	1.38367	1.80123	2.34235	2.15678	1.05807	0.670603	1.59021	1.49777	1.00716	2.36151	2.54636	1.12455	1.506	1.34213	1.61762	1.52944	1.98977	1.76914	2.04358	1.77698	1.72663	1.53909	1.42673	1.56745	1.52528	2.15702	1.96433	2.94519	1.17388	3.0865	2.82929	1.55197	1.3251	2.06524	1.68693	1.84299	2.05195	1.43234	2.11292
LOC102724265	0	0	0	0	0	0.0462032	0	0	0	0	0	0	0	0	0	0	0	0	0	0	0	0	0	0	0	0	0	0	0	0	0	0	0	0	0	0	0	0	0	0.525833	0	0	0	0	0	0	0	0	0
LINC01835	0	0	0	0	0	0	0	0	0	0	0	0	0	0.662295	0	0	0	0	0	0	0	0	0	0	0	0	0	0.955023	0	0	0	0	0	0	0	0	0	0.445999	0	0	1.36227	0	0	0	0	0.320218	0.821057	0	0
LOC102724334	0	0.333912	0	0	0	0	0	0	0	0	0	0	0	0	0	0	0	0	0	0	0	0	0	0	0	0	0.386109	0	0.349954	0	0	0.430897	0	0	0	0	0	0	0	1.59244	0	0	0	0	0	0.337013	0	0	0
CH507-42P11.6	0	0.217561	0	0	0.819371	0.276837	1.02631	0	0.0692303	0	0.0457032	0.56874	0.272089	0.306473	0.110456	0	0	0	0.523206	0.478591	0.36391	0	0	0	0	0	0	0.278003	0	0	0	0.114866	0.207762	0.0244284	0	0	0.063021	0.157385	0	0.286742	0	0	0.0224492	0.0459116	0	0.0619232	0.0675269	0.0849801	0
SIK1B	3.60004	1.88192	3.37601	4.50317	5.49704	4.17547	4.31149	4.08122	3.28539	3.60557	4.17847	5.2034	4.25227	4.81109	3.59977	2.66485	3.34418	3.84512	4.55492	4.28205	4.8378	4.15477	1.59578	4.00155	4.91256	3.0181	4.2932	3.89915	4.00116	4.77582	4.55199	2.57029	3.95403	4.00093	3.32722	3.36909	4.12116	4.6058	3.79772	5.24774	4.56766	4.08902	3.05449	3.70183	3.66451	3.45549	3.36628	4.06039	3.08599
GAGE10	0	0	0	0	0	0	0	0	0	0	0	0	0	0	0	0	0	0	0.311716	0	0	0	0	0	0	0	0	0	0	0	0	0	0	0	0.420569	0	0	0	0.320165	1.03171	0	0.425249	0	0	0	0	0	0	0
LOC102724474	0.312109	0	0.408253	0.536961	0.561471	0	1.79087	0.170288	0.608184	1.15521	0.520562	0.42778	0.173417	0.848856	0.466688	0.27251	0.937756	0.774905	0.720874	0.823473	1.49114	0.364135	0.413127	0	0	0.79705	0.554217	1.19711	1.02109	1.96018	0.633694	0.660034	0.439634	0.98066	1.31568	0.855539	0.103556	0.626098	0.803575	0	1.72607	0.425249	0.129736	0.601567	0.79477	0.196844	1.32277	1.30528	0.945382
LOC102724485	0.799639	1.10812	0.88246	0.901823	1.03808	0.333826	0.909698	0.358269	1.41756	1.52015	1.03284	1.44669	0.0228518	0.662295	1.21466	1.34217	1.40667	1.15134	0.507993	0.581114	0	1.78926	1.46326	1.28058	1.16226	1.70668	0.929368	0.873698	0.678534	0.514309	1.48155	1.58763	1.09135	0.808486	0.576048	0.448942	0.255184	0.199369	0	1.17908	0.452784	1.2169	1.85557	2.27254	0.298219	1.35027	0.625812	0.628594	1.11483
LOC102724488	1.74451	1.52196	1.66405	1.91544	2.20235	1.40243	2.09376	1.26869	2.6574	2.34088	2.25271	2.86774	1.2272	2.34431	2.00278	2.59402	2.22606	2.3451	1.55804	2.24141	1.66437	2.08879	1.59578	2.21263	2.17828	2.39335	1.65446	2.07832	1.75911	2.01216	2.14726	2.32035	1.34991	2.37875	2.09863	1.99988	1.98074	3.1677	1.48261	4.57588	1.85312	1.99138	2.08084	1.98502	2.16681	1.76447	2.22459	1.82712	1.98756
CBSL	0.520788	0.650473	0.389416	0	0	0	1.03871	0.990304	0.372886	0.242643	0	0.856891	1.21733	0.758589	0.593827	0.194007	0	0	0.847131	0.0954712	0.734203	0	0.11489	0	0	0.290399	0.904689	0	0.310579	0.169827	0.516908	0.430897	0.423062	0	0	0	0	0	0	0.35033	0	0.108237	0	0.0231384	0	0	0	0.0217189	0.290251
U2AF1L5	2.31062	4.7086	2.2849	4.74608	2.30016	0.0232865	2.19689	2.42472	3.18499	2.18109	3.45015	2.52255	0.0674975	2.24807	0.499538	3.68019	3.06863	2.499	1.8268	1.9536	0.025641	0.467605	3.68037	2.22357	0	4.08626	0	2.93712	2.34094	1.57576	0.534182	2.88388	1.83017	3.70098	0.225556	1.74371	2.40231	0	3.4441	3.54855	2.64932	0	0	0.350327	4.88135	1.80728	0	0	2.6703
POTEB3	0	0	0	0	0	0.0462032	0.753047	0	0	0.19727	0.702773	0	0.213699	0	0	0	0.135002	0	0	0	0	0	0	0	0	0	0	0	0	0	0.164333	0.136781	0	0	0	0.067107	0.502578	1.61272	1.39445	3.05185	0	0	0	0	0	0	0.0675269	0	0
LOC102724642	0.812923	0.737551	0.649002	1.01345	0.594317	0.370606	0.489728	0.524556	0.74141	1.00531	1.03284	0.42778	0.309743	0.447974	0.563077	0.328706	0.697119	0.388646	0.202561	0.206558	0.498182	0.548501	0.241673	0.297961	0.834783	0.185508	0.175309	0.510994	0.369246	0.169827	0.250464	0.55001	0.624929	0.612943	0.491747	0.251513	0	0.463333	0	0	0.486187	0.739871	0.616543	0.631988	0.418766	0.433869	0.75432	0.495228	0.290251
LOC102724646	0	0	0	0.222811	0.226409	0	0.0498344	0.087655	0.177707	0.19727	0.716968	0.14215	0.0893126	0.348338	0.193109	0.400383	0.198043	0.245494	0.46137	0.0485252	0.534356	0.271852	0.629556	0.0500393	0	0.163583	0.154525	0.597965	0.0957625	0.514309	0.46381	0.776288	0.814746	0.822485	1.14954	0.46562	0.181361	0.337379	0.367243	1.80405	0.383564	0.321134	0.52517	0.175481	0.72967	0.159565	0	0.184616	0.269884
CRYAA2	0	0	0	0	0	0	0	0	0	0	0	0	0	0.389022	0.172886	0	0	0	0	0	0	0	0	0	0	0	0	0.772634	0	0	0.649632	0	0	0	0	0	0	0	0	0	0.132481	0	0	0	0	0	0	0	0
LOC102724657	1.2243	1.6842	1.70271	2.21953	2.1591	1.87523	2.81663	0.920401	3.58433	2.48944	2.76074	3.46972	1.69386	2.43453	3.13192	3.77425	2.82079	3.39325	1.19935	2.60807	2.42636	2.95662	2.03568	2.70171	2.71446	1.94383	1.691	2.54028	2.75441	1.82864	3.50789	2.22127	2.02943	3.18497	2.69666	2.6113	1.19842	1.78115	0.382601	2.74386	1.60205	2.01382	2.24734	1.95525	2.69608	1.74572	1.89971	2.31003	2.17448
LOC102724665	0	0	0	0	0	0	0	0	0	0	0	0.229688	0	0	0	0	0	0	0	0	0	0	0	0	0	0	0	0	0	0	0	0	0	0	0	0	0.619001	1.18136	0	2.07893	0	0	0	0	0	0.140558	0	0	0
LOC102724751	0.998765	0.635435	0.69575	0.322513	0.939274	1.67659	0.936439	1.15154	0.79689	0.951669	0.552574	0.666098	1.2272	0.611625	0.152375	0.434929	0.874837	0	0.834991	1.23339	0.670614	0.433933	1.437	1.11415	1.0134	0.724025	0.690398	1.0068	0.349954	0.301004	1.86958	2.31556	0.982468	0.206255	2.72647	0.750576	1.8558	2.38731	1.44653	2.82071	1.01856	1.40691	1.69713	1.324	0.514636	1.68142	1.67999	0.585494	2.21765
LOC102724770	3.42942	2.39629	3.49533	2.17754	2.60824	5.21743	4.82316	3.16529	1.5845	3.10452	3.40264	2.61892	5.25249	4.57584	3.63531	1.59984	3.04596	3.52113	2.35479	5.07257	4.11121	3.48445	3.51866	3.22991	3.32129	3.29517	3.28595	1.88435	4.0272	2.60976	3.63341	2.75166	2.92278	3.27934	2.59526	3.74879	3.97452	3.75642	3.60004	3.02287	1.84026	3.55095	2.65908	3.07951	3.06143	2.2633	1.19774	2.94568	2.42988
LOC102724788	0.488037	0	1.15201	2.45305	2.59612	6.11058	3.82218	1.05698	0.668919	0.746473	1.93824	2.22527	6.92758	3.37013	0.818742	0.328706	0.768086	0.735265	2.67728	6.73973	3.60544	0.594947	0.790315	1.54768	0.756646	0.479749	0.631454	1.61085	1.13818	1.25822	0.46381	0.200597	0.107618	0.0953257	0.225556	0.804012	0.237079	1.04984	1.40201	0.450454	0.329379	0.228237	0.322985	1.36079	0.451436	0.0619232	0	0.203743	0.163496
LOC102724813	0.826085	2.90581	1.84084	1.54624	2.25466	1.88162	1.88996	1.24029	2.70167	1.94758	1.49494	2.62701	1.77013	1.97497	0.805666	2.36238	1.62886	1.36555	2.02683	1.56062	1.60608	0.346144	2.26197	1.94813	0.150173	2.29593	1.45643	1.74648	1.79522	1.9131	0.923143	2.51698	1.11218	1.97716	2.37293	2.71955	1.81366	2.7924	2.72344	4.60876	1.89725	1.90398	2.89026	2.11454	2.80438	2.72225	2.1947	1.30528	3.70422
LOC102724843	2.63245	4.21179	1.64829	2.65399	2.19166	2.63012	3.2434	1.86655	4.03006	2.31987	2.4355	2.53119	3.07178	2.11494	2.16003	3.81088	1.88659	2.1122	1.16096	2.77598	1.97192	0.697836	1.75306	1.53895	0.715931	1.7949	1.17617	1.36522	2.01936	1.38193	1.28128	1.42795	1.11218	1.76884	1.43787	1.99988	1.719	3.02906	2.54385	4.34433	1.32583	1.47319	1.76527	1.36984	2.08589	1.31679	1.39464	1.15616	2.14682
TBC1D3I	0	0.217561	0.0246241	0	0	0.134394	0.211831	0.108761	0	0	0	0	0.110803	0	0.252133	0.501634	0	0.207371	0	0	0	0	0	0	0	0	0	0.191155	0.893654	0	0	0	0	0	0.624361	0.397721	0	0.199369	0	1.24748	0	0	0.304784	0	0	0	0.382375	0	0
LOC102724877	0	0	0.229153	0	0	0	0	0	0	0	0	0	0	0	0	0	0	0.127962	0	0.442731	0	0	0	0	0	0	0	0	0	0	0	0	0	0	0	0	0.0423184	0.299276	0.367243	1.19071	0.174069	0	0	0	0	0	1.37701	0	0.118643
LOC102724951	0.0457265	1.98636	0.481233	0.222811	0.403645	1.05238	0.471559	0	0	0.543888	0	0.292023	1.30384	0.173055	0.308837	0.970541	0.297352	0	0	1.28493	0.422992	0	0.136809	0	0.0224343	0.330309	0	0.213362	0	0	0	0	0	0.0953257	0	0.326469	0.502578	0.497388	0.351721	0.881963	0.0455255	0.0442739	0	0.294367	0.0219179	0.159565	0.17349	0.125664	0.349684
LOC102724957	0	0	0	0	0	0	0	0	0	0	0	0	0	0	0	0	0	0	0	0	0	0	0	0	0	0	0	0	0	0	0	0	0	0	0	0	0	0.157385	0	1.54793	0	0	0	0	0	0	0	0.105465	0
LOC102724965	0	0.0909978	0.229153	0	0.267719	0.0909724	0.577292	0	0	0	0.132983	0.0963057	0.0453473	0	0.067283	0	0.135002	0	0	0	0.123877	0	0	0	0	0	0.0458644	0.563803	0	0.0752434	0.164333	0	0.107618	0.0720783	0.139517	0.067107	0.181361	0.157385	0.0962894	0.329444	0.111229	0.0659115	0.0877738	0.0683308	0.186216	0	0	0.0641997	0
LOC102724971	1.35718	7.92945	3.45513	1.65735	5.20968	3.48155	1.5174	1.91529	4.97624	3.79262	1.32	4.53996	4.25106	2.23139	1.31034	4.10172	2.66588	1.59695	4.75099	4.52755	1.50032	2.13667	0.200637	1.77297	2.41713	0.880065	4.04763	4.27141	3.1414	1.52299	2.10164	0.790183	2.08842	1.91972	1.98604	1.72997	1.44705	2.57043	2.98474	2.6793	1.75376	1.71148	0.809619	0.67645	0.881241	1.13668	2.04638	2.3449	3.31447
LOC102724985	4.62369	3.42185	3.79458	4.40537	5.26364	4.46947	5.85202	4.63976	3.29746	4.023	3.80437	5.44488	4.31957	5.53511	4.63176	3.27563	3.599	3.92217	4.57057	4.61775	5.24699	4.8836	3.68596	4.85208	4.55006	3.97106	3.75668	5.20752	4.81207	4.4933	4.88553	3.85387	3.74326	4.57789	5.04517	4.21856	3.64444	3.68802	3.02933	4.27911	4.0722	4.31703	3.46423	3.69104	3.94821	4.14166	3.82229	3.65404	3.76005
LOC102724993	3.07429	3.52337	4.19789	4.36619	3.31538	2.32277	3.5787	3.7121	3.93435	3.79262	3.94968	3.33804	2.6371	3.43956	3.23305	3.47968	3.33252	4.07686	2.03216	2.59995	3.0867	4.19929	3.8325	4.87047	4.05662	3.81806	3.80583	3.99841	3.80614	3.89918	4.43616	4.13544	3.56215	4.48963	3.57473	3.01693	3.95527	4.65377	3.42383	4.6837	2.80633	4.14091	3.79117	3.85959	4.2458	3.8279	3.17543	3.32555	4.21898
LOC102724995	0.0900481	0.573665	0.600687	0.46896	0	0	0.31733	0.108761	0.444119	0.525648	0.536656	0	0.309743	0.848856	0.738451	0.970541	0	0.564821	0	0	0	1.01495	0.413127	0	0.769967	0.738928	0.43863	0	0	0.440341	0.60128	1.21784	0.610365	1.13446	0.542916	0.917463	0.619001	0.853472	1.10147	1.53886	0.518835	0.843729	1.18286	1.37884	0.82001	0.930825	0.846911	1.2233	0.879695
LOC102725009	2.87972	3.87823	3.06486	4.42233	4.43484	3.62164	3.83645	2.8483	5.56194	4.26623	4.48464	4.94346	3.46708	4.55365	3.89655	5.58121	4.72817	5.32197	3.239	4.40128	4.4127	4.4703	4.07317	5.15829	4.12301	4.4725	4.11507	4.94096	4.37373	5.27394	5.18661	4.56627	4.3825	5.3788	5.16978	4.5627	4.17446	4.77239	3.56682	5.66841	4.92591	4.75606	5.27894	5.27978	5.45997	4.92454	5.08203	4.38548	5.07502
LOC102725035	4.02219	1.48888	0.948294	2.32907	1.41425	0.737384	4.24753	3.12959	0.901832	0.0261851	1.44465	0.786463	0.640439	3.61916	2.80068	0.56539	0	1.59695	0.720874	0.752015	3.0867	0.564149	2.30132	4.20436	2.38719	2.49342	1.00097	3.79625	1.87836	4.7183	1.72663	1.75284	0.389337	1.85309	2.27544	1.32641	5.68275	0.299276	2.4302	3.64468	7.51202	5.35642	2.66978	0	1.61665	1.29117	6.34851	7.28839	6.29307
LOC102725180	0.826085	1.38482	1.67964	1.24455	1.66674	0.708943	1.43541	1.13106	1.91425	1.98143	1.13152	2.09729	0.767651	1.62082	1.46803	1.68841	1.89295	1.7239	1.58003	1.25422	1.50032	2.44208	1.12239	2.70562	2.47114	2.24464	1.74065	1.62748	1.56362	0.459192	2.23966	1.66508	1.38456	1.20027	1.49961	0.830005	1.1605	1.89411	0.287904	1.24748	1.71906	1.68376	1.83034	2.47069	1.70059	1.15574	1.4207	1.26032	2.34967
STUB1	2.35215	2.39182	2.62798	2.47921	3.1346	2.32277	2.03929	2.81337	2.24863	2.09093	2.39193	1.91784	2.27732	2.21451	1.87091	1.32385	1.43312	1.73063	2.53819	1.9083	1.94529	2.57159	2.14787	3.34713	2.58479	2.58699	2.68044	2.66637	2.20797	2.83574	2.42701	2.41306	3.04424	2.51859	3.00717	2.16725	1.45491	2.60988	1.82934	2.65851	2.17839	2.49658	2.15384	2.30122	2.31175	2.28077	2.65604	1.51123	2.86278
STAG1	3.96384	4.48672	4.18019	4.51902	4.38409	3.92806	4.27791	4.00728	4.55141	4.88172	4.62203	4.99278	4.04184	4.7362	4.80437	5.01908	4.63821	4.67599	3.70031	4.50707	4.75686	4.7718	4.979	4.93514	4.8091	5.05511	4.25831	4.93429	4.54361	5.05907	5.14365	4.89999	4.27002	4.81516	4.49133	4.23446	4.02023	4.04249	3.48024	4.90189	4.48951	4.76436	4.98596	4.62181	4.92271	4.69871	4.79797	4.3289	4.77608
NET1	3.59812	3.53354	4.16919	3.95071	4.4303	4.73048	5.16167	3.89483	2.9513	4.32014	3.84047	4.02138	4.81055	4.44569	4.1747	3.02376	3.94212	3.9148	4.06499	4.59035	4.63514	2.95958	3.4393	2.23443	2.32086	2.78667	2.83538	3.25339	2.41243	2.55824	3.10736	3.6632	2.5745	2.87488	2.04639	2.99412	4.6715	4.56824	5.30377	5.03927	4.21726	3.70714	3.30852	2.96767	3.4868	3.30784	3.56823	3.39584	4.4172
UBE4B	2.71966	2.59203	3.27444	3.30031	3.39211	3.18124	3.43607	2.66808	2.89203	3.49039	2.70841	3.49202	3.26387	3.33152	2.70534	3.44409	3.44292	2.60177	3.17302	3.38893	3.86181	3.39759	3.31263	3.63223	3.40905	3.9805	3.41825	3.57828	3.42796	3.77303	3.77818	3.77397	2.86874	3.73468	3.70024	3.20745	2.5708	3.23232	2.00335	3.50031	3.51743	3.6438	3.54979	3.65631	3.51025	3.21777	3.29059	3.00957	3.84339
EFS	0.0680575	0	0	0	0.205301	0.134394	0.840594	0	0.297952	0.264806	0	0.332131	0.698366	0.523008	0	0	0.425814	0	0.0428515	0.496192	0.302306	0	0	0	0	0	0	0.802239	0	0	0	0.0700108	0	0	0.0714445	0	0.142983	0.610623	0.0585413	0.544077	0	0	0	0	0	0	0	0	0
PRSS16	0	1.50552	0	1.70985	2.63611	3.37018	2.22969	0.524556	0.863367	0.525648	1.23378	2.54406	3.88074	2.92422	1.11218	1.00544	0.768086	1.25776	2.50026	3.85575	2.78651	0.381903	1.33641	0.0744228	0.540505	0.932867	0.616334	0.968143	1.02109	0.0752434	0.186353	0.748091	0	0.329008	0.974233	1.03387	0.200174	0.579167	1.34827	0.924367	0	0.303027	0.702472	1.11375	1.06136	0.0619232	1.591	0	0.349684
CDKN1C	0.552811	0.492536	1.05972	0.24331	1.08506	1.2821	0.768012	0.756218	0.091588	0.469503	0	0.42778	1.52805	1.02698	0.433072	0.153092	0.177334	0.638301	0.680737	1.57725	1.39605	0.0892298	0.500253	1.59901	0.920897	0.549038	0.646417	0.679989	0.615306	1.29016	0.311847	0.883869	0.639347	1.05369	0.542916	1.1101	0.576436	0.299276	0.582023	0.370919	1.89103	0.458349	0.267679	0.11215	0.243304	0	1.47973	0.556029	1.05657
SIGMAR1	6.04372	5.71958	6.00206	5.76486	5.91778	5.18811	6.27866	5.42051	5.33888	5.97306	5.11213	4.99824	5.22996	6.02427	5.65526	4.86767	5.41306	4.93994	5.51251	5.74214	6.31429	5.05951	5.44921	5.83091	5.14885	5.65629	6.15428	4.53213	5.75808	5.59533	5.66607	5.558	6.23672	6.1535	5.21057	5.25918	4.73254	5.31031	4.87207	5.05127	5.99883	6.63246	6.40369	6.6838	5.90648	5.32572	6.27632	5.46248	5.80143
TPTEP2-CSNK1E	0.471379	1.54629	2.18467	1.70985	1.40502	0.708943	0.610881	1.1207	2.93285	2.12161	1.99176	1.76506	0.884549	1.33875	0.433072	2.26493	1.94288	0.774905	1.08098	1.29502	1.62297	1.65687	2.43117	2.11021	0.729631	2.27051	1.22682	1.36522	1.28761	0	1.10754	1.88171	0.971113	2.68873	2.37764	1.06703	0.590764	0.463333	0.555167	1.00561	0	1.47319	0.730014	1.85565	0.661492	0.553657	1.24712	1.20444	0.693438
BET1	3.83141	4.45923	3.97755	4.0486	4.16928	4.63922	3.78036	3.87032	4.85487	3.68168	4.27757	4.08438	4.79901	3.41268	3.29049	4.83813	3.78673	4.3765	4.10218	4.41523	4.04379	2.13667	2.91619	3.49671	2.53104	2.98097	3.50905	3.59741	3.91188	4.0088	2.82458	3.31716	3.2367	3.19576	3.15153	4.17485	3.51331	3.68248	3.14866	3.31617	3.32778	2.86076	3.15697	3.25101	2.99926	3.0824	3.33008	3.25853	3.55228
CWC27	4.88655	5.44397	4.9822	5.14239	4.60768	5.09089	5.15101	5.0598	5.7982	5.60406	5.24112	5.03364	4.76299	5.306	5.70099	5.90299	5.68794	5.50154	4.59866	5.03317	5.54561	4.88282	5.25433	4.77234	4.77068	5.07947	4.81338	4.72899	4.97126	4.95915	5.5488	5.20624	5.01987	5.30531	4.83543	5.46032	5.68817	5.15829	5.12527	5.48816	4.93954	5.28442	5.48595	5.64211	5.67018	5.51426	5.66004	5.09735	5.33115
SAP18	7.35836	7.39621	7.00108	7.15502	7.35369	6.9336	6.85992	7.12785	7.28441	7.07269	7.07517	7.10087	7.01281	7.25088	7.1346	7.35685	7.15102	7.32794	7.10545	6.98482	7.02914	7.21535	7.69513	6.79819	7.07155	7.52891	6.95067	7.1834	6.88366	7.25348	7.29444	7.33371	7.43924	7.20841	7.29379	7.10986	7.63563	7.39684	7.62783	7.45166	6.84953	7.30808	7.35715	7.35785	7.4867	7.8988	7.05355	6.8953	7.32607
SMNDC1	4.63027	4.81002	4.87033	5.17744	4.93866	4.36853	4.31149	4.45329	4.24976	5.02333	4.48981	4.75531	4.29866	4.67171	4.61406	4.62559	4.54328	4.72741	4.48186	4.62776	4.89977	4.89833	4.90109	5.15329	4.69676	5.22286	4.60895	5.17748	4.81383	5.02626	5.19478	5.15078	5.0653	5.03398	5.24509	4.84115	4.40072	4.74518	4.1221	4.45091	4.80868	4.95471	4.84744	5.06177	4.9007	4.83943	4.72666	4.55239	5.33238
BCAS2	7.21265	8.69526	7.45026	7.61774	7.54711	6.95476	6.40579	7.32813	8.53802	7.95413	7.85508	7.82575	7.06001	7.55358	7.73571	8.3263	8.01355	8.29226	7.19588	7.0314	7.35661	6.90217	7.40362	6.70415	6.88902	7.49007	6.46847	7.01148	6.79905	7.22278	7.23725	7.43225	6.96607	7.20825	7.17396	7.02573	7.37801	7.35159	7.48829	7.59706	6.71248	7.10425	7.32054	7.01429	7.46748	7.43101	6.70234	6.79205	7.38541
RGS19	5.81899	6.13056	6.45665	4.89845	4.685	5.28702	5.73932	5.51494	5.60823	5.80883	4.73532	4.52165	4.97996	6.01739	5.18557	5.78868	5.76456	4.96586	5.32288	5.67467	6.28572	4.81577	5.25558	5.92358	4.99641	4.92269	6.50844	6.30624	6.74053	6.33993	5.31833	5.36146	6.11174	6.1765	6.01034	6.68256	6.63403	6.57618	5.41063	5.6911	7.63346	7.07637	6.28162	6.6978	5.90538	5.55116	7.51201	8.17886	7.27189
LILRB2	3.29151	2.27539	5.69633	1.78168	0.900403	3.11776	3.07912	1.66757	1.22874	4.08036	0	0.499981	2.65184	2.42478	1.61768	0.795496	4.30156	0.800739	1.03926	3.33126	2.96608	0.594947	1.51439	2.48236	1.2599	1.73669	6.11918	3.24802	4.1382	3.3082	1.60112	2.54183	4.61275	0.890511	2.08718	4.1441	5.95404	6.6575	2.49169	5.71344	7.62926	5.67998	3.76644	5.29115	1.04003	2.01461	6.55769	7.29621	7.44581
EIF1B	6.08229	6.24674	6.26037	6.21558	6.40056	6.06817	6.58628	6.39983	6.39641	6.50204	5.9226	6.36015	6.17056	6.52062	6.18688	6.08292	6.43417	5.85823	6.06887	6.17534	6.49523	6.09977	6.27692	6.12195	6.32365	6.6367	6.49222	6.50048	6.06435	6.30845	6.50182	6.62365	6.20799	6.05874	6.40487	6.20992	6.67664	7.32769	6.64887	7.04894	6.55316	6.39535	6.38892	6.45435	6.02246	6.40814	5.80887	6.84403	6.98026
CDKN2A	4.21339	5.11791	5.01021	3.44006	3.55322	3.50862	3.56377	3.59171	4.03006	4.53826	3.06256	2.11464	2.97257	3.02769	3.43548	3.94576	4.71386	2.30955	2.80101	2.72837	2.50594	3.03451	4.14388	3.53015	2.98105	3.48835	2.84189	2.66234	3.46654	3.1226	2.83159	3.72055	3.1462	3.12693	3.58086	2.34	0.440642	1.78804	0.499907	2.75956	1.32583	1.71833	3.23834	3.45195	2.51475	3.39061	2.9643	1.31411	2.69724
SPEG	0.349053	0.0462163	0	0.0474001	1.44158	0	1.89678	1.00163	0.560893	0.370782	0	0.585429	0.740335	0.467102	0	0.0228903	0	0.107408	0.144722	0.564525	0.621013	0.0892298	0.448611	0.0500393	0.044525	0	0.274959	0.0746821	0.310579	1.16944	1.27101	0.221257	0	0	0	0.289478	0.777717	1.12801	0.70928	1.502	0.452784	0.108237	0.150268	0.386463	0	0	0	0	0.310335
SF3A1	5.5115	4.90086	5.4287	5.40885	5.69741	5.12829	5.64519	5.04824	3.9482	6.05761	5.36234	5.85807	5.40597	6.0676	4.68628	4.25459	4.7441	4.77543	5.99578	6.19736	6.72217	5.39481	5.37219	6.08642	5.42048	5.99302	5.40525	6.20875	5.89499	6.19775	5.95571	5.37189	5.37576	5.9918	6.41119	5.07581	4.5281	5.3827	4.16492	5.41259	5.70814	5.19335	5.28359	5.75179	5.01166	4.98306	5.47814	4.85272	5.73751
TRAIP	1.17371	0.922362	2.52818	1.78168	1.23839	0.884514	1.52623	1.34182	1.34497	1.76527	1.56723	1.80123	1.58291	1.81248	1.00186	1.34217	2.1161	1.01453	1.36047	0.917917	1.62297	0.697836	1.52274	0.255938	0.190357	2.27563	1.35076	2.62969	0.768466	1.21451	1.20782	1.24836	0.610365	1.56745	1.86392	0.777541	1.27139	2.30317	0.582023	1.53886	1.51573	0.868566	1.64745	0.905391	1.28628	1.5933	0.595631	1.73808	1.7509
DNAJA2	5.95364	5.82068	6.4226	6.23138	6.30923	6.11159	6.11857	5.93985	6.05585	6.51279	6.22005	6.34522	5.98374	6.2216	5.96595	5.97078	6.10192	5.88941	6.16111	6.04313	6.27741	5.94924	6.154	6.10725	5.68371	6.26488	5.86749	6.0677	6.16471	5.98579	6.13199	6.14324	5.93419	6.01026	5.89076	6.03763	5.38015	5.96695	5.13777	5.639	5.21889	5.56976	5.72028	5.93527	5.41409	5.53806	5.4833	5.40062	6.06237
BCKDK	5.84347	5.17493	5.74669	5.11415	4.96323	5.35341	6.07034	5.18246	4.1481	5.45541	4.47736	5.02066	5.36408	5.31064	4.62898	4.06083	4.65516	4.00229	5.0504	5.5788	5.14978	4.20429	4.70871	5.274	3.80652	4.38756	5.66884	5.45475	5.82554	5.51202	4.00109	4.24795	4.60817	4.65521	4.82082	5.66597	4.83013	5.77076	4.85497	3.73481	5.76581	4.85957	4.05072	4.9821	3.74414	3.69416	5.20082	6.16022	5.61922
MAEA	5.33226	5.04011	5.71347	5.67104	5.8497	5.88606	5.90248	5.40833	5.15605	5.60025	5.29947	5.33259	5.51325	5.96664	5.09912	5.01908	5.08227	4.59156	5.00507	5.63549	5.24768	5.44849	5.71905	6.25724	5.56264	5.77039	5.58735	5.88175	5.55615	5.5383	5.63438	5.7524	5.25923	6.0175	5.82552	5.27582	4.67066	5.23598	4.13915	5.04087	4.90908	4.87114	5.41984	5.3784	4.9007	5.37229	5.3181	4.94796	5.69708
APC2	0	0.112878	0.0246241	0.0238947	0.0948679	0.0909724	0.0498344	0	0.113604	0.0771713	0.111653	0.0489563	0.0228518	0.0260297	0.067283	0.0894597	0	0.0865566	0.0215849	0.0244666	0	0.0674343	0.0237216	0.0252366	0.044525	0.0957338	0	0.122405	0.0486756	0.236906	0.164333	0.136781	0	0.329008	0.0242101	0.0887998	0.0834308	0.135925	0	0.174105	0.234287	0.0872294	0.108908	0.090407	0.126775	0.0415761	0.0453673	0	0.118643
PAK4	2.69117	1.61689	2.64793	2.82694	3.56777	2.38701	2.3289	1.67467	1.64622	2.26595	2.20819	2.41928	2.58047	2.75167	1.57208	1.22861	0.937756	1.58956	2.53444	2.76513	2.88084	2.45892	1.78116	2.79637	2.83343	3.19605	2.71633	2.43555	2.26573	3.96496	2.75998	3.15481	1.94489	2.08562	2.73016	1.72997	1.19842	2.35981	0.721409	1.7657	2.14741	1.89796	2.48815	2.58395	1.50437	1.76447	2.47723	1.83327	2.67805
2022-03-06	5.35854	5.46006	5.94838	6.20811	6.26592	6.37777	5.74784	5.63164	5.82806	6.26905	5.85321	6.37132	6.4212	6.35144	5.67472	5.67947	5.74622	5.51964	5.4685	6.38206	6.06586	5.5364	5.79165	6.27969	5.77861	6.06206	5.38253	5.85596	5.74198	6.19142	6.25624	6.05465	5.61614	6.03414	6.05949	5.66687	5.45304	5.93547	5.49165	6.51945	5.63883	5.7489	6.04446	5.78432	5.93853	6.00049	5.53788	5.39699	6.33442
ADAR	4.94428	5.26134	5.48966	6.01709	5.84715	5.15489	5.52315	5.18121	5.52494	5.75407	5.5958	5.45002	5.16468	5.30732	4.82882	5.15221	4.99547	4.91132	5.05499	5.26709	5.64615	5.19258	4.94057	5.7048	4.86215	5.26659	5.29681	5.14029	5.57132	5.27859	5.3859	5.63026	5.40189	5.57812	5.31054	5.28994	5.46718	5.52724	4.64177	5.76101	5.88448	5.72147	5.60508	5.58154	4.87233	4.8979	5.61749	5.62028	5.7646
CDKN2B	1.74451	1.51376	3.35674	1.92181	2.20767	2.39149	2.6927	1.49396	1.60018	2.69928	1.08849	1.68214	2.42616	2.46815	1.87717	1.29593	2.33291	0.735265	0.996303	2.36151	2.55519	2.09419	2.05308	2.70562	1.12127	1.5122	1.08025	2.35294	2.17546	1.18084	1.31165	1.21784	1.07022	1.57574	1.80924	1.72305	0.726728	1.62047	1.16502	1.73426	0.887186	0.916993	1.7041	1.44887	1.08237	1.14624	1.95424	1.07538	1.62826
KATNB1	4.3032	4.0021	4.86266	3.92556	4.5429	4.06199	4.49133	4.24983	3.93898	4.88798	4.08717	4.24006	3.75672	4.57584	3.92403	3.40976	4.08378	3.51529	3.86906	4.17	4.61205	3.85422	3.73528	4.67405	3.68346	4.7403	4.17046	4.98438	4.49833	4.97315	4.12454	3.82885	4.19636	4.29503	5.29632	3.85388	3.68674	4.44059	3.6277	3.66567	4.44774	3.6438	4.36587	3.92554	3.94247	3.92412	4.67798	3.91565	4.94457
SNAPC5	4.75681	5.71914	4.60849	5.07108	4.79329	4.57468	3.95399	5.13952	5.92033	5.3375	5.08571	5.17405	4.57574	4.97873	5.02983	5.61314	5.20052	5.29439	4.79553	4.80945	4.8989	4.48887	4.65466	4.08643	4.44602	4.8855	4.61562	4.65688	4.25947	3.92653	4.9155	4.57331	4.69356	4.79222	5.14515	5.29461	5.80377	5.46406	5.50179	5.38249	4.56082	4.95688	5.10776	4.96651	5.34459	4.97235	4.50508	4.69861	5.18516
APBB3	2.79857	4.19522	3.97755	3.73967	3.91028	3.28604	4.36292	4.2003	4.4577	4.11279	3.89611	4.31327	3.27343	4.73423	3.6279	4.4781	3.9158	3.89694	3.25504	3.32635	4.13054	3.48855	3.63489	3.70236	3.51766	3.84586	3.68965	3.84862	3.55975	4.08663	3.96492	4.03691	3.54118	3.98702	3.15153	3.75049	3.8858	4.70931	4.14254	4.45453	4.92819	4.01725	4.42499	4.01338	4.19365	3.84708	4.24683	3.69348	4.72743
ZNF267	4.68728	5.14869	4.91711	5.50483	4.67448	4.91842	4.24486	4.98115	5.64507	5.19401	5.76246	5.6492	4.94673	4.99612	5.01996	5.60416	5.27673	5.80975	4.42732	4.83302	4.7664	4.63494	4.98731	5.07841	4.85591	5.17298	4.57612	5.17465	5.09229	5.26325	4.32394	4.74721	4.32457	4.38504	4.42583	4.87588	4.94402	3.98364	3.74967	4.39923	5.02014	4.59424	4.81244	3.65075	4.21045	4.28595	4.57055	4.93729	4.96213
CCNO	0.385074	0	0.649002	0.202016	1.50341	2.29433	2.93075	0.150069	0.13529	0.220135	0.471171	1.01309	2.00057	2.24253	0.213053	0	0.711594	0	1.80207	2.38532	1.13844	0.66918	0	0.397954	0.509076	0.479749	0.195797	0.563803	1.55523	4.3976	0.370724	0.114866	0	0	0.474279	0.709159	0	0.563178	0.672268	0.979035	0	0	0	0	0	0	0.434459	0	0
CDKN2C	2.78852	5.24533	3.92292	2.6386	2.50837	2.35524	2.7352	3.29755	4.90701	4.35671	3.07087	2.39582	3.07178	2.18593	2.78078	5.08106	4.22669	3.86516	2.61119	2.69065	2.28489	2.03926	1.83579	1.99997	1.79749	2.36481	1.90521	1.38492	1.71455	2.48194	1.02441	2.31074	1.68482	2.21329	1.235	1.83639	1.99158	1.18136	2.04255	2.41756	2.12107	2.72794	3.49064	2.46648	3.46696	2.82404	2.43949	2.06011	2.73488
VPS26C	4.88026	4.17846	4.44252	3.8607	4.09949	4.27097	4.88195	4.04609	3.9725	4.35542	3.69926	4.21882	4.26311	4.95268	3.84155	3.60822	4.01688	3.84977	4.27164	4.33681	4.5993	4.11282	4.14658	4.79911	3.33031	4.0598	4.24363	4.92001	4.68696	4.81751	4.23958	3.92171	4.49083	4.38975	5.23281	4.38889	4.40478	5.03183	4.20973	4.52397	4.66476	3.66168	4.38332	4.60849	4.37595	4.06561	4.79632	4.358	4.92109
TCIRG1	5.30842	5.14338	5.36624	7.19256	7.21636	4.94229	5.56553	5.5905	5.42118	4.70659	5.52345	5.62216	5.01884	5.29199	5.13223	5.0019	4.45892	4.3061	5.41394	5.46442	5.18292	6.42627	5.98644	6.92282	5.67754	5.45438	7.49546	5.57646	6.10231	5.54769	5.74191	6.36049	6.565	6.54511	5.22761	5.22408	4.72037	5.16492	4.05659	4.81534	6.82261	6.84742	6.74754	6.96678	5.03205	5.30613	5.62451	5.27457	5.57269
RTN3	6.49586	5.10501	6.51945	5.66346	5.53454	6.46672	6.59968	5.50054	4.60485	6.1683	5.21134	5.03516	6.57044	6.37283	5.6589	4.80962	5.56378	4.94357	5.24818	6.99472	6.55725	6.10646	6.26328	6.97252	6.23037	6.43097	7.09605	6.97417	7.19031	7.01951	6.07816	5.81787	6.1566	6.14482	6.05325	6.74388	6.4715	6.5861	4.94047	5.55434	7.59247	6.66805	5.10776	6.26898	5.09544	4.76692	6.69079	7.98881	6.62341
LANCL1	3.0798	4.17846	2.12329	3.70683	3.92488	3.82084	3.50915	3.32486	4.01406	3.5815	3.61839	3.94584	3.80366	3.37013	3.19845	4.39171	3.37861	3.34139	3.15605	3.53445	3.62863	3.13485	3.44151	3.83136	3.00377	3.13539	2.5827	3.19321	3.44851	2.47269	2.92622	3.25088	2.86567	3.38452	3.05496	3.56754	3.99352	3.37653	3.35932	3.56428	2.88357	3.00495	3.35127	3.35498	3.80387	3.56112	3.35732	3.18584	3.54595
NMUR1	1.85137	1.18242	1.99209	0.952503	2.29017	0.38865	1.30809	0.540177	0.755482	1.41508	1.07753	0.61824	0.173417	1.01403	0.894798	0.580898	2.30455	0.282635	1.36047	0.496192	1.36625	1.58965	0.0926321	0.562139	0.3585	0.369145	0.854026	0.981144	0.443933	0.401884	2.57623	1.86211	4.4688	3.43778	4.21983	0.976838	0.590764	0.715614	0.221133	2.19317	3.34609	0.94061	2.54741	3.77692	1.53518	3.08488	3.25482	0.541067	1.56279
B3GALT5	0	0.0909978	0	0	0	0	0	0	0	0	0	0	0	0	0	0	0	0	0	0	0	0	0	0	0	0	0	0	0.163631	0	0	0	0	0	0	0	0.218744	0.610623	0.757198	0.174105	0	0	0	0	0	0	0	0	0
TNIP1	5.14472	4.9087	5.6059	6.01969	5.52233	5.03542	6.01339	5.49905	4.74544	6.47793	6.01813	5.75119	5.26573	6.04192	5.03824	4.89507	5.62289	5.1052	5.87388	5.97062	6.60534	5.44321	6.05891	5.77203	5.31822	6.47503	5.14045	5.46114	5.56035	5.88396	5.54027	5.93975	5.02125	6.10386	5.53722	4.84115	4.03734	4.52865	3.74522	4.97095	5.7764	5.38198	5.21032	5.30832	5.13557	4.74192	5.72334	5.3766	5.78268
LAMC3	3.37449	0.620239	0.0960709	0.159504	2.48666	0.237553	0	1.75048	0	0	0	0.786463	1.40298	0.485979	1.00186	0.0228903	0.238591	0	0.917901	0.61373	0.302306	0	0.339428	0	0	0	0.505809	0.7576	0	0	0	0.136781	0.0221754	0.04845	0.402212	0.192625	0.375927	1.62817	1.13813	1.54793	0.383564	0.0659115	0.0445543	0.313263	0.205497	0.121298	0	0.0431157	0.0956818
CDKN2D	2.60598	3.73038	4.15532	4.04276	4.11796	3.41928	4.32674	3.6772	3.78972	3.77535	3.73457	3.38646	3.03291	4.11982	4.40347	4.08278	4.19227	4.27418	4.61473	4.15761	4.28847	3.47826	3.72084	3.5757	4.04022	4.42029	4.04763	4.44801	3.98718	4.17195	4.40833	4.8252	4.66741	5.02492	4.75363	4.50134	4.92436	4.60091	3.5015	4.80308	4.90522	5.41292	5.09524	5.17134	4.83645	5.17216	4.65071	5.52036	5.06397
IKZF1	4.42715	5.07397	5.25293	5.53528	5.49704	4.58254	4.56601	5.5721	5.68651	5.56217	5.56229	5.61252	4.5186	5.33296	5.26593	5.79452	5.37378	5.59954	5.26354	4.98256	5.28929	5.27393	4.90269	5.47684	5.42575	5.49774	5.20945	5.62852	5.15963	5.35544	5.47804	5.405	5.44408	5.52668	5.48257	5.08123	6.40591	6.56041	6.1734	6.50933	5.99846	5.5182	5.93297	6.01246	5.76785	5.76327	5.99741	5.18718	6.11684
CRISP3	0	0	0.389416	0	0	0	0	0	0	0.66549	0.367008	0	0.992681	1.68758	0	0	0	0	0	1.23339	0	0.346144	0	0	1.62497	0.141319	0	1.47958	0.369246	2.60554	1.74158	0	1.61358	0	0	0.448942	2.52303	1.24287	0.733438	1.52973	5.23125	1.03139	0.631225	1.11375	0	0	4.29575	2.19047	2.98027
SMYD5	4.0179	3.402	4.52034	3.28556	3.45382	4.37533	4.22873	3.19273	3.47165	4.46237	3.19014	3.91482	3.76522	4.34201	2.68763	3.04068	3.6087	2.88445	3.39805	4.185	4.44869	3.12434	3.59981	3.86844	3.69921	3.79507	3.88524	4.1428	3.5702	4.12992	2.08415	3.8221	3.29705	3.30199	3.85841	3.72821	4.32132	5.01577	4.37817	4.63133	4.17692	3.60553	3.90277	4.5034	3.73918	3.47838	3.33694	3.06553	4.33504
KLHL41	0.56856	0	0	0.0705287	0	0.0462032	0.0980047	0	0	0.469503	0.293139	0	0.0893126	0	0.193109	0	0.297352	0	0	0.118383	0	0	0.158401	0	0.190357	0	0.112038	0	0.228449	0	0.291675	0	0	0	0.117181	0	0.162299	0.410693	0	1.09495	0	0	0	0.11215	0.0647795	0.101776	0.11085	0	0
RRAGB	4.04066	4.10394	3.51066	2.95984	3.08635	2.54015	3.01156	3.65046	3.99935	3.20823	2.72255	3.17669	2.87861	3.43956	2.72284	3.74012	3.36035	2.82275	2.38841	3.05664	3.16666	2.95365	3.72266	3.45785	2.16322	2.98097	3.46542	3.63902	3.21522	4.30815	3.06639	3.25088	3.57907	3.58259	2.96089	3.41918	4.08366	4.02946	3.37091	4.24884	3.13329	3.71401	3.81708	3.22381	3.75235	3.74696	3.30232	3.30355	4.20161
SIRPB1	6.03702	0.296161	5.0202	1.53797	0.88721	3.02274	6.49451	4.96461	2.97555	4.17702	1.31067	1.77964	2.52951	5.76066	4.49591	1.94364	3.24318	1.45774	0.507993	3.66468	5.09179	4.09408	3.17905	4.26785	4.95473	3.53606	6.07216	5.30251	5.95088	7.27142	3.59689	2.25172	4.64437	2.77404	4.32467	5.42877	6.78692	6.1007	2.31886	4.23065	8.12296	6.41524	2.5628	5.12196	1.54278	1.72034	6.76619	7.83342	6.18777
AKR1A1	7.66631	6.7597	7.22178	6.47862	6.22226	7.25751	7.59655	6.92042	6.41786	7.17406	6.59745	6.00758	7.32942	7.25828	7.02111	6.39429	7.02701	6.1609	6.39744	7.20131	6.95371	6.24276	6.75861	6.37357	6.27951	6.81474	7.47505	6.87274	7.51291	6.82636	6.01266	5.83933	6.74224	6.02509	6.08345	7.53641	6.5391	7.70703	6.43237	5.66477	6.5598	6.34397	6.09597	6.55924	6.32066	5.44623	6.44978	6.11579	6.54453
EMC8	3.35646	2.75396	2.83706	4.75324	4.3266	3.16825	2.85217	3.4355	2.47384	2.63266	3.25238	3.15728	3.17995	2.92768	3.34799	2.81667	2.99362	2.46305	3.43672	3.62323	3.27486	3.88881	3.472	3.19975	3.47966	3.45489	4.74985	2.40693	3.09581	3.66351	4.04844	4.94648	4.88948	4.68904	1.8839	2.81049	1.94773	2.7924	1.68816	2.58992	3.89546	4.1113	4.57206	4.41541	2.3382	2.46394	3.34149	1.99572	3.16256
RXYLT1	1.55197	3.0658	2.40699	2.38549	2.49973	2.08342	1.48153	2.34692	2.69439	2.47525	1.08849	1.93095	2.98426	1.85666	2.11833	3.36344	2.72772	2.499	1.25508	2.25698	3.00849	1.65687	1.52274	2.60878	1.51059	1.16025	1.6982	1.52468	2.15337	2.41593	2.14726	1.8489	1.81754	1.66391	0.491747	2.6225	2.94442	2.70403	2.47388	3.60395	2.45213	2.95364	2.0968	2.29648	2.57899	1.75825	2.18459	2.06011	2.757
CDKN3	4.59322	5.2329	5.09912	4.26455	3.02744	4.21519	2.97333	5.10842	3.81345	5.22189	3.36933	3.15449	3.82169	2.49169	4.52811	4.51994	4.55336	3.52695	1.95011	3.0507	2.02373	3.50486	3.46552	1.90119	1.63228	3.4594	2.7923	3.09496	3.73542	2.94677	2.89981	3.08043	2.25685	2.20797	2.93558	3.36909	2.46199	3.09727	3.36899	3.11424	1.8785	3.7645	3.00744	2.39289	3.17338	3.32688	3.59517	2.59718	3.38954
CNPY2	5.83454	6.17218	5.86262	6.3344	5.86828	6.08936	5.41857	6.21784	6.58526	5.99518	6.20596	5.89452	6.22177	5.86078	6.09985	6.30344	5.98353	5.94477	5.63003	6.02012	5.61534	5.57311	6.11381	5.7419	6.00319	6.18585	5.57957	5.93534	5.86302	5.73819	6.07079	6.14595	6.16566	6.29952	6.13577	5.94366	6.17756	5.57137	6.18248	5.76879	5.59644	6.19545	6.469	6.01642	6.35155	6.38436	6.06884	5.64104	6.06385
B3GNT3	0.0680575	0	1.09502	1.33328	2.77151	3.75107	3.12343	1.32389	0.239082	1.37489	1.19374	2.97296	3.97896	3.18326	0.345437	0.434929	0.443266	1.62614	3.2436	3.85916	3.60331	0	0	0.0744228	0.3585	0	0	0.914933	0.462016	0	0.250464	0.0700108	0.264674	0	0	0.546232	0.517655	0.579167	0.238118	1.52973	0.153425	0.169484	0.229594	0	0.451436	0.140558	0.580301	0	0
CLEC4M	0.0680575	0.0687808	0	0	0	0	0.0741206	0.601024	0	0	0	0	0	0	0	0	0	0	0	0	0	0	0	0	0.108837	0	0	0.122405	0	0	0.46381	0	0	0	0	0	0	0.26014	0	1.25857	0	0	0	0	0	0	0	0	0
TLR6	0.56856	0.751566	0.827541	0.708954	0.913477	1.12952	1.50852	0.555631	1.63865	1.43476	1.14207	1.16516	0.484545	1.38976	1.21466	1.70266	1.26665	1.2295	1.18028	0.878196	0.923409	0.610102	0.466031	0.725019	1.07909	1.18222	0.904689	0.955023	0.984026	1.93346	1.19702	1.26835	0.406298	1.26321	0.624361	0.880628	1.86762	1.99886	0.427716	3.20876	2.3515	2.12106	1.22218	1.36984	0.962821	0.418171	2.15385	2.52298	1.94323
HOTS	0.174804	0.0687808	0.164146	0	0.0482136	0	0	0.129563	0	0.19727	0	0	0	0	0.0452022	0	0.0464185	0	0	0	0	0	0	0	0	0.0957338	0.0458644	0.0502151	0	0	0	0.0470493	0	0	0	0	0.063021	0	0	0.126467	0	0	0	0	0	0	0	0	0
MRVI1	1.3752	0.751566	0.331383	0.283455	0.366098	0.0462032	0.489728	0.492796	0.495327	0.411085	0	0.390278	0.291039	0.559111	0.213053	0.153092	0.46051	0	0.144722	0.387213	0.990048	0.110701	0.500253	0	0.190357	0.141319	0.0903155	0	0.141361	0.715863	0.311847	0.261709	0	0	0	0	1.86762	0.930277	0.412834	1.80405	2.24333	1.44869	0.248762	0	0.298219	0.0819875	0.767916	2.73504	1.1262
PCGF3	2.65106	3.71437	3.57251	3.66186	3.68104	2.99357	4.00225	2.74424	4.48856	3.19962	3.00877	3.61904	3.12556	3.68803	3.17322	3.97099	3.11565	3.09484	2.66018	3.33126	3.47192	3.56248	3.14701	3.97751	3.55662	3.47728	3.06988	3.62873	3.4553	3.76926	3.66316	3.77397	2.96632	3.79981	3.76633	3.56367	3.34812	3.19908	2.32682	3.44069	3.12271	3.58507	3.95038	3.49603	3.67146	3.16701	3.36181	3.47276	4.27371
TFG	6.65646	5.89793	6.68452	6.36834	6.45857	6.60891	6.85182	6.26267	5.64176	6.70816	6.03593	6.34706	6.6242	6.51747	6.23827	5.31407	5.97942	5.40905	6.16475	6.51697	6.65547	5.33791	5.94433	6.02011	5.49005	6.01538	6.08526	6.61959	6.30531	5.92649	5.75762	5.80039	5.64277	5.79331	6.36395	6.19249	5.52102	6.3235	5.88445	5.89809	5.69392	5.48997	5.28185	5.68354	5.36831	5.40152	5.77307	5.31856	6.16313
PKDREJ	0	0	0	0	0	0	0	0	0	0.126417	0	0	0	0	0	0	0	0	0	0	0	0	0	0	0	0.0245356	0	0	0	0	0	0	0	0	0	0	0.290725	0.240166	0	0.0519247	0.234287	0.128943	0.0877738	0.175481	0	0	0.132034	0.0431157	0.290251
CCL26	1.78552	1.8497	2.48447	0.303116	0	0	0	0.555631	1.04619	2.27143	1.06649	0	0.580087	0	0.967046	1.18868	1.61352	0	0	0.707377	0.654269	0	0	0	0	0	0.274959	0	0	0	0	0.516969	0	0	0	0.27062	0	0.35606	1.89507	1.15554	0.273079	0	0	0	0.781983	0	0	0	0
TRDN	0	0.176595	0	0.222811	0.0243082	0	0	0	0	0	0	0.11941	0	0	0	0	0	0	0	0	0	0	0	0	0	0	0	0	0	0	0	0	0	0	0	0	1.07134	1.65104	0.780573	3.16522	0	0	0	0	0	0	0	0	0
TRIM22	6.30575	7.56605	6.47965	7.11786	6.76617	6.24572	6.72455	6.42134	7.64317	6.69189	7.03041	6.95859	6.06132	6.83273	6.74984	7.90158	6.65504	7.18644	5.99203	6.18181	6.71382	6.1224	6.13745	6.70488	6.15273	6.42464	5.86549	6.20875	6.7433	6.83495	6.82846	6.6683	6.21913	6.79762	6.48881	6.91757	7.40449	6.37764	6.63691	6.91076	6.82852	7.21462	7.14111	6.42262	7.22051	6.81469	6.91147	7.39312	7.32499
ABCA7	3.22351	3.60476	3.18442	3.25812	3.34222	3.09596	3.09107	3.51077	3.97099	4.23289	3.25967	3.78898	3.30873	3.99524	3.07856	3.98271	3.24318	3.26225	3.32615	3.80546	4.25363	3.38882	3.07504	4.35004	3.99131	3.84242	4.01052	4.53984	4.21751	4.26996	4.19683	3.46524	3.29932	3.69909	4.1025	3.95035	3.7897	4.42629	3.28975	4.39421	4.00322	3.64739	3.64691	3.70362	3.87483	3.19492	4.01848	3.95428	4.48614
ABCA10	0.274194	0.3707	0	0.222811	0.117641	0.197171	0.254961	0.108761	0.297952	0.220135	0.174719	0.186583	0.451238	0.241306	0.110456	0.501634	0.0690795	0.264184	0	0.227785	0.215848	0.271852	0.0237216	0	0.0224343	0.0245356	0.0903155	0.278003	0.118742	0.440341	0.311847	0.0700108	0.0221754	0.04845	0.225556	0.0887998	0.0834308	0.514119	0.768932	1.09495	0.174069	0.247301	0.410697	0.216208	0.280145	0.140558	0.417306	0.105465	0.249225
ABCA9	0.385074	0.779195	0.973809	1.38954	1.25902	0.751397	1.535	0.673642	1.70541	1.49225	1.73704	1.87096	0.909288	1.80498	1.65461	1.74457	1.67391	1.81545	0.694241	1.47445	1.45385	1.4108	1.24854	1.14901	1.5803	1.66046	1.08025	1.17465	1.21483	1.15794	1.58463	1.48885	0.776121	1.52528	1.03507	1.17238	1.76395	3.20939	1.21735	4.49261	1.2305	1.4569	1.58094	1.35168	1.64518	0.974412	1.27595	1.10621	1.51167
ABCA8	0	0	0	0	1.00182	0.492416	1.39742	0	0	0	0	1.03755	0.698366	0.662295	0.0227781	0	0.09139	0	0.380152	0.513581	0.686776	0	0	0	0	0	0	0.663953	0.631375	0	0	0	0	0	0.139517	0.110171	0.0423184	0.337379	0.0197789	1.14362	0	0	0	0.0231384	0	0	0	0	0
WARS2	3.49476	3.284	3.44605	4.01173	3.34222	3.8634	3.70654	3.28602	3.55043	3.5815	3.71526	3.95871	3.60219	3.982	3.78438	3.69629	3.69319	3.90143	2.73395	4.15761	3.95483	3.38222	3.73708	3.40836	3.71307	4.60449	3.00751	3.57828	3.44169	3.66757	3.77455	4.32036	3.41906	3.5345	3.1405	3.30335	2.53048	2.72574	2.63644	3.53949	2.57365	2.70399	3.12621	2.76642	3.23332	2.76321	2.94946	2.70515	3.24573
CDO1	0	1.95642	0	0.360542	0.205301	0.134394	0	0.170288	3.65547	0.867274	0.552574	1.46484	0.909288	2.26456	0.593827	2.04775	0.443266	0.487397	0.34634	0.118383	0.637737	0.271852	1.15498	0	1.00216	0.906708	0	0.379692	0.270098	0	1.68083	1.19713	0.107618	0.822485	1.0231	0.764122	0	0.428454	0.203947	1.5748	0.234287	0.818457	0.556275	1.31465	0.85706	0.320218	1.32277	0.600005	0.290251
NPM3	2.18853	2.03873	0	1.40781	1.21746	1.47178	0	0.884137	1.77613	2.00795	0.174719	0.61824	1.52805	0.848856	1.73267	1.16829	1.07843	0.826119	1.52063	1.99133	1.63968	1.01495	2.00025	0	1.93983	2.26022	1.36892	0	1.44135	0	0	0	0.827395	0.850081	0.345696	0.804012	1.66585	1.32102	2.20685	1.6441	1.92796	0.856201	1.41268	1.57165	1.83665	2.56005	1.35915	1.54162	0.185411
NPM2	0.9515	1.16158	0.948294	0.46896	1.23839	0.315079	1.81988	1.41143	0.198457	1.50161	0.174719	1.68988	0.328208	2.59094	0	0.958718	0.912917	0.187925	0.77271	0.140938	0.193399	0.846013	1.81554	1.52132	1.25043	1.66827	0.879579	1.46114	0.739107	3.50473	0	0	0	0	0.161513	1.28001	0	0.240166	1.035	0.430977	0	0.374131	0.921352	0.421716	0	0.650887	0	0	0.310335
HMG20B	5.50589	5.06628	5.0179	5.85878	5.50839	5.11954	5.42034	5.42209	4.93123	3.87417	4.96824	4.78542	5.28712	5.0746	4.72499	4.73534	4.08517	4.40415	5.16273	5.40334	4.79836	5.18816	5.36757	5.35337	4.78552	4.97634	5.61281	4.511	5.14221	4.47142	4.50896	4.77979	5.23807	5.82538	4.79379	4.20496	3.88289	4.57921	4.73446	4.53883	5.60073	5.66277	5.51097	5.8505	4.95226	4.66419	4.74138	4.27679	4.87968
HMG20A	3.30802	4.61108	3.24854	3.37652	3.86221	3.10962	3.80958	3.45624	4.54332	3.61854	3.45862	3.42406	3.41188	3.34192	3.60166	4.34252	3.75039	3.28302	3.22046	3.78412	3.79629	2.62106	3.54144	3.73905	2.89855	3.38555	2.83538	3.63696	3.67469	3.42786	3.65923	3.78789	3.13607	4.30753	4.01762	3.86335	4.44181	4.15611	4.23745	4.17026	3.78236	3.77931	3.98508	4.43711	4.43125	4.10903	4.17082	3.78998	4.39621
KLF2	2.93847	4.40262	2.31515	2.77509	4.00799	2.67859	3.85058	3.80069	3.45665	3.36776	3.53872	3.10904	2.67366	4.29194	4.8584	5.64623	4.51776	5.21074	6.17893	4.21321	5.97047	1.35792	2.89061	2.78902	3.60759	3.36648	3.66598	3.51264	2.69066	3.75979	4.60915	5.08114	4.90895	4.73139	5.06062	4.48507	5.88994	6.36502	6.39333	7.14508	6.03736	6.09313	6.10159	5.54653	5.79276	5.49428	6.06781	6.07709	6.37343
MICU1	4.97193	4.79741	4.67805	4.44573	4.92742	4.56876	6.28907	4.81933	4.8565	4.92846	4.18487	4.61605	4.88493	5.64575	4.80848	4.68061	4.93353	4.12495	4.60046	4.9228	5.72309	4.25579	4.48987	4.43724	4.36495	4.3589	4.65685	4.81773	5.28618	5.323	4.99172	4.44416	4.59066	4.71178	4.46504	5.31374	4.70069	4.73541	3.87305	4.83955	5.5621	5.01504	4.5168	4.66014	4.52632	4.29242	5.05871	4.86027	5.28812
CACNG3	0	0	0	0	0	0	0	0.150069	0	0	0	0	0	0	0	0	0	0	0	0	0	0	0	0	0	0	0	0	0	0	0	0	0	0	0	0	0.181361	0.318454	0	0.597467	0	0	0	0	0	0.140558	0.564805	0	0
CACNG2	0	0	0	0	0	0.0909724	0	0	0	0	0	0	0	0	0	0	0.0233959	0	0	0	0	0	0	0	0	0	0	0	0	0	0	0	0	0	0	0	0.162299	0.514119	0.621393	0.665713	0	0	0	0	0	0	0	0	0.0245219
CITED2	3.36775	3.72151	3.14285	4.79897	5.34249	3.42147	4.47546	2.80046	2.61943	2.81269	2.87275	3.7339	3.77703	3.66543	2.70886	2.97764	2.56187	2.53022	3.37936	3.81426	4.08401	4.57442	3.51657	4.81004	3.87746	3.71442	4.96804	4.32083	3.82722	4.42782	3.50789	4.17437	4.57199	4.17059	3.55617	3.35573	1.42323	3.23484	1.99338	1.96844	2.78971	3.89414	4.36697	3.75463	3.17583	2.09579	3.08055	2.1516	2.244
SEMA3A	0.195238	0.909918	1.1066	0.0474001	0.183881	0.509008	0	0.170288	0.091588	0.469503	0.254736	0.0963057	0.740335	0.0515981	0	0	0.408148	0.207371	0	0.878196	0	0	0	0	0.340756	0	0.112038	0.339872	0.82545	0	0	0.0700108	0	0	0.0480206	0.592522	0.987191	0.786189	1.42444	2.45179	0.435788	0	0	0	0.085742	0	0	0	0.406764
TUBA1B	10.3461	9.4961	10.3958	9.32101	9.34585	9.53304	10.1768	9.46051	8.88175	10.0393	9.06583	8.89668	9.39788	9.95877	9.77789	8.72289	9.93637	8.88716	9.07076	9.78319	9.70949	9.33797	10.3782	10.0334	9.6705	10.445	10.3755	10.3477	10.0799	10.3108	9.47433	9.58437	9.7093	9.67656	9.81685	9.93683	8.48489	10.0998	8.98353	8.79509	8.75906	8.84339	8.97101	9.6257	8.64837	9.3549	9.02845	8.86131	9.04916
IRF9	6.43514	7.6691	7.18572	7.30821	6.63444	6.50444	7.08873	6.24013	7.87754	7.47962	6.9908	6.79289	6.45336	6.92662	6.55996	7.53149	7.21067	6.82504	5.85071	6.73857	7.00899	6.20769	6.47302	7.04004	6.37577	7.15765	6.70795	6.40663	6.96496	6.34754	7.218	7.12171	6.66616	7.10716	6.41463	7.21131	7.13141	7.34225	6.56596	6.85522	7.16976	7.15245	7.02326	7.2567	6.84262	6.46583	7.47194	7.34776	7.41121
CDR1	0	0	0.909155	0	0	0.0909724	0.768012	0	0	0.730636	0	0.164538	0.328208	0.241306	0.131568	0.132192	0.238591	0	0.258171	0.424462	0	0	0	0	0	0	1.06919	0	0	0	0	0	0.283156	0	0	0	0	1.61272	0.0962894	0.631994	0	0.613332	0	0.67645	0	0	0	0	0
BPNT1	3.62661	4.07637	3.31243	3.39267	3.92972	4.09945	4.24352	3.23414	4.00083	3.52523	3.41793	4.16848	3.90708	3.63616	3.26445	4.24489	3.53329	3.55568	3.59807	3.74785	3.38048	3.19137	3.66537	3.62606	2.85547	3.48614	3.43343	3.53926	4.29521	3.59911	3.11599	3.67073	3.44186	3.7254	2.93558	4.0324	3.8887	3.8874	3.32991	3.70876	3.00088	3.66522	3.07343	3.48566	3.66799	3.09972	3.63281	2.84572	3.08599
TUBB3	2.71966	2.35558	2.55801	2.50491	0.873895	3.29324	2.48649	3.04453	0.82385	2.68291	0.963099	1.13146	2.76798	1.62934	2.53358	1.12663	1.97324	1.7035	1.66478	3.28897	2.95944	1.4108	0.614013	1.71986	1.14191	1.05699	1.84162	1.48871	1.20412	2.16924	1.34139	1.81532	1.56909	0.780074	0.655694	1.27055	0	0.905127	2.80834	0.682282	0.612564	1.47319	1.00264	2.1465	0.928422	1.84886	1.47973	0.479619	0.406764
TUBB4A	1.65882	1.18242	0.463331	1.20329	1.08506	0.604738	0	1.15154	1.85667	0.63178	0.293139	0.681705	0.0453473	0.348338	0.193109	1.59984	0.740117	0.207371	0.77271	0	0.78012	0	0	1.09043	0	1.29745	0.112038	0	0.615306	0.549918	1.33154	0.790183	2.24746	1.58398	0.183178	0.592522	0.897823	1.46565	0.87046	2.34657	2.23353	0.356681	0.770365	2.53247	0.604531	0.995722	1.24712	0.600005	0.838797
TUBB4B	8.05168	7.22581	8.50358	7.6771	8.30779	8.01022	8.67395	8.25791	6.96529	8.53776	7.80353	8.28345	8.02191	8.9006	7.94612	6.65025	8.49816	7.73948	8.3523	8.29601	9.01933	8.1843	8.60677	8.98629	8.76523	8.87407	8.95749	8.98871	8.20697	9.32675	8.54793	8.33012	8.24148	8.45856	8.55585	8.17943	6.03257	8.08231	6.54606	7.21614	7.63555	7.41324	7.93137	8.22899	7.40683	7.72907	8.23585	7.65655	8.00884
BTN3A3	5.30666	6.06648	5.2273	5.50324	5.20968	4.80291	4.80242	4.90327	5.68421	5.40266	5.48145	5.05851	4.97557	5.26696	5.22723	5.87653	5.66534	5.44123	5.03324	5.28429	5.87628	4.52029	4.74662	4.87828	4.56064	4.4847	4.51527	4.60638	5.45651	5.37604	5.44702	5.11673	5.88095	5.71668	5.54404	5.7256	6.03519	5.19766	5.5784	5.71445	5.55277	5.7325	5.56167	5.77455	5.68571	5.54485	5.82927	5.26151	5.51166
BTN2A2	3.63037	4.87948	4.78281	4.60569	3.38039	3.663	4.55095	3.85479	4.28656	4.7573	4.25829	3.7264	3.78206	3.14813	3.83191	4.33568	4.32881	3.55758	3.3043	3.88611	3.40755	2.32296	3.30781	3.45553	2.62932	3.36648	3.19219	2.96357	4.48403	3.63892	2.93275	2.76579	3.21279	3.65674	3.46625	4.11003	2.12555	3.51596	1.80675	2.62033	2.06691	1.3726	2.20871	2.41493	1.57278	1.78297	1.7907	2.06534	1.94965
SYCP2	0.420218	1.3758	1.36946	1.08334	1.50341	1.18219	1.54372	0.659408	1.11329	0.895958	0.974959	1.14278	0.580087	1.56865	0.792471	1.83142	0.768086	1.19095	0.720874	0.269324	1.46327	0.654636	1.00812	0.92598	0.509076	1.53799	0.601054	1.23016	0.724201	1.45887	1.43632	1.08888	1.49174	1.26321	1.35439	0.905289	0.997983	1.02671	0.985566	1.71022	1.08547	0.670946	1.3341	1.13514	1.48871	1.55792	1.33195	1.04389	1.21411
SCML2	0	0	0	0.0474001	0.162137	0.492416	0	0.358269	0.113604	0.19727	0.254736	0.815048	0.0674975	0.485979	0	0.291487	0	0.300854	0	0.387213	0.343667	0.0674343	0.0237216	0	0.322792	0.228384	0.350002	0.418442	0.0486756	0.169827	0	0.465945	0	0.04845	0.961752	0.652019	0.874588	0.610623	0.892083	0.507354	0.534885	0.108237	0.129736	0	0.575184	0.121298	0.364587	0	0.796706
CDR2	2.90785	3.24491	3.77657	3.5408	3.4848	2.28473	0.296839	3.49282	4.30223	3.76567	3.811	3.66294	2.87233	3.22599	3.60544	3.88459	3.94212	3.82638	2.53819	2.72091	2.78651	2.57932	2.9903	3.56714	3.1986	3.09251	2.91785	3.14781	3.24686	3.5863	3.37997	3.44781	2.24746	2.74861	2.7448	3.0141	3.38353	3.74051	3.33781	3.8566	2.81293	3.6933	3.72598	3.47101	3.67146	3.32688	3.32319	3.08372	3.48098
CEPT1	4.2902	4.36892	4.23793	4.21611	3.60047	4.25139	3.87843	3.69998	4.78713	4.07879	3.72582	4.0137	4.75106	4.20346	4.19365	4.8732	4.15568	4.69764	3.64228	4.80416	3.47425	3.51093	3.92358	4.31081	3.47763	3.49495	3.92873	2.99595	4.58442	2.50933	4.05144	3.46307	4.02026	3.89728	4.05188	4.36019	4.17208	4.34329	4.30651	3.92433	3.68682	3.44554	3.82349	3.49603	3.87634	3.64948	3.50265	3.33859	4.00615
CORO2B	0	0	0.498916	0.0932923	0.544764	0	0.0498344	0	0.444119	0	0	0	0	0	0	0	0	0	0	0	0.170595	0	0	0	0	0	0	0.528812	0.388283	1.40155	0	0.55001	0	0	0	0	0.0423184	0.772348	0	0.370919	0	0	0	0.133571	0	0	0	0.0431157	0
MYL12B	9.90851	10.2187	9.75429	10.3645	9.91913	9.89935	9.69423	9.83575	10.1102	9.59827	10.1844	9.59382	9.73053	9.69962	9.75703	10.1545	9.65158	10.278	9.65282	9.52452	9.45917	9.80681	10.1569	9.60375	9.41078	9.95637	9.53071	9.67624	9.68991	9.43884	9.76343	9.66488	9.72652	10.0553	9.40549	9.52726	9.62609	9.44837	9.78545	9.029	9.24058	9.70563	10.0027	9.60396	9.94659	10.3289	9.64653	9.58803	9.50671
NOD1	2.7337	3.1289	3.51066	2.91901	3.10356	3.72468	3.92424	3.07969	2.6797	3.34193	2.53098	3.16285	4.02355	3.81102	2.4852	2.84263	2.79383	2.42618	3.07062	3.72377	2.98581	2.73605	2.54619	3.13747	2.82707	2.99966	2.82226	2.78603	2.90411	3.9095	2.92949	2.64483	2.66537	3.36791	4.10676	3.4861	2.73783	3.35348	2.75328	3.28668	3.22023	3.22527	3.64871	3.43047	3.65753	3.36832	3.70173	2.52678	3.43599
ANAPC10	4.26987	5.03368	3.61569	4.5274	4.20028	4.26732	4.04127	4.00728	5.15007	3.90272	4.4648	4.52165	4.11943	4.31587	4.46713	4.74484	4.32411	4.46196	3.75771	3.64509	3.96149	4.31132	3.96399	4.09091	3.39407	4.16838	4.31209	4.12534	4.0453	3.44923	3.95693	4.1624	4.41324	4.30129	4.12926	3.94292	4.73173	4.38936	4.2636	4.23767	3.6578	4.26419	4.47672	4.24874	4.7356	4.90073	4.05498	3.75312	4.04262
PRG3	0	0	0	0	0	0	0	0	0	0	0	0	0	0	0	0	0	0	0	0	0	0	0	0	0	0	0	0	0	0	0	0	0	0	0	0	0	0	0	0.507354	0	0	0	0	0	0	0	0	0
DLC1	4.40539	1.86268	3.08549	2.1722	4.75294	4.95445	5.29551	3.25795	0.987783	2.4416	2.02066	4.43222	5.2434	4.51626	2.0479	0.549713	1.87377	2.13269	4.36957	4.85365	4.17704	1.09254	1.5475	1.77297	1.88579	0.971239	2.5788	3.58468	3.27526	3.3792	1.13043	0.748091	1.68482	0.79435	2.90982	2.84913	0.440642	3.71541	2.61709	2.06004	0.365728	0	0.0663259	2.1465	0.298219	0.0209378	0.468166	0.330972	1.02045
ATP8A1	3.67652	4.29069	3.92456	4.85082	4.60768	3.2296	2.71217	2.81658	3.16668	4.25797	4.51135	4.21481	2.88173	3.10909	3.43972	3.62702	4.39757	4.53304	3.28881	3.06256	3.30919	3.89964	3.99732	5.19975	3.1637	3.10407	3.54143	3.17635	2.57079	2.71154	3.62134	3.6442	4.1878	4.40028	3.4282	2.65194	3.31614	3.20166	2.94392	3.93646	3.40622	2.63329	3.07611	3.866	3.76052	3.60338	2.88229	2.19047	3.14029
NDRG1	5.57135	4.94574	7.0063	5.8205	6.00816	6.72796	7.41861	5.74719	4.56545	6.47199	5.54449	6.08151	6.88046	6.81184	5.72767	4.84136	6.0843	5.588	6.20922	7.02856	7.11655	6.09708	6.4714	6.71631	6.27017	6.52908	6.25656	6.29392	5.6921	6.55591	6.77815	6.54594	6.04393	6.54722	6.34426	5.62619	4.22011	5.02017	4.92416	4.9591	5.28977	5.32087	5.59669	5.3979	5.18862	5.04506	5.71196	5.11955	5.47932
MYL9	4.9578	3.4522	3.91636	2.57532	3.37567	3.37923	4.31405	3.10879	1.99948	4.38986	1.85725	3.01976	3.89475	3.57356	2.36556	1.95558	2.7134	1.73734	3.17784	4.34411	4.15543	2.4631	0.984136	2.16801	2.3698	2.54096	1.94206	3.17069	3.28545	2.79552	1.55954	1.80851	2.01291	2.0563	2.50782	2.61504	2.3443	3.36735	3.88118	3.78169	5.00438	2.88226	2.24734	2.43232	1.81798	3.73116	2.43097	3.91274	3.6402
RACK1	9.56451	9.55993	9.24729	9.89397	9.85509	9.47455	9.54468	9.8501	10.0062	9.8481	10.0022	10.0529	9.71658	9.68674	10.489	10.2424	10.2803	10.2155	10.4046	9.95683	10.1038	9.85743	9.58972	9.75899	9.96833	9.83929	9.55773	9.58354	9.60034	9.56303	10.1303	10.274	10.0482	10.1475	9.93601	10.0916	10.7351	10.5457	10.9083	10.9038	10.3965	10.5945	10.5402	10.2911	10.8024	10.5881	10.3616	10.2789	10.5511
ADARB1	1.91435	1.52196	1.45348	1.8766	2.06264	1.7271	2.49551	1.78367	2.3308	1.96799	2.11479	2.05597	1.1147	2.62965	2.21546	1.8698	2.1161	1.85297	1.36892	1.74123	2.55959	2.60602	2.80422	3.38174	3.00377	2.38863	2.61728	2.92035	2.5791	3.66757	2.12463	2.86102	2.40343	1.98341	1.11615	2.28938	1.78902	2.34118	1.55894	1.74218	1.13896	2.20146	2.79568	2.88799	2.19603	1.98295	2.30606	1.31411	2.36415
CDS1	0.864868	0.296161	0.616972	1.04882	1.77098	2.43988	2.67296	0.508763	0.091588	0.102004	0.758732	1.72796	3.19763	2.38511	0.345437	0.233792	0.258445	0.78788	0.847131	2.84972	2.11016	0.807086	0.748218	0.770501	0.896813	0.443815	1.00097	0.0746821	0.549179	1.76945	0.370724	0.959597	0.472216	0.460151	0.345696	0.855539	0.218744	1.07261	0.412834	1.04458	0.292091	0.321134	0.645758	0.489739	0.514636	0.196844	0.17349	0.313469	1.17083
PEMT	4.87789	4.42247	4.761	3.89188	4.94105	4.28429	5.37829	4.5384	3.37242	4.75338	3.99261	4.77181	4.31842	4.71335	4.22958	3.8482	4.55235	3.75549	4.38631	4.58213	4.83417	3.48239	3.65402	4.65599	3.96838	4.4489	4.68429	4.97304	4.54891	5.09417	4.58345	4.00896	4.49281	4.07004	5.18529	4.75473	4.09376	5.35453	4.74341	4.33257	4.07083	3.96639	4.16233	5.22845	4.4384	4.50612	4.32364	4.31577	5.06101
PIAS3	3.83954	3.87983	4.16919	4.28571	4.67063	4.69012	4.56065	3.7121	4.24852	4.23008	3.30265	4.51948	4.37168	4.90175	2.95669	3.68019	3.76087	3.30575	3.75932	4.40128	4.64033	3.41063	3.69891	4.27969	3.77218	3.95998	3.62879	4.36489	4.15358	4.056	3.45218	3.45437	3.46025	3.92674	4.07958	3.88521	3.38147	3.63738	3.53453	3.35286	3.66329	3.78258	4.17616	4.69838	3.89279	4.0312	4.00849	3.25395	4.36175
ST3GAL6	1.65882	0.959062	1.90193	0.520259	0.805411	1.48861	1.8831	1.63157	0.317054	1.04427	0.3849	0.271542	1.45432	1.45827	0.844542	0.153092	1.61352	0.503218	0.445488	1.36375	1.46327	1.31232	0.644934	1.34213	0.7021	0.880065	2.86126	1.89125	2.80487	2.26876	0.828301	0.660034	2.28004	0	1.33517	2.79077	1.8558	2.83298	0.608388	1.90632	2.15262	1.57479	0.410697	1.44887	0.146862	0.140558	0.933918	2.38316	1.65991
NDC80	3.3382	4.03971	3.75281	3.21984	2.72777	2.64145	2.21339	3.06357	3.17194	3.70618	2.91953	1.80835	2.43044	2.37502	3.44183	3.853	3.74864	3.19808	2.74372	2.68299	2.30073	2.69043	3.05791	2.725	1.81687	2.14745	1.92375	0.941783	3.11307	1.94688	2.10742	2.65246	2.29832	2.21329	1.57529	1.68082	1.90823	1.96884	1.27609	2.37742	1.92187	2.55512	2.91447	3.04319	3.66973	2.85643	2.12245	3.10167	3.3777
CPQ	4.5855	4.18105	3.96964	3.81007	4.65612	5.13832	5.31793	4.47479	4.49382	4.07723	4.44041	4.76175	5.19957	5.10469	4.30004	4.17252	4.31584	5.06646	4.41412	5.10734	4.78997	4.09811	4.9752	5.19071	4.59846	5.03639	5.105	5.39831	4.76824	3.525	4.3595	4.91433	5.2178	5.01886	4.4584	4.88598	5.56341	5.16691	5.25349	5.55996	4.74457	5.6177	5.25069	4.73212	5.01781	5.05588	4.16698	6.30369	5.99145
WFDC2	5.19124	3.23746	4.76008	6.91659	7.43513	9.34482	9.20503	4.73531	2.31188	4.72269	6.18761	7.17477	9.36389	7.98668	4.08149	1.82492	4.16886	6.18133	7.18576	9.22668	7.57544	1.43654	2.77307	4.24923	4.28718	3.06912	3.83388	7.18709	4.06466	6.66421	2.04853	0.566251	2.92866	1.20027	3.08116	4.98039	0	4.96647	6.10272	0	0	0	0.322985	4.15235	1.84897	0	0	0	0
SPAG11B	0	0	0	0	0	0	0	0	0	0	0	0	0	0	0	0	0	0	0	0	0	0	0	0	0	0	0	0	0	0	0	0	0	0	0	0	0.218744	0.463333	0	2.54985	0	0	0	0	0	0	0	0	0
BASP1	1.55197	0.665356	0.827541	1.70246	2.95024	1.38456	0.43452	1.13106	0.478459	1.45418	0.367008	2.01344	1.13582	0.848856	0.943363	0.291487	0.861917	0.300854	2.28956	0.917917	0.36391	0.193525	0.376748	0.255938	0	0.811222	0.489305	0.098741	0.532162	0.342206	0	0.200597	0.207762	0.0953257	0	0.880628	2.78221	1.09503	1.18268	1.71022	3.11739	2.21605	0.60171	0.294367	0	0.215128	1.64358	3.57178	2.29528
CDSN	0	0	0	0.553472	0.247212	0.197171	1.76126	0.0444931	0	0	0	0.0728252	0.698366	0	0.067283	0	0.177334	0.264184	0	1.05487	0.867789	0	0	0	0	0	0	0	0	0	0	0	0.0440151	0	0	0.151987	0	0.135925	0.485755	0	0	0	0	0	0	0	0	0	0
IFITM3	9.60725	9.06661	9.08367	8.81392	9.11202	9.35611	10.1862	8.62003	8.14481	9.12081	8.50139	8.69073	9.36968	9.71342	7.88799	7.47944	8.6522	8.24938	8.53974	9.59844	9.12912	6.28587	7.70066	8.02871	7.29416	7.86185	8.17976	7.94477	9.00859	8.42636	6.9159	7.61717	7.7708	7.9103	7.91965	8.8032	9.53342	8.33383	8.79123	7.18287	10.999	9.37872	7.61293	8.29835	7.14591	6.89538	10.025	10.9807	10.0017
RAPGEF3	2.02693	1.01823	0.389416	1.02533	0.748183	1.09696	2.69662	0.190227	0.177707	0.648734	0.437279	0.229688	1.6505	1.62082	0.193109	0.214037	0.575769	0.282635	0.567902	1.92139	2.45023	0.564149	1.26854	1.05411	0.190357	0.880065	1.18644	1.0068	1.98225	0.635275	0.141972	0.483154	0.595652	0.850081	0.774634	1.1101	0.218744	0.840264	0.93438	0.329444	0.194422	0.28469	0.477218	0.646962	0.0435079	0.0415761	0	0.145583	0
NSA2	5.61514	5.47809	5.26912	5.69775	5.27824	5.27858	4.70469	5.49755	5.60094	5.41572	5.66516	5.34796	5.05809	5.44453	5.42936	5.78576	5.65975	5.74511	5.17241	4.86977	5.20061	6.09607	5.83168	5.35523	5.59481	6.10043	5.12651	5.33516	5.55246	5.18897	5.72837	6.02558	5.80744	5.81185	5.39709	5.42504	6.51652	5.58282	6.48022	6.28498	5.24961	5.9101	6.03241	5.60521	5.9825	5.87494	5.32444	5.64279	5.86604
YAP1	0.0900481	0.217561	0.0960709	0.202016	1.16376	1.02956	1.82704	0.701695	0.218913	0.150423	0.568317	1.06161	1.56744	1.43903	0.327253	0.0454232	0.238591	0.168213	1.18985	1.4833	1.01586	0	0.0470594	0	0.129653	0	0.0903155	0.0502151	0.141361	0	0	0	0	0.0244284	0.117181	0.192625	0.308173	1.03832	0.287904	1.96844	0.0455255	0.0872294	0.0445543	0.090407	0.40215	0.0415761	0.213788	0	0.163496
SPON2	5.16493	2.49956	4.29218	3.82034	2.38239	3.33572	4.01485	3.01688	2.75517	4.44671	3.38941	2.18203	3.40537	3.29452	3.51395	2.28401	4.35325	3.37832	3.61769	3.7661	4.13349	1.11396	1.49755	2.56212	2.24658	2.6276	2.74094	2.74088	1.85802	2.23635	5.44188	5.58016	7.73789	7.02688	6.62713	4.93246	1.3152	3.11109	3.28158	2.60303	6.63502	3.38227	5.00159	6.71367	3.71248	4.94864	6.71007	2.45276	4.08112
SPON1	1.03322	0.81967	2.75114	1.26474	1.65122	1.44617	2.91738	1.33288	0.638871	3.53438	2.00339	1.87096	1.9597	3.53782	2.46455	2.03091	2.33291	2.29145	1.99445	2.47681	2.82717	0.793874	0.261761	0.645877	1.77123	1.19309	1.44791	2.04156	1.43221	1.05017	2.88305	1.05475	0.889026	1.06551	0.923648	1.53041	1.78279	1.83541	2.56083	2.5179	1.06351	2.06307	1.54262	1.24747	1.96665	1.34197	1.10437	3.50973	3.2141
PRMT5	5.04411	4.05533	4.50729	4.3331	4.59961	4.66721	5.42448	4.34184	4.54939	5.26513	4.21143	4.663	5.09023	4.66655	4.37387	4.42646	4.79426	3.37617	4.73883	4.81823	4.47102	3.62723	4.33968	4.54258	3.85732	5.05363	4.61847	4.5948	4.44819	4.30033	4.70569	4.18624	4.12643	4.51679	4.10392	4.25379	4.45949	4.69746	4.84876	4.5681	4.25651	4.47194	4.15091	3.89294	4.37382	3.28422	4.58982	4.04191	4.64383
TESK2	2.64735	2.91829	3.12018	2.42192	2.00273	2.57208	3.33166	1.79022	2.53222	2.87884	2.54298	2.77984	2.3378	3.15109	2.27833	2.20113	2.44111	2.24044	2.49641	2.50751	3.17528	2.06699	1.80189	1.71211	2.32988	2.96838	2.77538	2.96684	2.33605	3.08971	2.94572	3.01094	2.19475	2.99409	3.24463	2.77747	3.13001	2.75066	3.01954	3.55531	3.10131	2.3848	2.3618	3.37535	2.53012	2.81807	2.87288	3.06553	3.38718
CD2BP2	5.12688	5.8932	5.02631	5.3645	5.16528	5.13164	4.9557	5.37224	5.45391	5.36853	5.24479	5.08736	5.01029	4.70331	4.72326	4.91739	5.1396	4.62448	4.65672	5.06448	4.69928	4.95285	5.62864	5.41075	4.67214	5.47622	4.97694	5.16044	5.18978	4.80282	4.72932	5.10982	5.13818	5.57295	5.65091	4.96141	4.17921	4.90199	4.38676	4.55804	4.74801	4.51289	4.81244	5.32063	4.57717	5.06787	4.65529	4.2609	4.59759
UBAC1	3.29388	3.21992	4.27304	3.16985	2.76792	3.43673	3.65112	3.25795	2.90787	3.59905	2.91953	2.24115	3.23969	3.06583	3.11876	2.38464	2.96067	1.59695	2.11482	3.16515	3.2695	2.95958	2.94753	2.68597	2.98391	3.34229	3.07818	3.02135	3.21256	3.09274	2.85239	3.14132	2.99463	2.99409	3.51191	3.65375	2.93602	3.3811	2.5642	2.8901	3.40404	3.46806	2.93828	3.16521	2.86323	2.87092	3.67492	3.30798	2.86957
CDIPT	3.09347	2.72584	2.89162	3.28061	3.99267	2.9847	3.0303	3.06627	2.54037	2.69928	2.61676	2.71685	2.49724	2.73203	3.11876	2.64286	2.84068	2.3798	2.94916	2.74687	3.0181	3.63095	2.24189	3.10529	2.92261	2.66319	3.12701	3.54145	3.18288	0.960402	1.46363	3.55749	3.45619	3.05167	2.62722	2.74368	2.9583	3.72442	2.8281	3.4062	3.20776	3.20103	2.97327	3.19353	2.21993	3.0522	3.16775	3.015	3.11196
PGRMC2	2.168	2.11118	1.92827	2.42192	2.67884	1.63184	2.9039	2.56877	2.25854	2.1927	2.04337	3.06211	2.36935	3.26203	2.39641	2.47871	2.10518	2.10185	1.9999	2.13869	2.45967	1.51914	2.10404	2.23443	2.55432	2.09049	1.64704	2.21116	1.70699	2.6997	2.15844	2.09822	1.81754	1.73224	1.7524	1.68795	2.84033	3.51596	2.51627	3.91384	2.5891	2.24479	2.24734	2.17261	2.4596	2.32774	1.97784	2.49219	3.10336
ARIH2	6.75093	6.45487	6.53587	6.50061	6.8188	6.44909	6.56796	6.65316	6.39529	6.88579	6.33351	6.50809	6.03452	6.72214	6.49756	5.79576	6.41992	6.0247	6.15257	6.11218	6.81079	6.91995	6.8636	6.92638	6.51206	6.92861	6.1375	6.66007	6.30875	6.94478	7.02512	6.94396	7.11036	7.09243	7.01712	5.93246	6.44587	6.92735	6.48445	7.08287	6.49845	6.36185	6.74163	7.02811	6.46064	7.03557	6.82061	6.02461	6.89722
TUBGCP3	3.02378	3.37961	3.54936	3.40182	3.78072	3.21197	4.00225	3.39312	3.35404	2.69112	3.31437	3.53562	3.2299	3.39531	3.06765	3.44197	2.50483	2.81643	3.29103	3.63916	3.24788	3.27695	3.13072	3.84028	3.40692	3.2646	3.87575	2.9701	3.80791	3.23078	3.37519	3.84724	3.72648	3.90716	3.53104	2.88986	2.78844	3.50345	2.79405	3.86388	4.26616	4.04475	4.30993	4.20641	3.82584	3.59642	3.70527	3.06292	4.0516
SEC24B	4.56209	4.13234	4.78101	5.82688	5.82267	4.45348	4.94339	4.26401	4.94971	4.46597	5.39746	6.34491	4.53161	5.27851	5.66796	5.39087	4.9141	5.47019	4.60046	5.37568	5.347	5.71173	5.52908	5.17671	5.59247	5.85191	5.14243	4.81046	5.30571	5.05288	5.96927	5.8695	5.1464	5.55734	5.19332	4.60659	3.73914	4.24649	4.01037	5.21182	5.13582	5.3717	5.66873	5.69169	5.40422	5.50267	5.16659	4.23673	5.40071
CFDP1	5.29192	5.48072	5.4333	5.5712	5.14672	4.97251	5.14386	4.89949	5.36665	5.27472	5.0816	5.2447	4.9385	5.22544	5.07071	5.28182	5.24287	5.13089	4.74289	5.00808	5.1879	4.85923	5.0906	5.19141	5.15901	5.02351	4.98946	4.77544	5.43493	5.14962	5.35038	4.98399	4.87356	5.4408	5.00544	5.38615	4.69158	4.79823	4.68886	4.41295	4.72983	5.43075	5.07188	5.40507	5.47296	5.38698	5.22998	5.13955	5.16531
CD52	12.2051	11.5366	11.5734	11.8019	11.3727	11.1287	10.6658	11.4127	11.0744	10.7483	11.567	10.83	10.8211	11.2096	11.7391	11.8149	11.6053	11.8225	11.6374	10.9988	11.0986	12.3678	12.5917	12.0611	11.8905	11.9395	12.0738	11.2919	11.7063	11.7544	11.1004	11.8395	12.3409	12.1248	12.0973	12.0173	11.2993	11.6333	11.5706	11.1102	10.9434	12.1532	12.6213	12.5226	12.7647	13.2344	12.1194	11.2462	11.2161
TMEM147	7.73727	7.04593	6.69199	7.61492	7.40579	7.41216	7.47826	7.02231	6.67197	6.57425	7.25343	7.04409	7.07392	7.05008	7.17218	6.85983	6.4716	7.26321	7.26863	7.37992	6.93121	7.29356	7.68656	7.05486	6.75749	7.27094	7.3488	6.68611	7.21034	6.75091	7.00571	7.07991	7.20397	7.13266	6.441	6.84911	6.48403	6.85429	7.06463	6.31849	6.78934	7.0153	7.30316	6.81534	7.05748	6.99696	7.12265	6.29062	6.69007
RBM14	5.6791	4.9937	5.63218	5.85837	5.69173	5.86567	5.77355	5.24635	5.23287	5.89306	5.73133	5.93944	5.44245	5.99162	5.00645	5.13721	5.08575	5.26395	4.98735	5.8013	6.05617	5.72441	5.46338	6.52029	5.47131	5.88495	5.57909	6.04698	5.80577	6.48295	5.64932	5.58066	5.60746	6.0049	6.05839	5.31374	4.16252	4.65942	4.43911	4.70108	4.99062	4.53439	4.81727	4.71534	4.70714	3.60511	4.974	4.38024	4.72743
LYPLA1	5.60801	5.76001	5.94193	5.64432	6.07877	6.29707	6.09688	5.57352	5.43982	5.72888	5.0271	5.80695	6.56047	5.9561	5.6429	5.50145	5.43667	5.10585	5.99066	6.22137	6.21016	5.08685	5.75934	5.3046	4.78961	5.3921	5.22137	5.4594	5.69067	5.97396	5.3859	5.44397	5.28296	5.29154	5.20329	5.43778	5.49649	5.30491	5.29263	5.38881	5.97181	5.71891	5.81334	5.49056	5.57887	5.75197	5.7865	5.81632	6.3
CDC42EP2	3.30333	1.98042	2.75114	1.35228	2.66731	1.71999	2.16333	1.74375	0.850315	2.62412	1.06649	2.39108	2.2388	2.05931	1.31034	1.60743	1.21678	1.31266	1.57274	2.46345	1.65619	1.85435	1.66529	2.70171	1.69647	2.01902	2.73395	2.92708	2.36517	0.90648	1.17516	1.45437	1.92737	1.75431	2.08142	1.15192	3.28123	3.84339	1.6055	2.46142	3.86404	2.92136	0.945048	1.69924	0.807445	0.908527	2.31071	4.8775	3.15979
EMG1	5.85555	6.01367	5.12995	5.63125	6.09929	6.02736	5.71153	5.766	6.08921	5.62723	6.03911	6.16334	5.77497	5.70938	5.5036	6.14488	5.58997	6.15466	5.95114	5.60388	4.87882	5.42351	5.12185	4.3748	5.37599	5.52002	5.23505	5.25513	4.99784	5.08585	5.43213	5.22873	5.2357	5.10155	5.02807	5.02679	6.14577	5.79792	5.96413	5.73047	4.95005	5.41766	5.6943	5.20081	5.7646	5.78294	4.63318	5.32403	5.43656
IFI30	10.1545	8.27664	10.709	7.47078	7.10663	9.96068	10.1651	9.27395	7.41259	9.4724	6.99626	6.80251	9.89789	9.3225	9.04597	7.19148	9.99646	6.72992	6.91513	10.37	8.49291	7.59992	9.01125	9.48137	8.81357	9.36839	11.605	10.4231	11.1991	10.2918	7.33505	8.17776	10.1096	8.4178	8.98716	11.2437	9.05679	11.8664	8.35033	8.09968	10.8859	8.40258	6.52166	9.81111	5.05416	5.52986	9.63144	10.4838	10.243
C1D	5.37319	5.33008	5.18423	5.34922	5.46742	4.78087	4.41969	5.79111	5.27377	5.52477	4.79508	5.16367	5.00528	5.20991	5.22784	5.60558	5.54015	4.86616	5.0576	4.83648	5.16284	5.08482	5.23477	4.80913	4.73886	5.1213	5.39974	5.25981	4.9034	5.3428	5.60761	5.32434	5.82529	5.10656	5.24638	4.8937	6.08158	5.96847	5.70252	5.79474	5.40941	5.74135	5.81254	5.6463	5.33368	5.79932	5.10163	5.76453	6.0657
OLFM1	0.195238	1.07506	0.649002	0.283455	0.140061	0.276837	1.79818	0.087655	1.12417	1.34399	0.330546	0.0728252	0.252887	0.467102	0	0.382795	0.682497	0.148228	0	0.0485252	0.461076	0	0	0.991468	0	0	0	0.0746821	0	0.12331	0	0	0.535254	0	0	0.764122	0.255184	1.02671	0.985566	0.979035	1.19053	0.247301	0.150268	0	0	0	0.309868	0.431752	0.497149
CDX1	0	0.751566	0.481233	0	0.688591	0	0	0.443807	0	0	0	0	0.0674975	0.101414	0	0	0	0	0	0	0	0	0	0	0	0	0	0	0	0	0	0	0	0	0.640113	0	0.408647	0.219911	0.985566	0	0	0	0	0	0	0	0	0	0
TIMM17A	6.17908	5.91593	5.83722	6.2256	6.16192	6.12847	5.87898	6.1593	6.05015	6.11592	5.81702	5.89536	6.0029	5.77608	5.98129	5.86272	5.90423	5.75876	5.57041	5.70715	5.61534	5.8911	6.22766	5.51297	5.69728	6.44467	5.79674	5.78915	5.49708	5.77956	6.07485	6.28522	6.09091	5.69496	6.14477	5.65147	5.45304	5.79064	5.48499	6.0192	5.0931	5.43231	5.97566	5.81323	5.912	6.22629	5.30359	5.48122	5.72025
N4BP2L2	6.42003	7.31566	6.4816	7.47038	7.48579	6.44047	6.29586	6.50108	8.04299	6.86078	7.25373	7.64835	6.40932	6.87228	7.22623	8.01269	6.95925	7.6047	6.41079	6.75031	6.76109	7.09847	7.03443	7.159	7.04045	7.05402	6.59631	7.02371	7.03628	7.05363	7.5428	7.45028	7.10517	7.46531	7.16463	7.16403	6.87809	6.50551	6.39191	7.11259	6.39316	7.04199	7.28543	7.05485	7.41565	7.2162	6.66331	6.89456	7.22571
ZER1	3.01518	2.71515	1.96053	3.46646	4.00188	2.9117	3.78772	2.77757	2.71973	2.88958	2.62431	3.86442	3.07725	3.41022	2.65884	2.41091	2.45408	2.1122	3.44673	3.20316	3.72177	3.46998	3.33651	3.70431	2.72133	3.36168	3.1163	3.22907	3.45755	2.97324	3.38712	3.82041	3.38096	3.52597	3.21864	2.42347	2.48134	3.75466	3.06547	4.37905	4.34906	3.85428	3.89214	4.00032	3.36562	3.29501	3.84171	3.54578	3.91891
MCRS1	5.9921	6.17576	6.18147	5.60822	5.96328	5.6484	5.67577	5.88317	6.15273	6.29115	5.41933	5.61557	5.49906	6.09322	5.84415	5.70579	5.95378	5.3292	5.40986	5.89094	5.92137	5.44744	6.34323	6.18174	5.7159	6.27482	5.79044	6.07529	5.75945	5.83969	6.21131	6.36659	6.06077	6.21548	6.54428	5.9753	5.53266	6.38903	5.55487	6.28294	5.95812	5.9798	6.16476	6.3686	6.14643	6.28481	6.32283	5.98612	6.48724
LRRN2	0.0230444	0.333912	0.0246241	0.115702	0.422059	0.176547	0.0980047	0.0662354	0.372886	0.329321	0.154002	0.14215	0.0228518	0.241306	0.290182	0.346962	0.09139	0.388646	0.507993	0.185015	0.123877	0.0892298	0.0470594	0.0744228	0.190357	0.163583	0.274959	0.474682	0.0245431	0.0255197	0.119259	0.261709	0.319425	0.248344	0.0714445	0.251513	0.424733	0.892386	0.63428	1.77345	0.153425	0.108237	0.358712	0.331914	0.298219	0.337013	0.213788	0.0641997	0.249225
FAM3C	2.17316	3.26703	3.63381	3.45332	3.19206	3.24454	3.65313	2.36895	2.22354	3.0027	2.64301	1.72796	3.15689	2.23139	1.57208	1.61499	2.08308	1.75065	1.02864	2.84286	2.0552	1.81565	2.27685	2.23983	1.25043	2.24464	2.26166	2.61308	2.32126	1.42091	1.53401	2.3299	2.39071	2.12568	1.84365	2.46138	1.4152	2.62536	1.9528	2.53624	1.89725	1.51312	2.14874	1.99675	1.39104	1.82524	1.83659	1.16594	1.44056
ACAA2	6.96575	6.36542	6.99252	6.31244	5.63711	6.13283	6.16912	6.00638	5.77767	6.56925	5.68921	5.08075	5.98082	6.07112	6.19223	5.46274	6.28729	4.79965	5.32722	5.86111	5.41527	6.02647	6.85536	6.37295	5.79173	6.23431	7.02716	6.58008	6.98601	6.03531	6.10947	6.02778	6.40518	6.27269	6.05839	6.73595	5.75332	6.87468	5.74881	5.25814	6.14389	6.00276	5.90303	6.54182	6.13767	5.92821	6.2481	5.63224	5.77909
CDX2	0	0	0	0	0.0482136	0	0.0498344	0.0662354	0	0	0	0	0.346439	0.125692	0	0	0	0	0.239872	0.0954712	0.422992	0	0	0	0	0	0	0	0	0	0	0	0	0	0	0	0.471942	0.463333	0.0392903	0.264907	0.292091	0	0	0	0	0	0	0	0
PPIE	6.09628	6.70335	6.09437	6.30758	5.89407	5.9824	6.45748	6.03904	6.81068	6.14609	5.94539	6.08848	5.9052	5.98914	6.22544	6.52004	5.92184	6.17825	5.90289	5.73614	6.13632	5.70469	5.91213	5.80747	6.07101	6.09754	5.36624	5.73693	5.73084	5.2355	6.3464	5.90385	5.80824	6.37448	5.65867	5.87236	6.53192	5.88933	6.20344	5.67567	5.72354	6.12472	6.30413	5.70695	6.20178	6.08027	5.64538	5.78531	6.23253
VAV3	2.26302	1.78984	2.54104	3.39954	3.16498	1.32021	3.79504	2.99154	3.05734	4.22726	3.44802	4.28928	2.30555	3.74006	4.20986	2.22601	4.52085	3.86516	2.20247	2.94892	4.15978	1.34891	2.4178	1.22721	2.81748	2.30597	2.08621	1.99103	1.28761	1.18084	3.8263	2.7693	2.85026	2.59398	2.35872	2.34452	1.79522	1.77422	1.035	2.96311	2.26754	2.51636	2.88414	2.07634	2.23408	2.10563	2.48136	2.75787	2.51455
TOMM40	2.56731	1.96847	2.11757	2.44864	3.5944	2.08342	2.74658	2.68223	1.49508	2.00795	2.19304	2.21993	2.11665	1.2966	2.31108	1.81184	1.47615	1.75726	1.78954	2.1554	2.22528	3.41279	1.01996	2.25591	2.18327	2.04324	3.0305	2.53147	2.51125	2.26341	1.94255	3.44781	3.34622	2.70771	2.37293	1.92347	2.18343	2.939	2.07126	3.99235	1.73304	2.91542	3.32216	2.80364	2.21041	1.40704	1.75017	1.06496	1.98131
TAB1	2.81517	3.8129	2.53248	2.72495	3.16771	2.16421	3.07311	2.8483	2.9574	3.60557	2.39634	3.1684	2.84694	3.51732	2.52961	3.29221	2.96672	2.54558	2.86808	3.23757	3.85467	3.06233	3.40585	3.3939	2.40438	3.1494	3.24476	3.75899	3.64927	4.02945	2.70002	2.5086	2.72742	3.07232	4.06361	3.05049	2.50423	3.58093	2.63644	3.62981	3.92011	3.12319	3.88756	3.99301	3.29312	3.54495	3.67492	3.12694	4.09855
ECI2	5.51658	6.02849	4.85839	5.24697	6.14123	5.80734	6.24194	5.00246	5.40565	5.46321	4.78164	5.64722	5.47957	5.47851	5.00574	5.50298	5.16415	5.42574	5.70407	5.41264	5.4659	5.56487	5.50874	5.386	4.75402	5.07507	5.30213	4.97872	5.16654	5.29508	5.31521	5.03885	5.03426	5.17226	5.28321	5.25978	5.59618	5.51742	5.6356	4.61524	4.75231	5.05481	4.62712	4.92258	5.30156	4.83427	4.8746	4.47873	4.58528
HAX1	6.68043	7.32184	6.39513	6.63322	6.90212	7.02277	7.44416	6.46138	7.40033	6.6687	7.03573	7.1016	7.15971	7.1867	6.93798	7.55977	6.92666	7.36912	7.28907	7.22707	6.99141	6.02222	6.424	6.41443	6.3349	6.80038	6.68865	6.78673	6.8121	6.44887	6.55224	6.61416	6.62419	6.85961	6.89853	7.12667	6.87206	6.68084	6.86468	6.57374	6.51296	6.5189	6.84247	6.15773	6.82364	6.58134	6.63531	6.19678	6.44301
GPNMB	9.44358	7.16001	8.66439	6.29628	5.02551	8.24692	8.58452	8.63534	6.05264	7.42301	5.70353	4.80336	8.3859	7.56832	8.18503	5.11475	7.53679	5.13661	4.95336	8.54006	7.0192	5.42297	6.99353	6.64763	6.33153	7.31465	8.99007	8.6054	8.95587	7.93081	5.58084	6.03071	7.52933	5.79597	7.15969	8.85644	0.619001	8.84144	6.5315	0.329444	0.642502	0.169484	0.190476	7.38281	3.07722	0	0	1.26942	1.40364
BAIAP2	3.60959	3.01151	4.33341	3.8457	4.20826	5.95579	5.70377	3.46445	2.36791	3.98011	3.46704	4.02138	6.15028	5.05814	3.03441	0.873129	3.60095	3.38046	4.0053	6.33485	4.73857	3.11905	3.31022	4.11462	4.04434	4.08042	4.10156	4.4256	4.11267	4.66042	3.17775	3.06908	2.70703	2.83401	3.87847	3.19501	2.1451	4.1799	3.07495	2.62033	3.2762	2.46027	1.8926	3.10142	1.71411	1.8547	2.32458	2.84267	3.13467
MAD2L2	6.30164	6.37337	6.29368	5.82688	5.96877	5.45592	5.73123	6.07535	5.68651	5.43844	5.52193	5.32018	5.15307	5.65151	5.56114	5.18429	5.33165	4.30045	5.68348	5.40334	5.44823	5.39207	6.16137	6.33277	5.38088	5.8532	5.86229	5.76633	5.91194	5.77721	5.66411	5.40274	5.95379	6.09668	6.30125	5.44568	4.96961	5.53187	4.33836	5.35498	5.76411	5.68915	5.9735	6.1446	5.2304	6.24282	5.98364	5.16844	5.5122
CDX4	0	0	0	0	0	0	0	0	0	0	0	0	0	0	0	0	0	0	0	0	0	0	0	0	0	0	0	0	0	0	0	0	0	0	0	0	0	0	0	0.525833	0	0	0	0	0	0	0	0	0
TACC3	5.15584	5.88805	5.61252	5.25709	5.18967	4.701	5.33247	6.02037	5.91368	6.13221	5.22382	5.46306	4.63163	5.60316	5.70187	5.65953	5.47271	5.16361	5.00236	5.08134	5.6959	4.66337	4.82297	5.1753	4.94742	5.73923	4.64944	5.30381	5.17684	5.45035	5.34488	4.9519	4.15932	4.55292	4.44725	4.81373	6.22627	6.33708	6.18385	6.46423	6.13963	5.54878	5.23456	4.97247	5.36885	5.00292	5.64538	6.48368	6.53789
MERTK	2.49085	1.62453	0.961108	0.780831	1.68972	2.8216	2.59538	1.57202	1.75528	1.89171	0.402571	1.67436	3.12027	1.92742	1.30105	1.35124	1.35228	0.680657	0.785383	3.15133	2.53748	0.50051	0.566352	0.397954	0.393346	0.565852	0.235921	0.663953	1.05722	0.601736	0.741731	0.35814	0.488236	0.5129	0.246287	1.02264	0.502578	1.63584	1.04468	2.67102	0.714735	0.537921	0.660147	0.236148	1.1235	0.286032	0.909589	1.30528	1.47655
CLEC10A	3.17803	1.93815	0	2.80297	0.44024	2.15369	0.89614	2.45388	0.638871	1.0822	1.35672	0.42778	2.09525	1.02698	1.75325	0.656034	2.00884	1.64765	1.55064	2.16644	1.37625	0	1.56377	0	0.444085	1.11527	1.49827	0	1.99473	0	0.800018	1.0776	2.71045	0	0	1.70911	2.70857	2.05139	2.90987	0.264907	4.30879	1.93958	0.897259	1.14572	0.756063	0.353614	2.99063	3.53071	3.44737
SLC30A9	5.33399	5.34113	4.73978	5.1801	5.21497	5.51461	5.2111	5.18991	5.28897	5.40827	5.27569	5.4899	5.33356	5.32643	5.07071	5.44484	4.96408	5.10066	5.08733	5.27412	5.33551	4.92206	5.273	5.12	4.58345	5.0736	4.62981	4.98115	4.92312	4.72513	5.23825	5.18471	4.93549	5.17635	5.23216	5.24596	5.42832	4.91779	5.08477	5.42064	4.83728	5.08824	5.25662	4.97618	5.51172	5.2814	4.95703	4.84513	5.33606
PIBF1	3.3923	4.39594	3.52584	4.01024	3.95365	3.73353	4.48001	3.26031	4.83595	3.92202	4.10347	4.47539	3.77198	4.16004	4.03463	4.8873	4.34631	4.53785	3.38978	3.9969	4.37455	4.20179	4.05458	4.27313	4.01387	3.89493	3.76699	4.25544	3.85315	4.72123	4.52848	4.58432	3.59025	4.0671	4.06653	4.20868	4.86001	4.0851	4.49052	4.80498	4.31228	4.59703	4.61239	4.42522	4.92635	4.44449	4.20496	4.42371	5.17835
PPIH	4.94428	5.90304	5.40896	5.35923	5.3605	5.01379	4.81598	5.66765	6.0111	5.28492	5.4177	5.20408	5.4382	5.62088	5.30885	6.42577	5.53202	5.79134	5.56353	4.79264	4.93487	4.7463	5.40643	4.27444	5.079	5.09258	4.89787	5.17182	5.03002	5.09341	5.59274	5.30451	5.24751	5.58481	5.31361	4.80965	5.83043	5.61371	5.97778	5.35949	5.03221	5.88712	5.9999	5.82604	6.08724	6.21072	5.37418	5.30367	5.57009
COG5	4.41195	5.20452	4.77286	5.29072	4.52385	5.13164	5.13089	4.51289	5.72412	5.28831	5.44886	5.08075	5.0936	5.0746	5.50562	5.93728	5.24474	5.86398	3.99169	5.46218	4.9872	5.21629	5.0997	5.08817	4.94522	5.19948	4.71123	4.37355	5.21132	5.28388	5.4674	5.30209	4.61548	5.53308	4.38434	5.24415	4.86739	4.15344	4.34327	4.60659	4.53112	5.08095	5.269	5.10036	5.34731	4.33066	4.9331	4.73028	5.21743
ZNHIT1	7.20196	6.9844	6.66263	6.64314	6.46719	6.99654	7.11091	6.7774	6.99561	6.6947	6.53197	6.1751	6.79385	6.48939	6.79582	6.78878	6.75254	5.86933	6.22443	6.94712	6.51573	6.43428	6.68428	6.59356	6.15654	6.811	6.49996	6.49114	6.78991	6.38006	6.61878	6.56475	6.58888	6.64548	6.722	6.48634	6.43969	6.50473	6.52459	5.7473	6.53008	6.71994	6.70024	6.67721	6.65791	6.69684	6.89859	6.57097	6.77043
FST	0	0.333912	1.58347	0	0	2.0723	0	0	0.372886	0.992084	0	0.164538	2.45586	0.306473	0.110456	0	0.887642	0	0	2.08154	0.923409	0.346144	0.281573	0	0	0	0.0682612	0.145688	0.407073	0	0.141972	0.320338	0	0	0	0	0.325412	0.892386	1.12905	2.15212	0.347668	0.108237	0.286351	0	0.769081	0	0.291157	0.22262	0.838797
TIMM44	3.77991	4.21179	4.23661	4.23287	4.3266	3.8953	4.13227	4.23431	4.59998	4.50838	3.96314	4.51186	3.63963	4.55476	3.95841	4.08822	4.42638	3.69479	3.61769	3.92074	3.99757	4.16635	4.42454	3.93819	3.6604	4.79569	4.05606	4.12094	4.0483	4.32624	4.73959	4.68257	4.17796	4.57066	4.83885	4.00699	4.40072	4.38709	3.78333	4.5957	4.14721	4.68093	4.84035	4.89149	4.75127	4.60563	4.19493	4.30031	5.36994
CLGN	0	0	0.048835	0	0.0717294	1.32958	0.797485	0	0.198457	0	0	0.208296	1.39425	0	0	0	0.218459	0	0	1.28493	0.839154	0	0	0.57928	0	0	0.154525	0	0	0	0	0	0	0	0	0	0.0423184	0.428454	0	1.00561	0.59736	0	0.0663259	0	0	0	0	0	0
PFDN6	2.10999	3.56563	2.46661	3.25812	3.29555	3.11776	3.68107	2.91572	3.74986	3.05451	3.13306	3.0887	3.1282	3.41761	2.67331	3.56013	3.42766	2.21665	2.59328	3.46016	3.05281	3.32596	2.86129	2.8218	2.08544	3.22545	3.60792	2.62969	3.66692	2.60976	2.75262	2.07003	3.32185	3.13536	2.43294	3.20249	1.93655	2.85284	3.40703	0.631994	3.16972	2.55894	2.26627	2.72821	3.32653	3.18336	2.83786	2.90827	2.45716
ZBTB18	0.174804	0.492536	0.616972	0.503361	1.06176	1.23301	1.1342	0.701695	0.512	0.852716	1.2139	1.16516	1.06051	0.863366	0.515687	0.755055	0.740117	1.28547	1.24594	1.43848	1.20728	0.484151	0.301117	0.74034	0.769967	0.768282	0.718991	1.23016	0.549179	0.684166	1.09595	0.394977	0.709354	0.442131	0.731172	1.14157	1.84389	2.58238	1.88971	2.41756	2.02774	1.52097	1.03612	0.942274	0.807445	0.567955	1.2177	1.62202	1.66771
HMGN4	6.41623	7.27455	6.53131	7.11994	6.67387	6.5555	6.48972	6.58772	7.18053	6.63932	6.94102	6.74192	6.22516	6.5792	6.72922	7.07909	6.66065	6.93775	6.54447	6.2695	6.80987	6.5797	7.06761	6.4886	6.38039	6.74701	6.50818	6.16455	6.52335	6.10205	6.70591	6.81886	6.66242	7.03272	6.56686	6.70468	6.88228	5.87563	6.9033	6.27716	6.48121	7.28866	7.19368	6.74858	7.5059	7.20781	6.98644	6.79501	7.0373
TADA3	5.43571	5.97648	5.53697	5.37034	5.13002	4.95218	5.39767	5.59845	5.50322	5.82104	5.28107	5.01989	5.11967	5.35495	5.3634	5.45223	5.56129	4.47506	5.19514	5.14966	5.66156	5.026	5.54351	5.18022	4.841	5.43048	5.19235	5.11766	5.34461	5.66092	5.19342	5.33918	5.19358	5.63921	5.648	5.21732	5.13578	5.28494	5.0175	5.4911	6.01035	5.85252	5.8686	5.86337	5.70022	5.44526	6.23469	5.71664	5.99494
TRIM38	4.97341	5.73466	5.62465	5.70746	5.43832	5.13899	5.29551	5.10842	6.47478	5.83915	5.6928	5.51571	5.18635	5.63045	5.19437	6.26105	5.61714	5.50842	4.97703	5.38102	5.51482	4.61911	5.15579	5.43567	4.68889	5.40851	5.59315	5.92403	5.88455	5.23071	5.74655	5.7674	5.59872	6.04687	6.0657	6.03309	5.00882	5.46083	4.82577	5.48403	5.42564	4.97772	5.44083	5.47282	5.28523	5.22443	5.63057	5.53034	6.10035
ATP5PD	8.269	8.45999	7.82848	8.27733	8.08541	8.1557	7.90347	8.24128	8.56966	7.79952	8.20002	7.8053	8.43338	8.07426	8.34503	8.44731	7.95449	8.53326	8.17877	8.13707	8.00761	7.79116	7.99856	7.90501	8.06449	8.17913	7.89665	7.39218	7.86262	7.92954	8.26677	8.016	8.0592	8.07713	8.04936	8.06062	8.43644	7.78794	8.4381	7.76895	8.05154	8.48545	8.44885	7.98964	8.61541	8.80311	8.17759	8.19679	8.06237
UBE2E3	4.923	4.69959	5.5375	6.35662	5.80874	4.22024	4.83298	4.75636	4.97022	5.38443	5.41607	5.47374	4.34019	4.44449	4.88817	5.24274	5.00725	4.62809	4.94985	4.76477	4.8269	4.63494	5.52285	5.55852	4.90579	5.25303	5.04345	4.98357	4.43452	4.57118	5.06783	5.60641	5.19845	5.52988	5.29259	4.35796	4.23044	4.95196	3.97408	4.901	5.5229	4.96194	5.7348	5.33688	4.68241	5.38496	5.12361	4.61356	4.917
SLC25A17	3.31037	3.89884	3.73986	3.38808	3.70568	4.15848	4.59147	3.64686	3.93125	3.73425	3.64276	3.51616	4.00645	3.83331	3.78937	4.07596	4.09072	3.55568	3.63355	3.6352	3.54688	2.99176	3.51448	3.22175	3.16874	3.57396	3.35362	3.37904	3.30812	3.46797	3.37039	3.62688	3.74326	3.53875	3.57882	3.67542	3.64272	3.62396	3.6892	2.72399	3.16457	3.79721	3.51261	3.68923	3.45895	3.6909	2.904	3.14437	3.36094
SLC9A6	3.00074	2.86126	4.04831	3.31248	3.18937	2.73609	3.2908	3.02523	3.03444	4.10667	3.34211	3.2518	3.32491	3.63404	3.05389	2.83618	3.3113	2.97516	2.56048	3.2297	3.87421	3.49265	3.51657	3.82239	3.06719	3.60072	3.20993	3.81088	3.41641	3.81388	3.57619	3.67073	2.96059	3.2768	3.40072	3.63544	2.97751	3.3158	3.06308	3.74075	2.89294	3.86358	3.62507	3.76839	3.50831	3.68599	3.78433	2.87286	3.92869
CEACAM5	1.27317	0.276909	1.5668	6.13765	5.4224	10.4208	8.5058	0.322581	0.560893	2.5266	5.5618	5.41251	10.5219	6.95548	3.32984	0.656034	0.711594	5.72374	5.51394	10.4842	6.80964	0.416797	0.690106	0.297961	0.990826	0.79705	0.718991	3.44622	2.85705	0.440341	0.883257	0.629445	0.354804	0.495531	0.438695	2.21735	0.547345	2.06848	4.97823	2.0473	0.59736	0.598562	0.190476	0.954362	1.32205	0.353614	0.533306	0.382242	0.387987
EIF3M	7.14204	7.06237	6.61958	6.96387	6.73406	6.67519	6.21114	6.6941	6.8035	6.6058	6.74911	6.90371	6.93249	6.54867	6.97386	7.10664	6.80073	7.2571	6.87326	6.64724	6.57391	6.54488	6.87199	6.3634	6.55044	6.87121	6.19333	6.60838	6.64779	6.34849	6.90536	7.05638	6.77627	6.79784	6.61747	6.73638	7.64339	7.18642	7.55758	7.82049	6.767	7.11483	7.14447	6.86661	7.29018	7.41181	6.63322	6.72826	7.12016
HOXB13	0	0	0	0	0.44024	0.708943	1.49058	0	0	0	0	0.371155	0.610578	0.933806	0	0	0.198043	0	0	0.707377	0.479748	0	0	0	0	0	0	0	0	0	0	0	0	0.140726	0	0	0.162299	0.579167	0	1.09495	0	0	0	0	0	0	0	0	0
NXF1	7.18002	6.64448	7.65979	7.5471	7.50993	7.29701	7.58378	7.52313	7.15305	7.8424	7.44961	7.68898	6.93475	8.15932	7.15665	6.43246	7.14852	6.93191	6.64893	7.49491	8.02856	7.46811	7.49382	8.05633	7.50177	8.10521	7.75747	8.09137	7.48817	8.56762	8.05721	7.78203	7.62809	7.97303	8.2693	7.21485	6.53725	7.40597	6.41473	7.5541	7.13974	7.19695	7.43348	7.81494	7.32517	7.2857	7.46895	6.83505	7.54806
SEC23B	5.5898	5.52881	5.5359	6.21266	5.81703	5.89358	5.2111	5.52969	5.42339	5.50629	5.93821	5.7886	5.71703	5.80362	5.67427	5.51816	5.48012	5.45451	5.43922	5.99983	5.49028	5.20323	5.55169	5.22515	5.079	5.68158	5.35319	5.23763	5.74844	5.10916	5.70806	5.77441	5.33316	5.66372	5.42634	5.62897	4.44773	4.8211	4.60869	5.0051	4.55787	4.96841	5.02748	5.00407	4.92562	5.0685	4.96222	4.58284	5.02196
SEC23A	5.69443	5.14537	5.42754	5.65487	5.5303	5.02609	5.22473	5.57352	5.30101	5.71486	5.51636	5.8542	5.20583	5.56483	5.545	5.47056	5.2152	5.44379	4.69248	5.50356	5.27064	5.21567	5.52389	5.40655	5.18535	5.53611	4.82493	5.60141	5.6139	5.20999	5.62232	5.37823	5.09372	5.40578	5.27504	5.58671	4.92011	5.06911	4.9649	5.42741	4.78287	4.80433	5.09788	4.99605	5.37418	5.18613	5.07179	4.66622	5.53585
C1orf61	1.32045	1.47205	1.37904	1.45252	1.93382	0.665202	2.0269	1.21131	1.79669	1.52934	1.76463	2.00726	0.884549	2.05931	1.84558	2.13963	2.41923	2.11735	1.34343	1.43848	1.9318	1.51914	1.40123	1.3219	2.31178	2.07295	1.44791	1.40436	1.10404	1.77698	1.91644	2.30107	1.9962	2.19727	1.235	1.36247	1.57508	2.49237	1.23438	3.82524	1.56345	1.42377	2.2038	1.93099	2.26197	1.64816	2.40944	1.11634	1.32685
CAP2	1.11057	0.441575	1.4715	0.379187	0.805411	2.03269	2.21884	0.540177	0	0.102004	0.744945	1.23028	1.85535	1.55977	0.696565	0.173695	0.335237	0.127962	1.35198	1.64982	0.990048	0.433933	0.483243	0.857377	0.108837	0	0	0.298923	0.270098	0.601736	0	0	0	0.28924	0	0.131231	0	0.547009	0.114799	1.11949	0	0	0.0663259	0	0	0	0	0.0431157	0.163496
CAP1	9.44114	9.27214	9.21626	8.73932	8.32868	8.61495	8.84546	8.72873	8.30062	8.98994	8.36311	7.83297	8.2984	8.78198	8.7198	8.56694	8.67817	7.81084	8.09504	8.49509	8.84121	8.65344	9.40831	9.16354	8.15468	9.03721	8.9835	8.88049	9.20738	8.78317	8.74584	8.5802	8.86513	9.17838	8.83963	8.81515	8.4705	8.41541	7.85951	8.2759	9.04873	8.97327	8.65278	8.92682	8.6759	8.77131	9.12488	9.06768	8.74142
CREB3	5.73512	5.48387	5.46963	5.58783	5.26237	5.654	6.19115	5.38851	5.26212	5.80695	5.64442	5.24929	5.43979	5.65881	5.32726	5.00837	5.33691	4.79162	4.98804	5.59981	5.64718	5.14654	5.55475	5.70333	5.24856	5.66558	5.16793	5.63676	5.26959	5.14671	5.24548	5.26836	5.24869	5.7302	4.91203	5.25918	4.42791	5.1082	4.91363	4.4179	4.90136	5.25764	4.81325	5.18166	5.27214	5.1551	5.5002	4.83366	5.11696
LRRC41	5.40094	5.37717	5.24313	5.59682	5.40226	5.91085	6.48972	5.59752	4.86788	5.40204	5.35668	5.75488	5.99714	6.01496	4.2706	4.74999	4.63251	4.7045	5.51489	5.86111	5.86745	4.76674	4.52562	4.89292	4.61793	5.09403	4.99093	5.2288	5.24956	5.18614	4.97047	4.81674	4.79926	4.90012	4.88832	5.08731	4.56757	5.09158	4.75673	4.30073	4.42207	4.29658	4.34709	4.78553	4.0557	4.08438	4.68963	4.24252	4.72182
VTI1B	6.15222	6.05487	6.46314	5.8128	5.72455	6.09177	5.82365	5.9101	6.10235	6.3981	5.78495	5.56071	6.11016	6.0562	5.86242	5.76978	6.09642	5.38843	5.20107	5.87126	5.72407	5.48337	6.01075	5.77715	5.85677	6.1804	6.15232	6.12336	6.06176	5.99672	6.35281	6.37179	6.55029	6.65676	6.49641	6.17326	5.59263	6.05498	5.55275	5.53851	5.7174	6.05644	6.15527	6.21725	5.98006	6.20929	6.16093	5.69822	6.13877
LINC02210-CRHR1	0.963462	1.59374	0.948294	1.52128	1.01401	0.970887	0.840594	1.00163	1.98164	1.31242	1.11016	1.27212	0.909288	1.33875	1.03585	2.01387	1.1006	1.35686	0.8104	1.46554	1.53644	0.883916	1.13333	0.857377	1.14191	0.866556	0.760844	0.711536	1.10404	1.14636	0.60128	1.0776	0.852364	0.808486	1.26579	0.95338	2.08564	1.46565	1.43184	1.01872	0.836285	0.805653	1.61827	1.13514	1.31319	1.01672	0.767916	1.0008	1.56279
CRTAP	4.76281	3.71794	3.99323	3.75224	4.03216	4.37872	4.81238	4.02543	3.76211	4.36571	3.75363	4.58007	4.46329	5.0133	3.66095	3.65293	3.95587	3.12328	4.51077	4.70453	4.8797	3.93918	3.93458	5.18723	4.12171	4.00537	4.52441	4.81863	4.91821	5.0521	3.74518	3.59952	3.95835	4.07589	4.57566	4.39869	3.63064	4.37798	3.7891	4.25023	4.88031	4.24653	3.99363	4.47326	3.83979	3.64612	4.65803	4.77012	5.07208
SYNCRIP	5.68588	5.60894	5.76141	5.9725	5.55711	5.64418	5.64621	5.68926	6.14439	6.09636	5.87909	5.90495	5.82133	5.65464	5.58046	6.08156	5.84103	6.18072	5.08092	5.87631	5.54006	5.66759	6.27969	5.6353	5.80311	6.32074	5.59074	5.63522	5.57028	5.75355	6.1489	5.96178	5.53605	5.76686	5.99166	5.62804	5.40924	5.5848	5.08946	6.05383	5.40995	5.3954	5.84832	5.48693	5.83012	5.808	5.37751	5.11071	5.91768
VAT1	7.13429	4.6415	7.46467	4.62632	5.40631	6.81643	7.38881	6.12507	4.02862	6.52317	4.4232	5.56808	6.81998	6.84991	5.6052	4.04833	6.2885	4.2297	5.51964	7.24459	6.92313	5.44215	6.09889	6.72042	5.97902	6.35984	8.11694	7.69224	7.69308	7.686	5.36372	5.34272	6.69837	5.72788	6.66467	7.48736	4.35214	8.17941	5.4167	4.78402	5.41809	4.631	4.4292	6.85275	4.63075	4.21049	5.72465	4.72201	5.20004
STK25	4.35293	4.57705	4.3663	4.31021	4.42574	4.28429	4.96141	4.59558	4.05446	4.33593	4.0172	3.94261	3.97457	4.90526	3.99774	3.8158	3.58924	3.46972	4.42428	4.13952	4.79743	4.27137	4.21386	4.66605	3.58138	4.26163	4.34342	4.49975	4.43566	4.19884	4.32518	3.96676	4.55117	4.35525	4.65144	3.98547	3.78035	4.77239	2.86411	4.38665	4.51502	4.22145	4.26239	4.56382	4.29613	4.20707	4.67527	3.66443	4.51238
ENOX2	4.00927	3.29601	3.44148	3.14555	2.73883	3.2691	2.87308	2.92467	3.51572	3.76567	2.96484	3.3454	3.26627	3.56026	3.55163	2.96882	3.3372	2.81008	2.69081	3.31151	3.36299	2.74637	3.10593	3.09936	2.45474	2.92016	3.12166	2.85122	2.93356	2.04996	3.01503	2.69	3.33076	3.24597	2.89349	2.80722	3.74876	3.50972	2.53012	4.10877	3.29517	3.27489	3.07343	3.50838	3.60586	3.38052	3.43608	3.27671	4.05607
UNC13B	1.99232	0.792813	1.40741	1.18221	2.88205	3.65929	4.51148	0.410198	0.198457	1.10695	0.702773	2.96979	4.18041	3.79408	0.907094	0.328706	1.19634	0.638301	2.85311	3.64509	3.59477	0.639944	0.804079	0.939318	0.783165	0.66282	1.76142	1.73884	1.95058	1.4867	0.291675	0.241625	1.23118	0.442131	1.03507	1.28001	0.408647	1.73907	0.427716	1.47372	0.310855	0.0659115	0	0.91779	0.435193	0	0	0.125664	0.269884
CARM1	0.759038	1.60922	0.600687	0.939999	0.594317	0.475632	0.962693	0.955776	0.999655	1.13128	1.2139	0.975597	1.17715	0.987782	1.14369	1.33304	0.835725	0.875578	0.639451	0.478591	1.17327	0.450868	0.644934	0.436088	0.920897	1.35662	0.989281	0.887574	1.20412	1.37201	1.92301	1.48885	1.00491	1.53382	1.26579	0.804012	1.17958	1.1061	0.471463	1.72629	1.47471	1.19743	1.59599	1.16666	1.0719	1.34197	1.63618	1.2964	1.65991
NCOA2	4.9314	4.92192	4.58592	5.12386	5.15706	4.91687	5.36174	4.23551	4.87756	5.39263	5.06713	5.71467	4.91502	5.20209	4.87414	4.99613	5.26696	4.91502	4.49735	5.22152	5.11736	5.48492	4.97444	5.60738	5.12313	5.26852	4.57709	5.21923	5.17204	5.05443	5.18798	5.0945	4.3489	4.94079	5.17113	4.91663	4.06069	4.04681	3.52418	4.58692	4.82428	4.66329	4.84114	4.90245	4.94368	5.00687	4.90645	4.84893	4.99197
ADARB2	0.174804	0.0687808	0.331383	0.0474001	0.384994	0.0462032	0.507671	0.375787	0.177707	0.867274	0.0457032	0.601928	0	0.0260297	0.213053	0.0228903	0.607076	0.0221309	0.363345	0.0244666	0.0508341	0.416797	0	0.0744228	0.509076	0	0.274959	0.339872	0.0245431	0.421241	0.164333	0.0470493	0.226983	0.04845	0.0242101	0	0.200174	0.626098	0.186552	0.450454	0.0229423	0.0442739	0.0224492	0.331914	0.0435079	0.0819875	0.022862	0.330972	0.0245219
CEBPA	1.71651	0.176595	1.65619	1.09466	2.40107	1.71285	3.4053	1.23069	0.444119	0.777635	0.0680231	1.68988	1.77686	2.13302	1.15404	0.795496	0.725926	0	1.6579	1.68861	1.37625	0.532681	0.996177	2.47322	1.63955	0.768282	1.98389	1.63573	1.59674	1.79193	0.516908	0.857717	1.93907	1.44612	1.8231	2.18247	1.08153	2.274	0.697048	0.174105	2.04466	0.374131	0.872758	1.35168	0.280145	1.28252	1.8171	1.24193	1.31696
SEMA6C	0.111709	0.0687808	0	0.0932923	0.162137	0.217503	0.0251324	0.190227	0.13529	0.0519034	0.504285	0.0489563	0.252887	0.218912	0.0227781	0.0454232	0.0233959	0	0.0638092	0.185015	0.123877	0	0.0470594	0.145194	0.210037	0	0	0.256776	0	0	0.141972	0.0926126	0.245952	0.140726	0.161513	0.251513	0.502578	0.428454	0.0962894	0.838275	0.0455255	0.169484	0.358712	0.275221	0.106404	0.101776	0.19378	0.105465	0.048634
SEMA6B	3.89837	1.54629	3.31493	0.648757	1.07346	2.50336	2.70442	3.22208	0.391027	2.10328	0.195143	0.697144	2.69872	1.4678	2.38327	0.501634	2.00296	0.564821	0.680737	2.84286	1.40584	0.152707	1.84913	1.52132	1.80398	1.77335	3.9635	3.82898	2.70592	2.43985	1.36088	1.90744	2.72742	0.736379	2.57492	2.23205	1.65907	4.07245	2.21116	2.24428	4.32041	1.9337	0.60171	2.73523	0.085742	0.677504	3.06686	3.00413	3.46539
SEMA4F	2.56339	2.74698	2.90826	2.39926	2.66345	3.07103	3.77296	2.93357	3.30705	3.23092	2.3147	3.3405	3.30407	3.23159	2.52563	3.28985	2.42802	2.26849	2.17384	3.47355	2.69758	2.55211	2.20605	3.63223	2.61094	3.19875	2.44827	3.0182	2.76537	3.73486	2.99021	2.80737	2.56698	2.78481	3.10405	2.71258	2.73138	3.50972	2.75328	4.28183	2.55802	2.85144	2.95296	2.79359	2.88731	2.36506	2.72039	1.78963	3.0625
SEMA4D	5.50435	5.56001	5.41654	5.8222	4.96872	5.07357	5.28189	5.43573	5.42998	5.71989	5.42258	5.06967	4.61669	5.84213	5.13681	5.34903	4.99547	5.31862	4.9041	5.25745	5.84827	5.96664	5.61162	5.97549	5.46621	5.57401	4.71567	5.33453	5.80178	5.76164	5.88636	5.85181	5.23925	5.65885	5.50748	5.52291	5.46135	5.82541	5.38941	6.28701	5.55572	5.48245	5.35774	5.03356	5.60315	4.75915	5.48123	5.53601	5.79075
SEMA4B	1.89574	2.1381	3.34457	2.21434	2.84841	3.60244	3.17487	1.50196	2.87924	2.96935	1.56723	2.53549	3.20014	2.02745	2.0479	1.75144	2.16951	1.77692	1.85713	3.21914	2.44549	1.62738	0.5983	2.60878	1.68245	2.40741	1.691	1.89813	1.97597	1.65148	2.03646	1.73139	1.62812	2.39757	3.1975	1.74371	2.18815	1.36779	0.541549	1.19071	2.05025	1.99702	2.35739	2.29648	1.45689	2.03534	1.95424	2.24688	2.61081
CEBPB	0.987093	0.573665	1.5156	1.59491	1.13056	1.32958	1.22376	1.30572	0.335906	0.965267	1.57505	1.08527	1.76336	0.504613	0.290182	0.451896	0.46051	0.992279	0.258171	0.823473	0.78012	1.49486	0.517064	1.07843	1.28795	0.782738	2.40493	1.52468	1.14938	1.63499	1.14175	0.84446	2.09889	0.706496	1.07037	1.1825	0.897823	2.57442	0.859525	0.579889	2.73518	0.698913	0.770365	1.58726	0.224524	0.433869	1.09361	2.2788	1.34644
SEMA3C	2.09376	1.06387	2.34967	2.29019	0.873895	2.75361	1.38776	1.35071	0.0465207	1.84834	1.72304	0.351775	2.76798	1.94799	1.3559	0.400383	1.46764	1.44141	0.239872	2.79032	1.43484	0.753495	1.36455	2.15091	0.884618	1.14913	2.47366	2.21667	3.21789	3.22528	0.856041	0.983981	2.04033	0.721515	1.48223	3.05049	0.063021	2.52575	1.57908	0.838275	0.972157	0.149356	0.376249	1.52379	0.467497	0	0.0675269	0.814275	1.38482
APPBP2	2.49498	2.19048	2.07695	3.32456	3.44709	3.10417	2.54848	2.08464	2.76564	2.49882	2.77776	3.14326	3.34318	2.46815	2.78744	3.26606	2.28047	2.60909	3.00441	3.57228	3.20083	3.46998	2.89061	3.2272	2.92559	2.97154	2.89611	2.30721	2.69831	2.46805	3.36074	3.5142	3.26254	3.65869	2.62722	2.05602	2.61353	2.83298	2.1133	3.96383	3.46185	3.47414	3.63239	3.46468	3.04547	3.0724	2.83786	2.33626	2.54029
MYBBP1A	3.68918	3.74271	4.08096	3.41317	3.29305	3.05134	3.75241	3.04999	3.56249	4.30551	3.39824	4.04722	3.07725	4.28252	2.93584	3.12509	3.53533	2.94362	3.72355	3.59083	4.47685	3.39759	4.0859	3.42741	3.08861	4.31855	3.71648	3.95129	4.03929	4.0972	3.86436	3.94053	3.27875	3.09557	4.21326	3.08057	3.26791	4.20459	3.42569	4.1057	4.06116	3.48221	4.02732	4.15366	3.73089	3.53042	3.87821	3.2002	4.41604
FBLN5	3.54339	2.33245	3.47314	0.9649	3.21336	3.07103	4.21923	2.24575	3.55446	3.37287	1.34763	3.97938	3.72746	4.557	3.0316	3.36344	2.66588	2.92024	3.54503	3.93048	3.74704	1.08171	1.68774	1.8806	2.30265	0.75368	1.94811	2.33786	2.7097	2.70365	2.399	1.23826	1.07022	0.850081	1.74514	2.6483	4.69075	3.23232	3.55161	3.91909	2.71066	3.47009	2.3171	3.2559	2.70627	3.19722	2.68141	3.48649	2.5572
FBXW10	0	0.0462163	0.291356	0.0705287	0.117641	0.0462032	0	0.087655	0.0692303	0	0	0.446172	0.0674975	0.0767213	0.271283	0.0894597	0.335237	0	0.258171	0	0.0508341	0	0.5983	0	0	0.249353	0	0	0	0.0505957	0	0.200597	0.0440151	0	0.306751	0	0.103556	0.641408	0	1.21368	0	0	0.0663259	0	0.0647795	0	0	0	0
CIB2	0	0.0909978	0.600687	0.989378	0.791316	0.441466	0.0980047	0.821595	0.478459	0.823151	0	0.950049	0.233426	0.125692	0.433072	1.0728	0.6528	0.652559	0.164261	0.206558	0.0999379	0.467605	0.675205	0.234459	0.796244	1.32734	0.368169	0	0.425621	0	0	0.533584	0	0.530063	0.438695	0	0.359285	0.594981	0.568658	1.09495	0.292091	0	0.444341	0.350327	0.467497	0	0	0.203743	0.228265
CIB1	8.31254	8.70486	8.50467	8.3579	8.65577	8.16235	8.17924	8.62993	8.5823	8.57884	8.23897	8.4047	7.93977	8.59316	8.42443	8.35491	8.50642	8.13448	8.52919	8.33352	8.52943	8.10553	8.60775	8.27707	8.25349	8.70037	8.65853	8.58206	8.33368	8.34175	8.68383	8.96799	8.9145	8.80024	8.92553	8.21115	7.46408	8.23818	7.1924	7.8697	7.60357	7.83613	8.29931	8.33479	7.59724	8.40912	8.10881	7.59789	8.33427
CEBPD	1.56773	1.98042	2.3001	2.18285	2.8552	3.4389	2.90728	1.09977	0.156654	0.978738	1.23378	1.55233	3.42695	2.139	1.66188	0.713447	0.887642	1.19095	2.32905	3.00839	0.990048	0.66918	1.63481	2.14517	1.97476	1.03301	1.71958	1.68424	1.10404	1.63499	0.311847	1.25839	0.535254	0.348489	0.998876	0.326469	2.12063	1.60493	1.22589	1.95486	3.62068	2.35435	1.34304	1.43168	0.82001	1.10761	2.62276	4.07215	3.23789
ZNF211	4.02076	4.06097	3.85246	3.84905	3.99267	3.88262	3.09701	3.59171	4.11846	3.87597	3.72407	4.05323	3.94197	3.46119	3.79269	3.97393	3.59705	3.6493	3.19218	3.64509	3.57537	3.69098	3.84421	3.62399	3.43854	3.89493	3.23736	3.62459	3.28036	3.41826	4.08699	3.59161	2.92866	3.71606	2.90982	3.1975	3.69671	3.69904	3.85114	4.31408	3.62256	4.39709	4.06024	3.51859	4.00983	4.08562	3.12877	3.69517	4.34967
DDX17	4.41086	5.33008	4.45049	4.80932	5.03227	5.02103	5.17647	4.35956	5.94241	4.99543	5.18223	5.63625	4.96823	4.91138	4.86708	5.96414	5.06123	5.42107	5.22743	5.19617	5.17004	4.58212	4.648	5.39086	4.70111	4.5726	4.42269	4.90985	5.0209	4.84733	5.01267	4.67977	4.3825	5.11441	4.77697	4.96801	5.16001	5.25103	4.60378	5.21182	4.90213	4.80995	4.81486	4.51058	4.60738	4.8074	4.69942	4.94086	4.83185
DEAF1	1.05575	1.82341	1.52426	2.30001	2.28011	1.74121	2.54848	3.85009	3.04879	2.48	2.70129	1.84347	2.46005	2.47289	1.99128	1.77186	2.09968	1.90749	1.52063	2.18283	2.45967	1.90438	1.68029	1.565	2.24658	3.85786	2.0529	1.91854	1.95697	1.60145	2.42701	3.82885	2.26151	2.19188	2.06401	1.05606	1.76395	2.34586	1.55217	1.88501	1.96989	2.3891	2.98189	2.21844	2.01663	1.35027	0.859667	1.78329	3.08599
CHERP	3.67106	3.02599	4.08535	3.87227	3.90865	3.70141	3.82398	3.24132	3.0545	4.25105	3.26933	3.99508	3.25183	4.14676	3.26445	2.20614	3.28007	3.28987	3.3877	4.23696	4.36328	4.03213	4.00032	4.2085	3.68346	4.45229	3.74457	4.18274	3.92661	4.32238	4.26567	4.14358	3.45619	4.15823	4.02514	3.26813	2.57441	3.59082	2.41535	3.59523	3.74317	3.36928	3.82986	4.23394	3.42851	3.59642	3.51882	3.45291	3.96873
KAT5	5.07131	5.44451	5.50122	5.5306	5.71804	5.16081	5.51375	5.23799	4.97699	5.42682	5.27868	5.56598	5.06361	5.70787	5.1748	4.85497	5.22659	4.95224	5.2105	5.56948	5.75793	5.27452	6.01001	5.63991	5.39974	5.72807	5.49427	5.64954	5.29881	5.01834	5.50073	5.88739	5.75999	5.63426	5.97507	5.07309	4.86444	5.4281	4.63217	5.45177	5.2331	5.4764	5.60694	5.66205	5.25374	5.38244	5.0895	5.01108	5.40539
HYOU1	5.47384	5.0529	5.25488	5.07251	4.78086	5.32617	5.29033	5.46006	4.49801	5.9642	5.01423	5.19866	5.60933	5.53851	4.59138	4.34252	5.09751	4.22136	5.26637	5.89011	5.9434	5.02459	5.32643	5.71695	4.24726	5.53824	5.04345	5.16472	5.33176	5.67409	5.33444	5.10148	4.7815	5.44533	5.43652	4.91207	3.32902	4.50059	3.03177	4.00393	4.43496	4.58958	4.99947	5.00625	4.7122	4.41908	5.18507	3.67475	4.89722
IPO8	1.48716	2.57243	2.08282	2.26033	2.70915	2.41809	1.84832	2.15735	1.88254	1.94758	2.27687	2.51386	2.6555	2.19743	2.61078	2.83295	2.37444	2.53022	1.75774	2.63612	2.45023	2.31835	2.81446	2.73651	1.93392	2.44879	2.4137	2.26531	2.62396	2.14616	1.98085	3.0257	2.21895	2.39289	2.41474	2.11535	2.61703	2.41875	2.01325	2.62462	2.56586	2.35435	2.54741	2.10915	2.41475	2.51649	2.21965	1.92833	2.88973
IPO7	2.5195	2.44022	3.24854	3.14827	3.21071	2.8216	3.07611	3.17032	3.07988	3.29155	3.6165	3.46747	3.52825	2.96852	3.28344	3.13563	2.89876	3.31922	2.80724	3.51947	3.28551	3.11108	2.91619	3.21902	3.2962	3.2646	3.01905	3.08295	2.93032	3.27401	3.36316	2.99603	2.50927	2.96598	3.17605	3.10739	2.59588	3.18869	3.08202	3.87473	2.48967	2.81357	3.43524	2.9587	2.92269	2.64343	2.86342	2.26975	3.04762
NOP56	6.30898	6.46766	6.9028	6.88738	6.45383	6.85629	6.55481	6.45108	6.38712	7.05352	6.67083	6.61254	6.5971	6.99328	6.85414	6.45788	6.83687	6.57924	5.72683	6.7558	6.92334	7.19696	7.47714	7.46219	7.19781	7.81625	6.8022	7.33699	6.54073	7.30454	7.40332	7.49841	6.72692	7.53511	7.36023	6.78515	6.16445	6.66219	6.42497	6.8041	6.12778	6.58946	6.80228	6.73375	7.01064	6.67265	6.67374	5.92548	6.89056
NEBL	0.215386	0.832914	0.37033	1.89615	2.96602	1.32958	1.67655	0.742779	0.668919	0.910089	0.731024	2.09729	1.77013	1.18551	0.363395	0.346962	0.986187	0.245494	0.847131	0.981782	1.22952	0	0	0	0.044525	0.118707	0.274959	0.695849	0.599056	0.0505957	0.351364	0.0926126	0	0.04845	0.266724	0.448942	0.162299	0.942689	0.304125	2.00182	0	0	0	0	0.085742	0.140558	0.517295	0	0.0956818
CEBPE	0.56856	0	0	0	0	0.441466	0	0	0.426638	0.102004	0	0	0.272089	0	0.398654	0.110984	0	0	0	0.645626	0	0.484151	0	0	0	0	0.255572	1.05678	0.880268	0	0	0	0.439634	0.0953257	0	0	0.752448	0.530658	0	0.544077	0.84918	0.374131	0.322985	0.195988	0.298219	0.0819875	0.0893513	0.259649	1.61217
PITRM1	4.8588	4.71398	5.40545	4.86494	5.19034	5.13899	5.75958	4.66847	4.23352	5.34727	4.93372	5.19119	4.98506	5.48145	4.48262	4.07322	5.03053	4.33622	4.88067	5.07403	5.58871	4.16121	4.05746	5.21354	4.3339	4.4725	4.84209	4.72029	5.01631	5.00798	4.50458	4.38014	4.91563	4.78955	5.28384	5.22162	4.30185	5.0398	4.36276	4.81628	5.02512	4.51387	4.43758	4.93636	4.7917	4.08935	4.85721	4.18833	4.68672
ATG7	4.61897	4.77013	4.85238	4.27579	3.48699	4.17287	4.43267	4.06916	5.1164	5.05626	4.04137	4.21749	4.14439	4.46604	4.43565	5.12271	4.78317	3.91332	3.50918	4.56138	4.47102	3.99653	4.46192	3.95471	4.00686	4.66231	5.19934	4.57992	5.12316	4.56467	4.22901	4.295	4.42161	4.29629	4.48807	5.00342	4.08998	4.85761	3.17756	3.88013	4.64086	4.06773	4.58343	4.8589	4.31067	3.70875	4.49489	4.97257	4.60676
SSSCA1	5.48944	5.80102	5.56923	5.85212	6.05941	5.60227	5.74784	5.44872	5.76946	5.73038	5.80295	5.40195	5.07048	5.868	5.86478	5.78157	6.06294	5.98441	5.98895	5.68669	5.84377	5.35263	5.81945	5.69304	5.56025	6.0676	5.28908	5.29992	5.03002	5.1387	5.50128	5.65183	5.59503	5.87366	5.74132	5.33998	5.1588	5.1185	5.13267	5.10373	4.93426	5.04871	5.04678	5.2574	5.13369	5.66319	5.44889	4.98437	5.21743
RNASEH2A	4.63682	4.59853	4.14413	4.19785	3.37331	4.0648	4.23412	4.06376	3.983	4.9066	3.96612	2.60262	4.28454	4.09851	3.8826	3.87204	4.35901	3.50551	3.56721	4.45852	4.46284	3.11374	3.04927	4.32486	3.91092	3.89991	4.52441	4.08677	4.61606	3.09876	3.39423	3.08608	3.56593	3.69338	3.58086	3.95035	2.84332	4.27377	3.55331	2.6793	3.69756	3.8682	3.027	3.67834	3.65403	3.46316	4.25167	3.21442	3.33912
P3H3	0	0.0909978	0.711002	0.322513	0.577987	0.492416	1.77614	1.11027	0.258974	0.910089	0.0680231	0.870574	0.309743	0.218912	0.131568	0	0	0.187925	0.906344	0.3097	0	0	0	0	0	0	0.601054	0.7576	0	0.532224	0	0.241625	0.0867271	0	0.161513	0.414998	0.547345	0.641408	0.745367	1.62708	1.04121	0.613332	0	0.154678	0	0	0	0	0
105369155	0	0	0	0.648757	0	0	0	0	0	0.808138	0	0.250767	0	0	0	0.400383	0	0	0.492619	0.206558	0	0.193525	0	0	0.540505	0	0.841077	0	0	0.986625	0.445667	0	0.301404	0	1.33517	0	0.440642	0.219911	0.151122	0	0.329379	0	0	0.489739	0.368331	0	0	0.447885	0
LOC105369176	0	0	0	0	0	0	0	0	0	0	0	0	0	0	0	0	0	0	0	0	0	0	0	0	0	0	0	0	0	0	0	0	0	0	0	0.212523	0.502578	1.16025	0.168946	2.05368	0	0	0	0	0	0	0	0	0
LOC105369189	0	0	0	0	0	0	0	0.087655	0	0	0	0	0	0	0	0	0	0.148228	0	0	0	0	0	0	0	0	0	0	0	0	0	0	0	0	0.0714445	0.067107	0.162299	0.157385	0	0.808396	0	0.189335	0	0	0	0	0	0	0
LOC105369205	0	1.99816	0.948294	0.341653	0.384994	1.7759	0.233557	0.570921	1.45253	1.19037	1.9138	0.371155	0.872018	0.125692	0.213053	0.970541	1.22689	1.94851	0.239872	1.66546	0.637737	0.654636	0	2.16233	0.540505	1.68376	0.350002	0.816816	1.56362	0	0.271216	0.598194	0.667759	0.5129	1.50822	0.750576	2.88752	2.18277	2.81684	3.14146	0	0.303027	1.04712	0	1.8793	1.95602	0.364587	2.43264	0.4436
LOC105369214	0	0.333912	0	0	0.0948679	0.441466	0.254961	0	0	0	0.154002	0	0.698366	0.0767213	0.381133	0.173695	0.607076	0	0	0.227785	0	0.739781	0	0	0.322792	0.0723893	0.386109	0.0746821	0.582621	0	0.842238	0.0926126	0.188282	0.36771	1.04693	0.607628	0.943199	1.33991	1.035	2.73991	0.642502	0.963847	0.170512	0.0683308	0.769081	0.251015	0.684344	1.62202	0.310335
105369230	10.8358	6.96103	7.7655	3.90962	9.34446	8.11808	11.4067	9.97938	5.40398	6.67415	2.94688	8.64208	7.67077	10.4679	9.71582	5.1963	6.46761	2.35821	9.22103	7.96674	10.2186	10.022	7.18156	4.44193	9.76165	7.00804	8.23602	11.2082	9.57615	11.0214	9.3056	6.19345	7.37728	3.36313	10.4542	9.21455	8.33236	8.09392	1.94765	7.91979	9.83351	8.79076	5.06108	7.10129	1.65923	8.87351	9.31904	9.38772	5.70659
LOC105369246	0	0	2.70998	0.0474001	0.287939	1.09696	0	0	0.0692303	0.978738	0.215282	0.446172	0.580087	0.101414	0.067283	0.194007	0.768086	0.127962	0	0.387213	0	0	0	0.755499	0.0662826	0.0486608	2.63989	0.1686	1.67634	0.99956	0	0	1.28719	0.4054	0	1.81702	0.308173	2.71854	0.133075	0.808396	0.452784	0.391372	0.286351	1.81646	0.224524	0.303226	0.19378	0.105465	0.163496
LOC105369274	0	0	0	0	0	0	0	0	0	0	0.536656	0	0	0	0	0	0	0.168213	0	0	0	0	0	0	0	0	0	0	0	0	0	0	0	0	0	0	0.713694	0.879531	0.151122	0	0	0	0	0	0	0	0	0	0
LOC105369535	0.0230444	0.296161	0.048835	0.222811	0.458195	0.370606	0.0980047	0.729214	0.769417	0.895958	0.644556	0.884127	0.272089	0.78931	1.61018	1.32385	1.67391	0.851061	0.639451	0.904798	0.586973	0.57963	0.614013	0.939318	1.52638	0.549038	0.760844	0.339872	0.582621	1.50496	1.54257	1.74572	1.2501	0.929838	1.85044	0.723097	1.28026	0.879531	0.527802	2.14018	1.76741	2.03042	1.86802	1.69924	1.3741	1.73309	2.10648	1.55657	1.61217
LOC105369591	0	0.155667	0	0	0	0	0.594184	0	0	0	0	0	0.213699	0	0	0	0	0	0	0	0	0	0	0	0	0	0	0	0	0	0	0	0.226983	0	0	0	0	0.114142	0	0.544077	0	0	0	0	0	0	0	0	0
LOC105369669	0.584139	1.62453	1.75515	0.914661	1.22796	1.07484	2.58274	1.87274	2.04028	1.04427	0.974959	2.1984	1.34975	1.68758	1.44292	2.43671	0.46051	1.9996	2.05327	1.5353	2.66124	1.3846	0.550109	1.4671	1.79097	1.72925	1.9176	1.99745	0.971457	3.11371	1.07249	1.59557	1.81754	2.40224	2.70042	1.66647	1.35771	0.930277	1.57908	2.49932	1.78765	1.31051	2.67333	1.61036	3.02933	2.04559	3.06411	0.989821	1.35613
LOC105369869	0	0	0	0	0	0	0	0.0662354	0	0.174037	0	0	0	0	0.0227781	0.0228903	0	0	0	0	0	0	0	0	0	0	0	0	0	0	0	0	0	0	0	0	0.632915	0.563178	0	1.83402	0.329379	0.0223068	0	0	0	0	0.0893513	0.105465	0.0245219
LOC105369914	0	0	0	0.664043	0.44024	0.0687615	0	0	0.13529	0.430822	0.311964	0.409151	0	0.218912	0	0.468667	0.740117	0	0.0844669	0	0.0999379	0	0	0	0	0.118707	0	0.339872	0	0	0.696417	1.0432	0.488236	1.2529	0.986607	0	1.5606	0.497388	0	0	1.44104	1.67675	0.860349	0.775156	0.832466	0.919719	1.11505	2.56056	1.52891
UBD	3.50298	5.01055	1.50689	5.02224	3.55531	3.15513	2.44984	2.66453	4.28899	3.17935	4.34195	3.64912	3.86976	2.95164	2.40944	3.99579	2.29015	4.26144	3.27764	3.37948	2.1631	0	2.89705	3.24878	0.834783	3.10982	1.18644	2.3175	3.66692	3.63892	1.32163	1.48885	0.736433	0	0	3.55396	0.142983	2.02244	5.86681	0	0	0	0	1.10293	2.42301	0	0	0	0
105370045	0	0	0	0	0	0	0	0	0	0	0	0	0	0	0.232726	0	0	0	0	0	0	0	0	0	0	0	0	0	0	0	0	0	0	0	0	0	0	0	0.168946	0	0.194422	0	0.460873	0	0	0	0	0	0
LOC105370092	0	0.276909	0	0	0	0	0	0	0.156654	0	0.0457032	0.0728252	0	0.125692	0	0.0454232	0.0233959	0.0221309	0	0.0485252	0.170595	0	0	0.297961	0	0	0.112038	0.191155	0	0.715863	0	0	0	0	0.456597	0	0.063021	0.480461	0.320165	1.00561	0.273079	0	0.129736	0.0231384	0	0.0415761	0	0	0.531775
LOC105370378	0	0	0	0	0.117641	0	0	0	0	0	0	0	0	0.611625	0	0	0.408148	0	0.124915	0	0	0.110701	0	0	0	0.310492	0	0.122405	0	0	0.0727318	0	0	0.348489	0	0	0.142983	0.730008	0	0	0.132481	0	0.170512	0.456128	0.205497	0	0.417306	0	0.118643
LOC105370399	1.42795	1.40269	2.33498	1.73901	1.79943	1.59346	1.89678	1.36832	2.96348	2.29854	1.70179	2.28268	0.72648	2.16266	2.70182	2.67573	2.11065	2.34071	1.55064	2.41338	2.85247	2.08879	1.70251	1.80975	1.9574	2.40741	1.45643	2.43555	1.9885	2.30047	2.80693	2.85773	1.60626	2.94054	2.84334	2.13634	1.39084	2.68937	1.55894	4.16879	2.25306	2.02491	2.64468	2.0371	2.76268	1.52898	3.51479	1.81473	1.60406
LOC105370579	0.471379	1.78984	1.54993	1.22406	2.37768	0.884514	2.31877	0.673642	2.58439	1.81868	1.04415	3.29556	0.767651	2.39013	1.36484	2.24073	1.27642	2.08618	1.35198	1.50084	2.58998	1.49486	0.909702	2.28232	2.08011	1.18222	1.26611	2.17767	1.31771	2.21432	2.33144	2.06432	1.43502	2.39289	2.68151	1.58486	1.87934	1.90684	1.36382	2.91835	2.47727	2.25425	3.16203	2.35236	1.92072	2.22772	2.00679	1.99572	3.23789
LOC105370641	1.02183	0.31516	0.92232	0.679169	0.718695	0.0462032	1.25597	0.630511	0.963744	1.63521	0.552574	0.7573	0.110803	1.05253	0.818742	1.40451	1.07843	0.838644	0.258171	0.547743	1.00301	0.820179	1.2077	1.31168	0.476946	1.88475	1.26611	1.41398	1.47736	1.86443	0.771169	0.598194	0.565769	0.993091	0.402212	0.817067	0.561964	1.51636	0.168946	0	0.627611	0.474618	1.31604	0.616858	0.224524	0.140558	1.29486	0.763616	2.06052
LOC105370691	0.293276	0	0	0.115702	0	0	0.542901	0	0	0	0	0	0	0	0	0	0	0	0.41319	0	0	0	0	0	0	0	0	0	0.0486756	0.684166	0	0	0	0	1.30584	0.23215	0.342448	0.701075	0.527802	2.21611	0	0	0	0	0	0	0	0	0
LOC105370705	0.349053	0	0	0	0	0	0.296839	0	0	0	0	0	0	0	0.193109	0	0	0	0	0	0	0	0	0	0	0	0.154525	0	0	0.192535	0	0	0	0	0.345696	0	0	0.219911	0	0	0	0	0	0	0	0.159565	0	0	0
LOC105370706	0	0	0	0	0	0	0	0	0	0	0	0	0.131978	0	0	0	0	0	0	0	0	0	0	0	0	0	0.154525	0	0	0	0	0	0	0	0	0	0	0	0	0.469671	0	0	0	0	0	0	0	0	0
LOC105370733	0.0680575	0.42418	0.426847	0.115702	0.561471	0.352333	1.0012	0.0662354	1.05759	0.391074	0.487823	0.666098	0.0674975	0.327557	0.213053	0.596242	0.697119	0.609357	0.294088	0	0.193399	0.213509	0.0926321	0.544793	0.4931	0.631216	0.489305	0.298923	0.443933	0.601736	0.771169	0.790183	0.128211	0.612943	0.671109	0.414998	1.34931	3.01444	1.09216	4.84875	0.41859	0.374131	0.586724	0.368508	0.560284	0.251015	0.346577	0.670444	0.548781
105370748	0.56856	1.6015	0	0.617689	1.37698	1.06366	1.49958	0.443807	1.51176	1.0822	0.599298	1.39081	0.595413	0.42859	0.805666	1.00544	1.28612	1.49777	0.329132	1.32488	1.53644	0.654636	0.413127	1.05411	1.23129	1.58823	0.215998	1.61085	1.3472	1.99934	1.68083	1.22809	0.519751	1.35274	0.438695	0.723097	1.61769	2.52162	1.84051	3.92781	1.07453	0.441894	1.7519	0.892884	1.41609	1.02711	0.698613	0.203743	0.249225
LOC105370849	0	0.0909978	0.0246241	0.0474001	0	0.134394	0.0251324	0.0662354	0.156654	0.0519034	0.090003	0	0.0228518	0.0767213	0	0.153092	0.0690795	0.0653994	0	0.206558	0.0755949	0.0892298	0.0470594	0.098401	0	0.0957338	0.0458644	0.0746821	0	0.12331	0.271216	0.0470493	0	0.140726	0.0714445	0.27062	0.424733	0.626098	0.133075	1.98188	0	0.0872294	0.0877738	0.0231384	0.106404	0.0209378	0.132034	0.0641997	0.0956818
LOC105370980	0	0	0	0	0.493448	0.475632	0.415638	0	0.297952	0	0	0.585429	0	0	0	0.27251	0	0.282635	0	0	0	0.271852	0	0	0	0.249353	0	0	0.249424	0.806978	0.568121	0	0	0	0	0.43207	0.83902	0.942689	0	2.90076	0	0	0	0.236148	0	0	0	0	0
LOC105371045	0	0	0	0	0	0	0	0	0.0465207	0	0	0	0	0	0	0	0	0	0	0	0	0	0	0	0	0	0	0.256776	0	0	0	0	0	0	0	0	0	0.0467459	0.0197789	0	0	0	0.0445543	0	0	0	0	0	0
LOC105371063	1.83844	2.20074	3.09424	3.31248	3.20275	3.06824	4.0289	2.18245	4.75422	3.11065	3.63903	4.05323	2.19419	4.06595	4.18736	4.76195	4.36246	4.2925	2.81961	3.78412	2.86317	4.05723	3.30539	4.21125	3.96982	4.19969	3.6363	2.98309	3.36689	3.59911	4.33137	3.67635	2.25685	3.81214	4.23547	3.90674	3.94136	4.57722	2.57092	5.84757	4.06255	4.3057	4.14709	3.23624	3.86577	3.42832	3.87193	3.82899	3.4451
LOC105371095	0	0	0	0	0	0	0.0741206	0	0	0	0	0	0	0	0	0	0.408148	0	0	0	0.259725	0	0.136809	0	0	0.141319	0.0231144	0.663953	0	0.0505957	0	0.179637	0.0221754	0.386678	0	0	0	0.67155	0	1.38541	0	0	0	0	0	0	0	0.241254	0.141244
LOC105371191	0	0	0	0	0.162137	0	0.296839	0.285988	0	0	0	0	0	0.594332	0	0	0.113361	0	0	0	0	0	0	0	0	0	0	0	0	0	0	0	0.0867271	0	0	0	0	0.26014	0	0.562095	0	0	0	0	0	0	0	0	0
PPIAL4H	0.330699	0.197224	0.649002	0.379187	1.00182	0.217503	0.233557	0.209895	0.901832	0.3502	1.09937	0.63437	0.434292	0.447974	0.578534	1.24816	0.390262	0.518867	0.0428515	0.478591	0.670614	0.908643	0.241673	0.491464	0.393346	0.582473	0.554217	1.28361	0.709139	1.35198	0.896675	0.200597	0.519751	0.903739	1.22459	0.530466	1.8014	3.00559	1.12905	4.61848	0.347668	0.986715	1.48721	1.29577	1.09276	0.908527	0.434459	0.89886	1.23528
CPHXL	0	0.257397	0	0.503361	0.247212	0.237553	1.34848	0.087655	0.13529	0.3502	0.42003	0.292023	0.794459	0.125692	0.531657	0.253281	0.682497	0.264184	0.164261	0.118383	0.215848	0	0.11489	0.121987	0.3585	0	0	0.339872	0.310579	0	0.271216	0.55001	0	0.329008	0	0.308092	0.646696	1.09503	0.595266	2.45661	0	0.108237	0.556275	0	0.333701	0	0	0.105465	0
LOC105371371	0	0	0	0	0	0	0	0	0	0	0	0	0	0	0	0	0	0	0	0	0	0	0	0	0	0	0	0	0	0	0	0	0	0	0	0	0	0	0	0	0	0	0	0	0	0	0.549142	0.203743	0
LOC105371409	0	0	0.350988	0	0	0	0	0	0	0.102004	0	0	0	0	0	0	0	0	0	0	0	0	0	0	0	0	0	0	0.290481	0	0	0	0	0	0	0	0	0.135925	0	0	0	0	0	0	0	0	0	0	0
LOC105371419	0	0	0	0	0.117641	0	0	0	0.13529	0.126417	0	0.186583	0.0453473	0	0.0452022	0.434929	0.335237	0.318845	0.0215849	0.0485252	0	0.0453046	0	0	0	0.270022	0.255572	0.845537	0.185562	0	0	0.261709	0.0221754	0.495531	0.745805	0.380235	0	0.686388	0.351721	1.34436	0.0455255	0	0	0.313263	0.085742	0.178325	0	0	0
LOC105371448	0.454526	0.112878	1.03569	1.52965	0.952002	0.352333	1.61994	0.443807	0.528482	1.23596	1.41883	1.01309	0.580087	1.18551	0.531657	0.741318	0.725926	1.0898	0.906344	0.752015	0	1.60486	0.733908	1.624	1.71035	1.27717	1.35987	0.901319	1.19334	2.09284	1.40849	1.46306	0.472216	1.34307	0.774634	0.045083	0.965363	1.015	0	1.21368	0.174069	0	1.27923	1.38778	1.51213	0.623769	1.58333	0.0849801	1.37532
LOC105371598	0.471379	0.217561	2.37383	0	0	1.01802	1.11091	0	0	0.895958	0	0	0.625586	1.12658	0.110456	0.110984	0.986187	0.127962	0	0.368222	0.44216	0.309476	0.909702	0.857377	1.70343	0.945772	3.14819	3.18481	2.62396	2.61397	0.800018	0	1.41001	1.01764	0.91072	2.81049	0.162299	3.04354	0	0	0.0896583	0	0	1.04758	0	0	0	0	0
LOC105371727	0	0	0	0	0	0.276837	0	0	0	0	0	0	0.152846	0.218912	0	0	0	0	0	0	0.215848	0.416797	0	0	0	0	0	0	0	0	0	0	0	0	0	0.192625	0	0.463333	0	1.3021	0.365728	0.208917	0.427617	0	0	0	0	0	0
LOC105371921	0	0.388748	0.445205	0.322513	1.09657	1.43752	0.753047	0.443807	0.698354	0.762138	0.154002	0.924041	0.896972	2.0656	0.765714	1.42183	0.622479	0.534348	0.653345	1.00656	1.91817	0.516685	1.49755	1.44856	0.847404	1.06884	0.866859	1.82068	1.14938	1.29016	1.21855	0.500161	0.749784	0.47795	0.88451	1.06703	0.739645	0.199369	0.271499	1.7657	1.47471	2.14158	1.47098	1.01333	0.589932	1.73309	2.97899	1.39122	1.5544
LOC105371930	0	0	0	0	0	0	0	0	0.218913	0	0	0	0	0	0	0	0	0	0	0	0	0	0	0	0	0	0	0	0	0	0	0	0	0	0	0	0.162299	0	0	0	0	0.189335	0	0	0	0.159565	0	0	0
LOC105371932	2.3881	2.97315	2.27979	1.63425	2.03299	1.84288	3.41484	2.42892	3.30226	2.80514	2.42256	3.4607	1.62832	3.23159	2.93884	3.2148	3.44075	2.5907	2.95478	1.90172	3.50875	2.45052	3.22582	2.75925	2.60723	3.12124	2.26166	2.6744	2.1478	3.16341	2.7563	3.30753	2.4327	3.09557	3.26	2.12589	2.98837	2.55029	2.90987	3.56428	3.10131	3.31158	2.88108	2.79359	2.76593	2.79698	3.02218	2.6712	2.9834
LOC105371933	0.9515	1.49722	0.784935	1.26474	1.87489	1.67659	2.10559	0.570921	1.80348	1.04427	0.254736	2.26207	0.65514	1.36957	1.11218	2.18092	1.00981	0.652559	1.78954	1.03091	2.1917	0.6251	1.45456	1.13748	1.33352	2.33078	0.977496	1.80614	0.369246	1.52299	2.00583	2.57431	2.20448	2.51859	2.65462	1.49835	0.590764	1.83541	1.87349	3.1828	1.43249	2.08972	2.88721	1.88752	2.58268	2.08091	2.02955	1.26032	2.17448
LOC105371944	1.70942	0	0.600687	1.34281	0.84689	0.81949	0	0.170288	0.74141	0.469503	0.939081	1.75771	0	0.645602	0.483207	1.05069	0.950017	1.04727	0	0.227785	0.621013	1.69291	1.00812	1.61572	0.267516	1.11527	0.421335	0.256776	0.249424	0.947109	2.19148	0.261709	0.801986	0.780074	0.608436	0.905289	0.39238	0.530658	0	0	0.874628	0.952275	0.702472	1.06998	0.261842	0.539216	1.20776	0.22262	0
LOC105372109	0.254857	0.134431	0.141809	0.159504	0.346952	0.176547	1.24531	0.190227	0.198457	0.730636	0.568317	0.271542	1.2272	0.504613	0.067283	0.194007	0.113361	0.187925	0.567902	0.513581	0.569646	0.0892298	0.0470594	0.0500393	0.286177	0.631216	0	0.994029	0	0.864674	0.389828	0.483154	0.226983	0.460151	1.14954	0.23215	0	0.772348	0.527802	1.01872	0.770025	0.169484	1.09026	0.11215	0.951446	0.0415761	0.328339	0.145583	1.04463
LOC105372204	0	0	0	0	0	0	0	0	0	0	0	0	0	0	0	0	0	0	0	0	0	0	0	0	0	0	0	0	0	0	0	0	0	0	0	0	0	1.13884	0	2.11599	0	0	0	0	0	0	0	0	0
LOC105372269	0.0457265	1.10812	0.164146	0.708954	0.626431	0.620094	0.594184	0.129563	0.638871	0.391074	0.702773	0.63437	0.417144	0.504613	0.578534	0.922657	0.607076	0.761812	0.34634	0.809462	0.323134	0.50051	0.629556	0.50946	0.796244	0.388178	0.255572	0.7576	0.310579	0.947109	0.46381	0.629445	0.188282	0.423882	0.364782	0.790837	1.1605	1.93817	0.721409	3.28125	0.581993	0.506617	0.460873	0.570491	0.451436	0.320218	0.468166	0.295751	0.479519
GNG14	0	0	0	0	0	0	0.643706	0	0	0	0	0.499981	0	0	0	0.782141	0	0.438866	0	0	0.702759	0	0	1.71986	0	0	0	1.75407	0	0	0	0	0	0.691319	0.949163	0	0	0.463333	0	0	0.365728	0	0.444341	0.705348	0	0	0	0	0.4253
LOC105372319	0.786232	0.0462163	0.229153	0.88887	0.0482136	0.95886	1.81988	0	0.258974	0.19727	0.174719	0.61824	0.698366	0.101414	0.131568	0.233792	0.113361	0.958249	0.124915	0.206558	0.147425	0.0674343	0.550109	0	0.108837	0.141319	0.0903155	0.122405	0.0486756	0.0505957	0.0727318	0.0700108	0.0440151	0.184741	0.204522	0.192625	0.752448	1.38609	0.151122	2.34657	0.111229	0.0872294	0.0663259	0	0.451436	0.178325	0.17349	0.0849801	0.228265
LOC105372412	0	0	0.463331	0	0.162137	0.176547	0	0	0	0.370782	0	0	0	0.0767213	0.363395	0	0	0	0	0.248704	0	0	0.0700256	0	0	0	0.175309	0.1686	0.141361	0	0.0961831	0	0.0655292	0.329008	0.139517	0	0.440642	0.463333	0.0585413	1.40551	0.972157	0.598562	0	0.154678	0	0	0.152911	0.978759	0.531775
LOC105372478	0	0	0	0	0	0	0.415638	0	0	0	0	0	0	0	0	0	0	0	0	0	0	0	0	0	0	0	0	0	0	0	0	0	0	0	0	0	0	0.35606	0	0	0	0	0	0	0	0	0	0	0
LOC105372585	0	0	0	0	0	0	0	0	0	0.126417	0	0	0	0	0	0	0.297352	0	0	0	0	0	0	0	0	0	0	0	0	0	0	0	0	0	0	0	0	0	0	0	0	0	0	0	0	0	0	0	0
LOC105372704	0	0.492536	0	0.263522	0	0	0	0	0.218913	0.102004	0	0	0	0	0	0.110984	0.198043	0	0	0	0	0	0	0	0.108837	0.349858	0.0903155	0	0.330401	0	0	0.660034	0.226983	0.0953257	0	0	0	0.410693	0.0775388	1.42533	0	0	0	0	0	0	0.564805	0	0
LOC105372714	0	0	0	0	0	0	0	0	0	0	0	0	0	0	0	0	0	0	0	0	0	0	0	0	0	0	0	0	0	0	0	0	0	0	0	0	0.123404	0.530658	0	0	0	0	0	0	0	0	0	0	0
LOC105372798	0	0.31516	0.481233	0.585938	0.762705	0.333826	0.923131	0.285988	0.769417	0.150423	0.235144	0.63437	0.610578	0.774031	0.308837	0.821841	0.390262	0.564821	1.09122	0.645626	0.909704	0.548501	0.644934	0.843256	0.427369	0.461893	0.45572	0.647737	0.425621	1.79193	0.726784	0.947248	0.763012	0.706496	1.29593	0.23215	0.255184	0.879531	0	1.3955	0.518835	0.356681	0.586724	0.489739	0.79477	0.0819875	0.75432	0.0849801	0.290251
LOC105372824	0	0.31516	0	1.04882	0.84689	0	0.357461	0.108761	0	0	0.274065	0.7573	0.110803	0	0.290182	0.885672	0	0.168213	0.104833	0.269324	0.147425	0.416797	0	0	0	0	1.33238	0.418442	0.141361	0.401884	0	1.50579	0.959669	0.386678	0.266724	0.362535	0.342448	0.826934	0	0	0.469583	0.963847	1.52701	1.15623	0.146862	0.233183	0.132034	0	1.21411
LOC105372836	0	0	0	0	0.140061	0.176547	1.0012	0	0	0	0	0	0	0	0	0	0	0	0	0	0	0	0	0	0	0	0	0.191155	0	0	0	0	0	0	0.161513	0	0	0	0.133075	0.488635	0	0	0	0	0	0	0	0	0
LOC105372883	0	0.0232932	0	0	0.0482136	0	1.68446	0.150069	0.156654	0.0519034	0.0457032	0.208296	0	0	0	0.0894597	0.09139	0	0.124915	0.0485252	0	0	0	0	0	0.0486608	0.112038	0.213362	0	0	0.0488929	0.0926126	0	0.0953257	0.117181	0	0.308173	0.157385	0.186552	0.746717	0	0	0.0445543	0.090407	0	0	0.0453673	0.0431157	0.249225
LOC105372977	0	0	0	0	0	0	0	0	0	0	0	0	0	0	0	0	0	0	0	0	0	0	0	0	0	0	0	0	0	0	0	0	0	0	0	0	0	0.715614	0	1.79646	0	0	0	0	0	0	0	0	0
LINC01638	1.26353	1.81007	1.92173	2.31945	2.60824	2.10541	1.50852	1.49396	3.12935	2.31987	3.27654	3.19311	1.21733	3.018	3.1214	2.8232	2.81074	3.12328	1.31749	2.81858	2.43117	3.30981	2.14247	3.13747	2.78176	2.70933	1.66184	2.51815	2.87065	2.75032	3.28112	2.48744	2.04033	3.13816	2.69288	2.41491	1.37437	2.56642	0.672268	3.61262	1.84671	2.24004	1.71792	1.94922	1.9779	1.35027	2.49369	1.89341	2.52318
LOC105373057	0	0	0	0	0	0	0	0	0	0	0	0	0	0	0	0.132192	0	0	0	0	0	0	0	0	0	0	0	0.597965	0	0	0	0	0	0	0	0	0.456377	0.135925	0	0.329444	0	0	0	0	0	0	0	0	0
LOC105373091	0	0.665356	0	0	0	0	0	0	0.239082	0.220135	0	0	0.0893126	0.101414	0.110456	0	0	0	0	0	0	0	0	0	0.322792	0	0	0.399197	0	0	0	0	0	0	0	0	0.181361	0.240166	0	0	0	0	0.108908	0	0	0	0.921805	0	0
LOC105373102	0	1.20297	0.584216	1.57887	1.06176	0.492416	1.24531	0.555631	1.15634	0.3502	0.599298	1.23028	0.39979	1.47727	0.792471	1.3053	0.912917	1.36555	1.03926	1.10161	1.50943	0.711954	0.11489	1.2488	0.956285	1.32734	1.57065	1.23016	1.10404	0.878744	0.896675	1.64228	0.456017	1.01764	0.88451	0.95338	0.103556	0.392711	0.985566	1.10727	1.38901	1.40691	1.79165	1.26699	1.22146	0.779319	0.75432	1.08573	1.94323
105373132	0	0.0462163	0.550699	0.13777	0.140061	0.276837	1.88996	0.108761	0	0.286633	0	0.0963057	0	0.711245	0.327253	0.310216	0	0	0	0.3097	0	0	0.0700256	0	0.540505	0	0.294089	1.25178	0	0	0.0961831	0	0.0440151	0.0720783	0.474279	0.067107	0.375927	0.579167	0	0.22022	0.329379	0.0659115	0.286351	0	0.0647795	0	0	0	0
LOC105373133	1.28275	1.53012	0.973809	1.69504	1.28943	1.44617	1.63634	1.83524	2.42185	1.43476	1.8379	1.83651	1.30384	1.68758	2.15488	2.03655	1.37974	2.07034	1.8268	0.878196	1.90442	1.33073	0.448611	0	1.2599	1.26692	1.05804	1.38492	0.768466	2.09284	0.814229	1.24836	1.45145	0.736379	1.75963	0.893011	1.34931	1.04984	1.22589	2.49463	2.78636	1.97432	1.51913	1.39667	2.10141	1.29976	2.54986	2.08095	1.34644
LOC105373154	0	0	0	0	0.162137	0	0	0	0	0	0	0	0.0674975	0	0	0	0.156323	0	0.221337	0.0721891	0.0755949	0	0	0	0	0	0.133438	0	0	0	0	0	0	0	0	0	0	0.35606	0.0585413	0.777886	0	0	0	0	0	0	0	0	0
LOC105373242	0	0	0	0	0	0	0	0	0	0	0	0	0.0453473	0	0	0	0	0	0	0	0	0	0	0	0	0	0	0	0	0	0	0	0	0	0	0	0	0.594981	0	0	0	0	0	0	0	0	0	0	0
LOC105373244	0	1.29197	0.600687	0.0932923	0	0.0462032	0	0.410198	0.683712	0.391074	0	0.0728252	0.484545	0.0515981	0.792471	1.26746	0.575769	0.0653994	0.183538	0.0954712	0	0.252665	0.0926321	1.60739	0.524876	0	0.133438	0.0502151	0.270098	0	0	0.261709	0.148514	0.442131	0	0.251513	0.359285	0.337379	0	0.411234	0.132481	0	0.108908	0.236148	0	0	0.252991	0	0
LOC105373289	0	0.134431	0	0.0932923	0.657846	0	0	0	0.198457	0.0771713	0	0.482267	0.233426	0	0	0.194007	0	0.503218	0.221337	0	0	0.252665	0.413127	0	0	0	0.154525	0	0.290481	0	0	0.179637	0.128211	0.563789	0	0	0.142983	0.853472	0	0.95196	0	0	0.674394	0	0.514636	0.26863	0	0	0.249225
LOC105373297	0	0	0	0	0	0	0	0	0	0	0	0	0	0	0	0	0	0	0	0	0	0	0	0	0	0	0	0	0	0	0	0	0	0	0	0	0.200174	0.0695628	0	0.507354	0	0	0	0	0	0	0	0	0
LOC105373314	0	0	0	0	0	0	0.643706	0	0	0	0	0	0	0.974476	0	0	0	0	0	0	0.147425	0	0	0	0	0	0	0	0	0	0	0	0	0	0	0.110171	0.532576	0.730008	0.186552	1.22504	0	0	0	0	0	0	0	0	0
LOC105373347	0	0	0	0	0	0	0	0	0	0	0	0	0	0	0.067283	0.0454232	0.0233959	0.0439274	0	0.0244666	0.025641	0	0	0.0252366	0.0224343	0.0245356	0	0	0	0	0	0.0237164	0.0221754	0	0	0.0227176	0.0834308	1.12801	0.684711	0.665713	0.0229423	0	0.0224492	0.11215	0.0219179	0.0209378	0.022862	0.0217189	0
PNMA6F	0	0	0.164146	0	0	0	1.426	0	0	0.102004	0	0.11941	0	0	0	0	0.0464185	0.0653994	0	0	0	0	0	0	0.044525	0	0.133438	0.098741	0	0	0	0	0.148514	0.140726	0	0	0.0423184	0.35606	0	0.150483	0	0	0	0.0459116	0.0435079	0.0819875	0	0.203743	0
LOC105373381	0	0	0.119121	0	0	0	0	0	0	0	0	0	0	0	0	0	0	0	0	0.0485252	0	0	0	0	0	0	0.0231144	0	0	0	0	0	0	0	0	0	0	0.0695628	0	0.308251	0	0	0	0	0	0	0	0	0
LOC105373392	0	0	0	0	0	0	0	0	0	0	0	0	0	0	0	0	0	0	0	0	0	0.0892298	0	0	0	0	0	0	0	0	0	0	0	0	0	0.0887998	0	0	0	0.648952	0	0	0	0	0	0	0	0	0
LOC105373395	0	0	0	0	0	0	0	0	0	0	0	0	0	0	0	0	0	0	0	0	0	0	0	0	0	0	0	0	0	0	0	0	0	0	0	0	0	0.463333	0	0.793222	0	0	0	0	0	0	0	0	0
LOC105373750	0	0	0	0	0	0	1.60335	0	0.177707	0.792967	0	0.0963057	0	0.149568	0	0.0894597	0	0	0.164261	0	0.498182	0	0	0	0	0	0.195797	0.0746821	0	0	0	0	0	0	0	0	0.123404	0.67155	0	1.31278	0.194422	0.266116	0	0	0.146862	0	0.0675269	0	0
LOC105373780	0	0	0	0	0	0	0	0	0	0.102004	0	0	0	0.0515981	0.089031	0	0	0	0	0.387213	0	0	0	0	0.108837	0	0.175309	0.256776	0	0	0	0	0	0	0.139517	0	0.290725	0.279841	0.0392903	1.2805	1.07453	0	0.0445543	0.0459116	0	0	0.0893513	0.600005	0.61487
105373926	1.16338	1.20297	0.69575	1.3987	1.88156	2.15369	2.54414	0.687737	0.755482	0.543888	1.32	1.77237	2.32407	2.11494	0.466688	0.468667	0.559856	1.83433	1.9217	2.08735	1.66437	0.697836	0.376748	0.693881	0.630883	0.388178	0.386109	0.816816	0.599056	0.933693	0.936196	0.483154	0.50408	0.348489	0.686361	0.397721	1.37437	1.55729	0.985566	2.6793	0.887186	1.1064	0.60171	0.489739	0.451436	0.386253	0.957842	1.75114	0.387987
LOC105373985	0.0457265	0	0	0	0.247212	0.217503	0.577292	0	0	0	0.111653	0	0.173417	0.306473	0	0	0	0	0	0.0485252	0	0	0.466031	0	0	0	0	0.546414	0	0	0	0	0	0.118204	0	0	0.162299	0.318454	0.541549	0.93823	0	0	0	0	0	0	0	0	0
LOC105374013	1.69515	0.604881	1.74778	1.18221	2.65179	2.40485	0.276052	1.46969	2.41743	0.965267	0.974959	2.75054	2.21419	1.65459	2.03115	2.31679	0.725926	1.68974	2.71088	2.32257	2.0364	0.858758	0.629556	2.17366	1.95156	1.06884	0.841077	1.60246	1.14938	1.15794	1.44548	1.95138	0.319425	1.15673	1.34481	1.81051	1.65907	1.96275	1.58573	3.28397	1.59442	1.30142	1.79165	1.19749	1.86724	1.25628	1.15699	1.38285	1.49422
LOC105374089	0.454526	0	0.680335	0.263522	0.0717294	0.112847	0	0.322581	0.258974	1.31242	0.254736	0.390278	0.767651	0.523008	0.172886	0.451896	0.591507	0.405581	0.202561	1.00656	0.795106	0.858758	0.3204	0.678057	1.36896	0.839154	1.23675	0.580985	0.425621	1.65148	0.856041	0.281518	0.128211	1.02975	0.91072	0.592522	0.897823	1.39515	1.035	2.09758	1.1178	0.474618	1.29775	1.41428	0.807445	0.418171	1.15699	0.801776	1.58769
LOC105374103	0.195238	0.87193	0.350988	0.601901	1.40502	1.45476	2.47742	0.795798	1.01143	0.777635	1.03284	1.72042	1.35876	1.65459	0.466688	1.0728	1.21678	0.813485	1.27319	1.23339	1.37625	0.50051	0.550109	0.678057	1.22163	0.678367	0.828011	1.0068	0.893654	0.549918	0.551251	0.448528	0.354804	0.612943	0.608436	0.764122	1.60363	2.14029	1.07336	3.76817	0.642502	0.843729	0.556275	0.880268	0.869201	0.233183	0.684344	0.697684	0.249225
LOC105374299	0	0	0	0.486263	0.762705	0.134394	0.610881	0	0.218913	0	0	0.482267	0.564597	0.848856	0	0	0	0.549665	0	0.368222	0	0	0	0	0	0	0	0	0	0	0	0	0	0	0	0	0.063021	0.157385	0.271499	1.40551	0	0	0	0	0	0	0	0	0
LOC105374301	1.44512	1.76933	2.35454	2.65399	2.69786	1.74822	2.28276	1.81612	2.86308	2.42693	2.71903	3.3454	2.06804	2.79772	2.58806	2.8963	2.36532	2.82904	1.95573	2.3663	2.80513	2.72565	2.40882	2.48691	3.04271	2.97469	2.54327	2.8334	2.43549	2.92659	3.13593	2.95653	2.22852	2.79904	2.8331	2.55397	2.83432	3.19389	1.80105	4.38917	2.92069	2.57034	3.11319	2.48743	3.10315	2.77558	2.74466	2.70179	3.16807
LOC105374314	0	0	0	0	0	0	0	0	0	0	0	0	0	0	0.193109	0	0	0	0	0	0	0	0	0	0	0	0	0	0	0	0	0	0	0	0	0	0.162299	0	0	0.525833	0	0	0	0	0	0	0	0	0
LOC105374811	0	1.6842	0.986399	0	0	0	0	0	0.278595	1.60077	0	0.446172	0	0.173055	0.363395	1.23842	0.725926	0.609357	0.34634	0	0.839154	0	0	0.454784	0	0	0	0	0.0957625	0	0	0	0	0.118204	0	0	0.308173	1.1061	0	1.5748	0.728757	0.339017	0.267679	0	0	0	0.921805	0.22262	0.810873
LOC105375106	0	0	0	0	0	0	0	0	0	0	0	0	0	0	0	0	0	0	0	0	0	0	0	0	0	0	0	0	0	0	0	0	0	0	0	0	0.604952	0.656558	0	0.562095	0	0	0	0.195988	0	0	0	0	0
LOC105375107	0.772699	0	0	0	0	0	0	0	0.426638	0	0	0	0	0	0	0	0	0	0	0.118383	0	0	0	0	0	0	0	0	0	0	0	0	0	0	0	0	0	0.299276	0	0	0	0	0	0	0	0	0	0	0.767947
LOC105375112	0.385074	0.5578	0.868925	0.222811	1.23839	0.509008	1.91034	0.393095	0.850315	0.614625	0.111653	0.464332	0.595413	0.711245	0	0.132192	0	0	0.183538	0.478591	0.516382	0	0	0	0.616208	0.330309	0.421335	0	0	0	0	0.339363	0.624929	0	0	0.855539	2.39824	2.0107	0.0775388	2.89722	3.02949	2.31875	0.190476	0.67645	0.261842	0	2.43949	3.84887	2.89971
LOC105375116	0	0	0	0	0	0	0	0	0	0	0	0	0	0	0	0	0	0	0	0	0	0	0	0	0	0	0	0	0	0	0	0	0	0	0	0	0.0834308	0	0	0.150483	0	0	0	0	0	0	0	0	0
UPK3B	1.32972	1.67688	1.79863	0.808609	1.18548	2.74663	1.90358	0.659408	1.80348	1.67713	0.82576	1.30272	2.62222	1.65459	0.66795	1.55343	1.18601	0.354167	1.90437	2.92962	1.56295	2.3091	2.86786	2.03766	3.25889	2.78308	2.14006	2.5002	4.20549	2.88188	2.84549	1.90105	1.71916	1.64039	1.82999	4.01975	0.67387	2.97268	0.913387	1.09495	1.2305	0.952275	1.69014	1.4055	0.769081	1.03742	1.03859	0.479619	2.06644
LOC105375683	0	0	0	0	0	0	0.1215	0.087655	0	0	0	0	0	0	0	0	0	0	0	0	0	0	0	0.145194	0	0	0.112038	0	0	0	0	0	0	0	0	0.131231	0	0	0	0	0	0	0	0	0	0	0	0	0
LOC105375809	0.174804	0	0	0	0	0	0	0	0	0	0	0	0	0	0	0	0	0	0.221337	0	0	0	0	0	0	0	0	0	0	0	0	0	0	0	0	0	0	0	0	0	0	0	0	0	0	0	0	0	0
LOC105375816	0	0	0.164146	0.0932923	0.346952	0	0	0	0	0.264806	0	0.11941	0.0674975	0.0767213	0.089031	0	0.09139	0.107408	0	0	0.0755949	0.0892298	0	0.098401	0.0877169	0	0.0682612	0	0	0	0	0.179637	0.0867271	0.0953257	0	0	0	0.392711	0	0.682282	0	0	0.0877738	0	0	0.0619232	0	0	0
LOC105375817	0	0	0	0	0	0	0.577292	0	0	0	0	0	0.346439	0.467102	0	0	0	0	0.183538	0.227785	0	0	0	0	0	0	0	0	0	0	0	0	0	0.248344	0	0	0	0.299276	0	0	0	0	0	0	0	0	0	0	0
LOC105375938	0	0	0	1.08334	0.247212	0.155625	0.296839	0.229298	0.258974	0	0.659332	0	0.173417	0.125692	0	0.132192	0	0.37151	0	0.118383	0	0	0	0	0	0	0.294089	0	0	0	0.141972	0	0	0.227453	0	0.308092	1.5606	0.879531	1.07336	1.6441	1.20062	0.228237	0.129736	0.506255	0	0	0.213788	0.541067	0.118643
LOC105375975	0	0	0	0	0	0	0.1215	0.267338	0	0	0	0	0	0	0.152375	0	0	0	0	0	0	0	0	0	0.150173	0.141319	0	0	0	0	0	0.158368	0	0.140726	0	0	0.67387	0.799899	0.114799	2.33614	0	0.128943	0.150268	0	0.146862	0.101776	0	0	0
LOC105376204	0	0	0.0246241	0	0.117641	0.112847	0.0251324	0	0.0692303	0.0261851	0.132983	0.186583	0.233426	0.0260297	0.0227781	0.0676095	0.0690795	0.0865566	0.104833	0.0721891	0	0	0	0.145194	0.108837	0.0486608	0.0231144	0	0.0486756	0.0255197	0	0.0237164	0	0.140726	0.0944942	0	0.471942	0.905127	0.499907	1.63562	0.0229423	0.0223068	0.0877738	0.0231384	0	0	0	0.0217189	0
TEX53	0	0	0	0	0	0	0	0	0	0	0	0	0	0	0	0.382795	0	0.388646	0	0	0	0	0	0	0	0.631216	0.312969	0	0	0	0.427293	0	0.283156	0	0	0.326469	0.290725	0.410693	0	0.867547	0	0	0.376249	0	0	0	0	0	0
LOC105376335	0	0	0	0	0	0	0	0	0	0	0	0.409151	0	0	0	0	0	0	0	0	0	0.193525	0	0.168033	0	0	0	0	0	0	0	0	0	0	0	0	0.162299	0	0	1.13161	0	0.169484	0	0	0	0	0	0	0
LOC105376341	0	0	0	0	0	0.0462032	0	0	0	0.220135	0	0	0.309743	0	0	0	0	0	0	0	0	0	0	0.378502	0.248609	0	0	0	0	0	0	0	0	0	0	0	0	0.318454	0	1.00561	0	0	0	0	0	0	0	0	0
LOC105376525	0	0.604881	1.1066	1.52128	2.03897	1.36647	2.2983	0.645032	2.9513	1.50161	2.4312	2.61892	1.4203	1.3797	1.68349	2.26972	0.874837	2.02174	1.41857	2.17739	1.22952	1.63481	1.3738	2.09242	2.29806	1.13793	1.79538	2.17201	2.04358	2.28998	1.01213	1.64228	1.01601	2.18106	1.01104	1.78416	1.50872	2.39185	1.04468	3.37341	1.57126	1.49728	1.47912	1.36079	2.09108	1.39906	1.56008	1.49579	1.48541
LOC105376526	0.915007	0.737551	0.92232	1.69504	3.72434	3.66855	3.8168	1.36832	0.837143	1.10695	1.14207	3.50085	3.94795	3.54684	1.30105	0.611424	1.16513	0.935108	3.09627	3.57435	2.79399	0.532681	0.550109	1.06632	1.34246	0.971239	1.594	1.83507	1.48622	1.46821	1.13043	0.465945	0.519751	0.612943	1.78818	1.68082	0.700541	2.09096	1.15611	2.95631	0.41859	0.868566	0.150268	0.954362	1.04003	0.524629	0.252991	0.789168	0.514566
LOC105376678	0.111709	1.62453	0	0.180917	0.952002	1.38456	0	0	1.6835	0.838009	0	0.56874	0.933611	1.07764	0.738451	2.186	1.25681	0.652559	0.124915	0.956575	0.686776	1.04871	1.10025	1.00422	1.39499	0.461893	1.00097	1.11692	1.42301	0	1.17516	0	0.372174	0.162902	0.306751	1.554	0.142983	0.374502	0.367243	1.10727	0.292091	1.15768	1.16279	0.570491	0.333701	0.26863	0.291157	0.72442	1.11483
LOC105376684	0.504506	0.406573	0.784935	0.536961	0.610463	0.635287	1.74622	0.129563	0.683712	0.57969	0.536656	0.829131	0.500915	0.961047	1.17453	0.847713	0.575769	0.318845	0.567902	0.547743	0.534356	0.327927	0.11489	1.79515	0.908905	1.36625	0.675886	1.16329	0.647266	0.651757	1.15297	0.629445	0.389337	1.00542	0.788835	0.251513	0.660347	0.81348	0	0.910371	0.700574	0.805653	1.26046	0.880268	0.661492	0.637392	0.834042	0.525949	0.479519
LOC105376714	0.56856	0.792813	2.4256	0.88887	0.327548	2.10541	1.47242	1.36832	0.354514	1.25822	1.12088	0.962879	1.71506	1.3491	1.11218	0.194007	0.900335	0.354167	1.25508	2.07569	1.19604	0	0.533681	0.678057	0.476946	0.906708	2.95438	1.0068	2.34094	1.47748	0.208041	0.831081	1.18278	0.442131	0	1.95924	1.68601	1.98092	0.63428	1.85609	4.05978	2.26831	0.956752	1.45739	0.316069	0.386253	2.61149	3.30134	3.28939
LOC105376722	0.420218	0.197224	0.755815	0.263522	0.577987	0.406471	1.33848	0	0.198457	0.867274	0.402571	0.51748	0.625586	0.559111	1.05807	0.194007	0.998045	0.748599	0.258171	1.04294	0.702759	1.08171	0.241673	0.417147	0.444085	1.2566	1.06919	1.50681	0.388283	1.02509	1.30159	0.803945	0.207762	1.06551	0.183178	0.666517	1.02988	1.69573	0.582023	2.86855	0.234287	0.92885	1.36955	0.761462	1.26806	0.464761	0.549142	0.145583	0
LOC105376731	0	0	0.291356	0	0	0	0	0	0	0.242643	0.0680231	0.292023	0.173417	0.218912	0	0	0	0.264184	0.164261	0.0485252	0.215848	0.193525	0	0	0.248609	0.290399	0	0.772634	0	0.459192	0	0	0	0.227453	0	0	0.200174	0.135925	0	0	0.924217	0.712695	0	0.216208	0.530013	0	0.346577	1.01169	0.866191
LOC105376747	0	0	0	0.115702	0.989525	0	0.782824	0.393095	0.783219	0.220135	0	0.585429	0.152846	0.306473	0	0	0	0	0.144722	0.289653	0	0	0	0	0.229452	0	0.368169	0	0.207165	1.02509	0	0.281518	0.681758	0	0.383618	0.27062	0.471942	0	0.304125	1.83402	0.194422	0	0.108908	0.195988	0	0.320218	0.740593	0	0
LOC105376791	0	0	0	0	0	0	0.1215	0	0	0	0	0	0	0	0	0	0	0	0	0	0	0	0	0.770501	0	0	0.195797	0.492952	0	0	0	0	0	0	0	0	0	0.0695628	0	0	0	0	0	0	0	0	0	0	0
LOC105376875	0.0230444	0.406573	0.498916	0.503361	0.805411	0.155625	1.59498	0.248443	0.495327	1.10695	0.599298	0.937103	0.291039	0.695112	0.449978	0.910434	0.887642	1.00345	0.363345	0.0721891	0.479748	0.381903	0.200637	0.59622	0.540505	0.565852	0.631454	1.50681	0.249424	0.960402	0.534182	0.831081	0.472216	0.28924	1.21411	0.308092	0.325412	0.594981	0.367243	1.3021	0.550759	0.92885	0.979879	0.554698	0.40215	0.337013	0.580301	0.64268	0.249225
LOC105377021	0	0.155667	0	0	0.403645	0	0	0	0	0	0	0	0	0	0	0	0.443266	0	0.363345	0	0.123877	0.152707	0	0	0	0	0	0	0	0	0	0	0	0	0	0	0	0.318454	0	0.391217	0	0	0	0	0	0	0	0	0
LOC105377022	0.674237	0.441575	0.408253	2.9222	1.54601	0.155625	0	1.04608	1.05759	1.11917	2.25758	1.68988	1.59057	0.891956	1.20473	1.56127	1.1006	1.33934	0.694241	1.27477	1.36625	0.0892298	1.00812	0.0744228	0.809205	1.88475	0.690398	0.35992	0.93308	1.47748	0.842238	0.35814	0	0.563789	0.383618	0.131231	0.123404	0.879531	0.412834	0.867547	0.132481	0.952275	0.427617	0.386463	0.82001	1.39105	0.884844	0.875194	0.99586
LOC105377310	0.330699	0.42418	0.331383	0.633307	1.03808	0.257329	1.08724	0.375787	1.4697	1.00531	0.111653	1.64282	0.698366	1.3491	1.60264	0.970541	0.711594	0.826119	0.396766	0.72241	1.925	1.70707	1.93919	0.212655	1.34246	2.18603	0.331604	2.02282	0.369246	2.8176	1.97454	2.09263	0.107618	0.58036	1.6704	0.192625	1.49355	2.18277	1.035	3.1944	2.24333	1.48929	1.8926	0.86754	1.3826	2.31508	2.20972	1.48801	2.10719
LOC105377622	0	0	0	0	0.0482136	0	0	0	0	0.329321	0	0.11941	0	0	0	0	0.238591	0	0.221337	0.185015	0	0	0	0	0	0	0	0	0	0	0	0	0	0	0	0.212523	0.0423184	0.701075	0	1.10727	0	0	0	0	0.0435079	0	0	0.0431157	0
LOC105377641	0	0	0	0	0	0	0	0	0	0	0	0	0	0	0	0	0	0	0	0	0	0	0	0	0	0	0	0	0	0	0	0	0	0	0	0	0	0	0	0.648952	0	0	0	0	0	0	0	0	0
LOC105377650	0	0	0.726095	0	0	0.217503	1.535	0	0	0.0771713	0	0.371155	0.517101	0	0.563077	0	0.809049	0	0.258171	0.513581	0.123877	0	0	0	0	0.118707	0.112038	0.298923	0.185562	0	0	0.200597	0	0	0.345696	0	0.471942	0.480461	0	0.197347	0.0677607	0	0	0.175481	0.243304	0.196844	0	0	0
LOC105377746	0	0	0	0	0	0.38865	0.594184	0	0.478459	0.430822	0	0.14215	0	0	0.483207	1.33304	0.0690795	0.318845	0.785383	0.707377	0.498182	0	0	0.0500393	0.393346	0	0.235921	0.379692	0.0486756	0	0.551251	0.613904	0.0440151	0.612943	0	1.32641	2.31439	2.40087	1.96305	2.12814	1.59442	0.684997	0.444341	1.6406	1.8054	0.779319	1.45473	1.48801	1.93679
LOC105377792	0	0	0	0	0	0	0	0	0	0	0	0	0	0	0	0	0	0	0	0	0	0	0	0	0	0	0	0	0	0	0	0	0	0	0	0	0	0.74426	0	2.14018	0	0	0	0	0	0	0	0	0
LOC105377805	0	0.0909978	0	0	0	0.257329	0	0	0	0.264806	0	0	0.0453473	0	0	0	0.0464185	0	0	0	0.170595	0	0	0	0	0	0.0231144	0.546414	0	0.214891	0	0	0	0	0.183178	0.172449	0.0213144	0.219911	0	1.09495	1.06351	0	0	0.0459116	0	0	0.0453673	0.241254	0.290251
LOC105378105	0	0	0	0	0	0	0.0980047	0	0	0	0	0	0	0	0	0	0	0	0	0	0	0	0	0	0	0	0	0	0	0	0	0	0	0	0	0	0	0.514119	0	0.867547	0	0	0	0	0	0	0	0	0
LOC105378148	0	0	0	0	0	0	0.211831	0	0.13529	0.450292	0	0	0	0.125692	0	0	0.218459	0	0	0	0	0	0	0	0	0	0	0	0	0	0	0	0	0	0	0	0	0.730008	0	2.12814	0	0	0	0	0	0	0	0.105465	0
LOC105378161	0	0	0	0	0	0	0	0	0	0	0	0	0	0	0	0	0	0	0	0	0	0	0	0	0	0	0	0	0	0	0	0	0	0	0	0	0.0834308	0.0695628	0	0.286742	0.0455255	0	0	0	0	0	0	0	0
LOC105378189	0	0	0	0.0238947	0	0.0909724	0	0.087655	0	0	0.0680231	0	0	0.0260297	0.067283	0	0	0	0	0	0	0	0	0	0	0	0	0	0.0957625	0	0	0	0	0	0	0	0.255184	0.445999	0	1.45456	0	0	0	0	0	0	0	0	0
LOC105378193	0	0	0	0	0	0.112847	1.1342	0.108761	0	0	0	0	0	0.149568	0	0	0.09139	0	0.104833	0.0721891	0	0	0	0	0	0.0723893	0	0	0	0	0	0	0	0	0	0	0.255184	0.428454	0.0585413	1.2805	0.0677607	0	0	0.0683308	0	0	0	0	0
MARCOL	0	0	0	0	0	0	0	0	0	0	0	0	0	0	0	0	0	0	0	0	0	0	0	0	0	0	0.0903155	0	0	0	0	0	0	0	0	0	0.181361	1.02671	0.304125	1.95486	0	0	0	0	0	0	0	0.348265	0
LOC105378260	0	0	0	0.0932923	0.366098	0.0687615	0	0.0662354	0	0.174037	0	0.11941	0	0	0.110456	0.132192	0	0	0	0.206558	0	0	0.221301	0.378502	0	0	0.0903155	0.528812	0	0.169827	0	0	0	0	0	0	0.308173	0.594981	0.499907	1.94116	0.153425	0	0.190476	0.090407	0.166673	0.140558	0	0	0
105378592	0.367176	0	0.229153	0.0474001	0.226409	0	0	0	0	0.0519034	0.0457032	0.0728252	0.131978	0.368823	0	0	0	0	0.0428515	0.0485252	0.403566	0	0	0.725019	0	0	0	0.122405	0.0486756	0	0.271216	0	0.128211	0	0.0480206	0	0.0423184	0.0695628	0	0.714859	0.111229	0	0	0.255817	0	0	0.451411	0.241254	0
LOC105378696	0	0	0	0	0	0	0	0	0	0	0	0	0	0	0	0.110984	0	0	0	0	0	0	0	0	0	0	0	0	0	0	0	0	0	0	0	0.326469	0	0	0	0	0	0	0	0	0	0	0	0	0
LRRC53	0	0	0	0	0	0.0232865	0	0	0	0	0	0	0	0	0.0452022	0.0676095	0	0	0	0	0	0	0.0926321	0	0	0	0	0	0	0	0	0	0	0	0	0	0.123404	0.892386	0.168946	2.26092	0	0	0	0	0	0	0	0	0
LOC105378862	0.349053	0.635435	0.600687	0.875799	1.10799	0.970887	0.507671	0.729214	1.89531	1.58324	1.47001	2.21993	0.595413	1.38976	1.70477	2.01387	2.03785	1.91933	0.34634	1.169	0.839154	1.56653	0.466031	0.871361	1.46218	1.56333	1.20677	1.30445	0.82545	1.087	1.49043	1.34566	0.565769	0.98066	1.03507	1.09945	1.17007	2.0107	0.697048	2.77509	0.960321	1.06401	1.49526	1.24747	1.61665	1.11737	1.28544	0.447885	1.09181
LOC105378947	0	0.42418	0	0	0	0	0.0980047	0	0	0.0771713	0	0	0	0	0	0	0	0	0	0.118383	0.0755949	0	0	0	0	0	0	0	0	0.0752434	0	0	0.0655292	0	0	0	0	0.410693	0	2.02799	0	0.0659115	0	0	0	0.0619232	0	0	0
LOC105378949	0	0	0	0.159504	0	0	0	0	0.712849	0	0	0	0	1.12658	0	0.346962	0	0	0	0.405957	0.749671	0	0	0.952533	0.322792	0.971239	0.133438	0	0	0	0	0	0.801986	0.916848	0	0	0	0.178529	0.527802	0	0.874628	0.266116	0.716309	0	0.166673	0	1.09361	0	0
LOC105378950	0	0.635435	0	0	0	0	0	0	0	0.0771713	0	0	0	0.218912	0	0.0894597	0.278029	0.318845	0	0.0721891	0.147425	0.416797	0	0	0	0	0	0	0.141361	0.986625	0.0961831	0.0700108	0	0	0.326355	0.362535	0.290725	0.715614	0	0.979035	0.0677607	0	0.304784	0.0683308	0	0	0.346577	0.125664	0
KLF18	0	0	0	0	0	0	0	0	0	0	0	0	0	0	0	0	0	0	0	0	0	0	0	0	0	0	0	0	0	0	0	0	0	0	0	0	0.308173	0.826934	0	1.66925	0	0	0	0	0	0	0	0	0
LOC105378979	0	0.0909978	0	0	0	0	0	0	0	0	0	0	0	0	0	0	0	0	0.0215849	0	0	0	0	0	0	0	0	0	0	0	0	0	0	0	0	0	0.0213144	0.610623	0.471463	1.43514	0	0	0.0224492	0	0	0	0	0	0
105379045	1.44512	1.82341	1.77706	2.69177	3.00928	1.61661	2.25115	1.87274	2.54442	1.95442	2.62431	2.50512	1.70803	2.72808	2.52961	2.57478	2.03785	2.59809	2.17865	2.17739	2.76383	2.71868	2.0473	2.49144	2.04218	2.11354	2.52314	2.27061	2.06148	2.18064	2.54248	2.94415	2.07787	2.43905	2.34917	2.42773	2.45025	2.81958	1.72477	3.41614	2.4479	2.76148	3.21416	2.87533	2.08068	2.31931	2.73084	2.14171	2.84912
LOC105379177	0.584139	1.6015	1.30056	2.24007	2.3539	1.00638	1.49058	0.871844	3.30943	2.24937	2.37859	2.7616	1.52004	2.03388	2.10238	3.15906	1.97324	2.17775	1.09122	1.67322	1.81901	2.10493	1.56377	1.69649	1.90403	2.36481	1.45643	1.577	2.08501	2.35181	2.70384	2.44854	1.54632	2.47495	2.25513	1.54618	1.38263	1.71756	0.485755	2.82071	1.84026	2.14667	2.476	2.36599	2.31175	1.4693	1.47144	2.30117	2.39739
LOC105379198	0	0	0	0	0.366098	0.197171	0	0.0662354	0.113604	0	0	0.11941	0.0674975	0.101414	0	0.291487	0	0	0.582499	0.0954712	0	0	0	0	0.108837	0	0	0.437433	0.330401	0	0.119259	0	0.148514	0	0	0	0.502578	0.318454	0	1.33391	0	0	0.108908	0.175481	0	0.370026	0	0	0
LOC105379282	0.0230444	0	0.935366	0.397594	0.733514	0.45865	0	0	0.560893	0.792967	0.293139	0.464332	0.233426	0.467102	0.738451	0.517839	0.697119	0.148228	0.0215849	0.248704	0.498182	0.57963	0.376748	0.318521	0.444085	0.647105	0.195797	0.235233	0.0486756	0	0.771169	0.413049	0.226983	0.644806	1.11615	0.27062	0.660347	0.514119	0.151122	0.450454	0.728757	0.425249	0.74359	0.747637	0.575184	0.303226	0.252991	0.585494	1.29697
LOC105379356	0.437474	1.20297	0.973809	0.952503	0.205301	0.792638	1.39742	0.229298	1.9205	0.3502	1.11016	1.3717	0.252887	1.1145	0.857271	1.56907	0.353813	0.826119	0.822748	1.28493	1.07846	1.1966	1.27843	1.42979	0.190357	0.971239	0.58561	1.41398	0.330401	0.684166	1.5929	1.43681	0.667759	0.929838	1.11615	0.830005	1.69267	2.81621	1.30862	4.38917	0.67183	1.36389	0.796653	0.489739	1.08237	0.637392	0.549142	0.656629	1.54595
LOC105379417	0.312109	0.723398	0.141809	0.0705287	0.791316	0.589218	0.909698	0.209895	0.354514	0.329321	0.785918	1.17622	0.95753	0.42859	0.515687	0.233792	0.912917	0.594664	1.00716	1.27477	0.923409	0.173261	0.500253	1.01685	0.630883	0.310492	0.43863	0.772634	1.00884	0.700101	0.291675	0.516969	0.936504	0.58036	1.41057	1.34455	3.39378	4.19035	2.47746	6.27682	0.742645	1.04235	0.170512	1.423	0.618983	0.690631	0.94593	0.22262	0.310335
LOC105379473	0	0	0	0	0.0482136	0	0.31733	0	0	0	0	0.0728252	0	0.0515981	0	0	0	0.107408	0	0.0954712	0	0.0453046	0	0.0500393	0	0	0	0	0	0	0.0727318	0	0.0440151	0.04845	0.0944942	0	0	0.626098	0.0775388	1.14362	0	0	0	0	0	0	0.0893513	0.0431157	0.048634
LOC105379474	0	0	0	0	0.0482136	0	0.31733	0	0	0	0	0.0728252	0	0.0515981	0	0	0	0.107408	0	0.0954712	0	0.0453046	0	0.0500393	0	0	0	0	0	0	0.0727318	0	0.0440151	0.04845	0.0944942	0	0	0.626098	0.0775388	1.14362	0	0	0	0	0	0	0.0893513	0.0431157	0.048634
LOC105379533	0	0	0	0	0	0	0.167373	0	0	0	0	0	0	0	0	0	0	0	0	0	0	0	0	0	0	0	0	0	0	0.146756	0	0	0	0	0	0	0.237079	0	0	1.05734	0	0	0	0	0	0	0	0	0
LOC105379545	0	0	0	0	0.0482136	0	0.31733	0	0	0	0	0.0728252	0	0.0515981	0	0	0	0.107408	0	0.0954712	0	0.0453046	0	0.0500393	0	0	0	0	0	0	0.0727318	0	0.0440151	0.04845	0.0944942	0	0	0.626098	0.0775388	1.14362	0	0	0	0	0	0	0.0893513	0.0431157	0.048634
LOC105379547	0	0.635435	0.92232	0.585938	0.287939	1.27242	2.5528	0.285988	0.278595	0.411085	0.3849	0.499981	1.1147	1.72778	0.66795	0	0	0.282635	0.34634	0.83735	1.04123	0.252665	0.221301	0	0.376028	0.141319	0.154525	1.25178	0.118742	0.668052	0.71168	0	0	0.184741	0	0.498407	1.23537	2.58238	1.20012	4.16732	0	0.189335	0.376249	0.522584	0.243304	0	0	0.479619	0.349684
LOC105379554	0.963462	0	0	1.44369	2.7607	0.832732	2.14051	0.248443	0	0.66549	0.851723	3.03807	0.484545	1.92742	0.381133	0	0.353813	0.958249	2.82883	0.61373	0.867789	1.6422	0	1.63224	0.393346	0	0.331604	2.72165	0.349954	1.55839	0.771169	0	0.301404	0.612943	1.89707	0	1.10168	0.74426	1.17388	3.27853	0.310855	0.642427	0	0	1.31319	1.752	1.55224	0	0
LOC105379561	0.437474	0.541759	0.498916	0.433718	0.733514	0.370606	2.05157	0.358269	0.13529	1.01841	0.348893	0.229688	0.213699	0.906042	0	0.0676095	1.02147	0.680657	0.639451	0.405957	0.621013	0.381903	0.790315	0.121987	0.190357	0.0723893	0.403829	1.41398	0	0.382265	0.408682	0.909556	0.839934	0.28924	1.22459	0.110171	1.76395	2.79925	2.44491	6.53179	0.435788	0.490706	0.540807	0.892884	0.435193	0.803689	0.625812	0.697684	0.118643
105379575	0	0	0	0	0	0	0	0	0	0	0.0230326	0	0.152846	0	0	0	0	0	0	0.0954712	0.147425	0.0674343	0	0	0	0.0723893	0	0	0.0245431	0	0	0	0	0	0	0	0.218744	0.772348	0	0.746717	0	0	0	0	0	0	0	0	0
LOC105379589	0	0	0	0	0	0	1.03871	0	0	0	0	0	0	0	0	0	0	0	0	0	0	0	0	0	0	0	0	0	0	0	0	0	0	0	0	0	0	0.178529	0	0	0	0	0	0	0	0	0	0	0
LOC105379752	2.01549	1.88828	3.63181	4.76037	4.45956	3.2018	3.42667	2.85768	4.69339	4.80723	5.0455	5.56651	3.30407	4.27168	4.72933	4.51591	5.18115	5.43866	3.19218	4.70169	4.42721	3.96003	3.35299	3.72756	4.18274	3.90487	3.90092	3.89573	4.40911	3.93666	4.53386	4.13135	3.69404	4.29378	3.71333	4.79406	1.98617	2.72932	1.04468	3.41366	3.99163	3.89867	4.0425	3.67834	4.01666	3.0799	3.63837	3.33859	3.97346
BATF	7.33782	8.49796	8.16847	7.90458	7.95387	7.19975	7.04486	8.47594	9.0676	8.78254	7.84512	8.47167	7.17859	7.6874	8.42763	8.60992	8.70017	7.21839	7.25289	6.90759	7.87867	7.78377	8.26671	7.74036	8.3227	9.01097	7.76498	8.23091	7.35948	8.14032	7.9095	7.80167	6.73134	7.03366	7.14975	6.79343	4.55484	4.03526	5.36013	4.4179	5.41592	5.95356	5.77791	6.20497	6.05405	6.01001	6.0947	5.10054	5.30198
GLRX3	6.12618	6.13958	6.34682	5.75954	5.38476	5.91202	6.18419	6.04658	6.03148	6.11554	5.75087	5.1483	5.85793	5.79466	5.53514	5.86549	5.81109	5.54661	5.42664	5.56218	5.74689	5.40462	6.02772	5.88059	4.91031	5.84934	5.68705	5.75407	5.61086	5.53885	5.48361	5.95139	5.90577	6.05504	5.57459	5.65738	5.83571	5.83001	5.6937	5.51846	5.52089	6.15122	6.15876	5.89938	6.29023	6.29075	5.95272	5.46446	6.02336
CEBPG	4.13359	3.41746	4.29598	4.54092	4.34963	4.14527	3.95889	4.12978	3.43277	3.63352	4.11691	3.70937	3.9775	3.43714	3.82058	3.37015	3.69683	3.95274	3.8036	3.96723	3.86003	3.91039	4.05458	4.21399	3.74039	3.76808	3.82404	3.72461	3.74099	3.894	3.98704	4.1368	3.98964	4.37439	4.12086	3.75897	3.26791	3.80482	3.34763	3.814	3.82867	3.95193	3.96639	4.10569	3.85207	3.91016	3.46766	3.25624	3.49201
DCTN2	5.73687	5.92098	6.32251	5.48075	5.77601	5.84417	6.58496	5.64163	5.40062	6.09597	5.10607	5.63875	5.70869	6.0019	5.32325	5.33022	5.57521	4.50385	5.55476	5.81232	6.19081	5.33677	5.67899	6.04152	5.09297	5.42646	5.8806	6.0369	6.08053	5.54383	5.28044	5.29419	5.51128	5.81229	5.67118	5.68033	4.83239	5.93857	4.88695	4.98521	5.78229	5.53963	5.30321	5.98584	5.20727	5.1258	5.9112	5.3387	5.94604
ANP32B	6.58905	6.44897	6.61351	6.43418	6.45829	5.99313	6.24261	6.51077	6.19658	6.56563	6.25147	6.28071	6.14084	6.50595	6.06735	5.81474	6.12374	5.73677	6.38005	6.48922	6.71579	6.17335	6.24448	6.22425	6.06629	6.05537	6.18823	5.9765	6.61635	6.40458	6.28363	6.07074	5.95595	6.22111	6.00351	6.2693	6.42252	6.64378	6.80003	6.82989	6.17623	6.57868	6.20549	6.48645	6.30845	6.0018	6.42988	6.2909	6.83316
LAMTOR5	7.8677	7.97804	7.58014	8.12142	7.6162	7.92209	7.5761	8.09659	8.12758	7.62002	7.75524	7.42317	7.98965	7.37094	7.51751	7.9563	7.68077	7.60034	7.43997	7.70521	7.10683	7.37469	7.9571	7.09023	7.37661	7.85716	7.51509	7.27533	7.39976	7.43747	7.3838	7.72214	7.84926	7.37484	7.4297	7.20247	7.57398	7.76704	7.13631	7.13308	7.24791	7.2361	7.57035	7.29017	7.28622	7.83271	7.47803	7.53486	7.07539
PROCR	4.14282	2.44885	3.97123	0.952503	2.75708	3.66855	5.08532	3.05272	1.40868	2.58061	0.731024	1.54382	3.60408	3.05323	2.28306	1.15798	2.90192	1.49777	1.67843	3.80015	3.10486	2.28096	1.46326	3.33709	3.56428	3.11554	4.33536	4.64468	4.98695	4.39516	2.39428	2.39044	3.72648	3.37742	3.37742	5.3252	0.931988	4.46983	1.53165	1.29134	1.44953	0.613332	1.83034	3.8898	1.76698	1.90061	1.43782	1.03324	0.90633
TM9SF1	5.34546	4.68779	5.13773	5.11415	4.95535	5.50895	5.7768	4.69313	4.29019	5.1582	4.59443	4.73302	5.43661	5.35944	4.20489	4.1738	4.89282	4.47606	4.93926	5.59165	5.59942	4.64969	5.25495	4.85296	4.74899	5.41722	5.55599	4.90559	5.39489	5.25383	4.64139	5.01242	4.51351	5.03473	5.24187	5.40357	3.83705	5.11918	4.17487	4.00063	4.61655	4.24653	4.04388	4.31937	4.24114	3.84267	4.55789	4.5021	4.95816
PRDX4	6.88669	6.46288	5.7054	5.45791	6.31262	6.70317	6.25196	6.6223	6.01622	6.21137	5.34759	6.28103	6.80337	6.09245	6.38943	5.55593	5.84842	5.41428	6.23803	6.61689	5.70039	5.39426	5.88891	5.61207	5.94014	6.28501	6.11212	5.93493	6.24882	5.96945	5.82628	5.39139	5.72704	5.76595	5.47765	6.22193	4.95653	5.81785	5.61746	4.34042	5.3074	5.19335	5.20481	4.92027	5.68098	5.12096	5.45678	4.93586	4.87379
ARL6IP5	8.80437	8.76504	8.6362	8.48861	8.1942	8.34238	7.98087	8.41099	8.69782	8.63488	8.40344	8.07609	8.2297	8.16866	8.51357	8.76312	8.46424	8.45649	8.03511	7.99022	8.12429	8.67285	8.98294	8.53752	8.28811	8.50013	8.20997	8.31426	8.49975	8.172	8.45554	8.24567	8.43604	8.6347	8.20498	8.48231	8.57959	7.64108	8.2728	7.62599	7.94915	8.57724	8.5824	8.29776	8.63848	8.54175	8.36846	8.21679	8.12146
AGR2	3.24572	4.44959	1.26999	6.91798	8.32685	8.21805	5.54829	3.94996	0.512	3.86694	6.3361	8.06135	8.16111	5.36964	3.4628	1.20878	3.44725	6.42634	8.08145	7.575	4.28582	0.173261	2.51306	3.41553	1.8735	1.6046	2.87403	6.21323	3.71106	6.24875	2.84895	0.465945	3.01965	1.7616	1.47347	3.73338	0.142983	3.41935	5.4671	0.507354	0	0	0	2.30594	2.46361	0	0	0	0
ARPC1A	5.31427	4.87548	5.29718	5.22395	5.66588	6.29259	5.89099	5.34803	4.60388	5.34792	4.75351	5.47878	6.17216	5.34787	5.12304	3.99289	4.82953	4.16155	5.55245	6.15816	5.54117	3.49877	4.20869	3.89606	4.15	4.81428	4.78661	5.13376	5.17478	4.80835	4.73025	4.71934	4.08358	4.76167	5.24187	5.06491	4.37197	5.10061	4.50374	4.96588	4.89671	4.36035	4.42394	4.6481	4.22233	4.74664	4.9481	5.22512	5.56905
HTATIP2	6.48527	6.49993	5.77281	5.87816	6.56881	6.88378	6.55481	6.67543	6.55088	6.53518	6.11677	6.38628	6.83054	6.2443	6.54455	6.43912	6.58429	5.57074	6.21597	6.55892	6.26063	5.26558	5.90735	5.07916	5.49005	5.98874	6.30923	5.93826	6.35998	5.62067	5.82759	5.75683	5.95379	5.48603	5.26301	6.18464	5.62605	6.01366	5.60851	5.71092	5.62998	6.16005	5.99494	5.74876	5.91493	6.23332	5.82927	6.28866	5.88499
AGPAT1	4.69896	4.31685	4.62066	4.25449	4.15145	4.52965	4.53354	3.67543	3.76385	4.7796	3.79937	4.08585	4.05576	4.67068	3.24278	2.81994	2.96672	3.46569	4.20952	4.66617	5.00099	3.42141	4.36427	4.36495	3.42387	3.86297	3.82239	4.08225	4.74073	4.44092	3.86947	3.27331	4.04754	4.12614	4.33075	4.11136	3.7959	4.10457	3.86487	3.90857	4.38714	4.16367	4.11219	4.70376	3.6131	4.02861	4.29223	4.30253	4.73581
AGPAT2	5.32648	3.95443	5.68043	5.10857	5.36408	6.69435	6.23287	4.34962	3.22852	4.35284	4.45	5.02983	6.73062	5.48614	4.10969	2.55921	4.22795	3.89395	4.58966	6.90306	5.12923	4.83847	5.04061	5.55635	4.18274	4.64758	6.42493	5.85684	5.83901	5.88178	3.86265	3.70597	4.73945	4.00247	4.14038	5.49728	2.48518	5.90408	3.99422	2.65011	4.37827	3.59627	3.47648	4.79983	2.29385	1.5933	4.27686	3.96553	4.26601
RPP30	3.83792	3.76534	3.84729	3.62523	3.44709	3.71219	2.97333	3.51275	4.09514	3.72028	3.65755	3.64315	3.40971	3.79786	3.81244	4.10172	3.87619	3.9869	3.73992	3.52805	3.46021	3.59331	3.6291	3.07841	3.40905	3.69926	3.23736	3.68742	3.35242	3.54499	3.95052	3.75461	3.81805	3.85534	3.79299	3.57524	3.76937	3.74406	3.56177	3.58205	3.07411	3.5719	3.99505	3.40207	3.83824	3.79181	3.56823	3.38331	3.70611
RPP38	4.06446	3.67446	3.91471	4.17001	3.7391	3.69235	4.48568	3.37581	3.58827	3.59686	3.8356	3.83681	3.65434	4.1423	3.18841	3.32711	3.62026	3.77028	3.94727	3.68016	4.27917	3.94068	4.04736	4.09539	3.60944	3.85786	3.94092	4.21474	3.99185	3.83388	3.84891	4.57833	4.09146	4.30129	4.19071	3.3889	3.90599	4.22124	3.84422	4.39798	3.70112	4.06773	4.23141	4.21648	4.14579	4.19676	4.00131	3.84279	4.48724
SPTLC1	5.74815	5.40902	5.76004	5.85004	5.72594	5.80985	6.1828	5.35412	5.68099	5.76286	5.70576	5.4899	5.62482	5.93693	5.66117	5.55052	5.71916	5.63318	5.1487	5.71984	5.82928	5.80852	6.07815	5.70382	5.58071	5.70264	5.77308	5.77148	5.96799	5.9866	6.03975	5.86582	5.70407	5.89576	5.52242	5.72127	5.68066	5.50858	5.44897	5.78182	5.50824	5.6826	5.60926	5.46227	5.46298	5.5748	5.36583	5.60687	5.8524
SLC35A1	4.67733	4.97963	3.85246	4.69397	4.94105	5.29123	5.03517	4.3922	4.82682	4.35284	4.54556	4.69699	5.05324	4.62244	4.25144	4.82354	4.53719	4.84691	4.35051	5.00194	4.55926	4.08054	4.4824	4.44661	4.04297	4.50228	4.47916	4.34743	4.70036	4.61702	4.45556	4.61196	4.93037	4.89184	4.62991	5.18054	4.96136	4.39163	4.14367	4.40299	4.42853	4.47598	4.57491	4.24013	4.50605	4.2935	4.43116	4.4992	4.71524
CEL	0	0	0	0	0	0	0.31733	0	0	0	0.0680231	0.164538	0	0	0	0	0	0	0	0	0	0	0	0	0	0.0723893	0	0.145688	0	0	0	0	0	0.118204	0.0714445	0	0.162299	0.0695628	0	0.525833	0.234287	0	0	0	0	0.0619232	0	0	0.141244
SLC19A2	1.73058	0.98302	2.05918	2.39926	2.84158	3.33106	3.45469	2.02483	1.23879	1.72587	1.38367	2.53119	3.50612	1.55977	0.978743	0.847713	0.874837	1.47389	2.40081	3.46241	1.7204	1.64956	2.27685	2.38824	2.02562	1.54649	2.30474	1.96509	2.24499	1.46821	1.60929	2.04707	2.09889	1.57574	2.25001	2.34452	1.11165	2.08537	0.412834	2.55885	1.85951	1.17769	1.06885	1.9909	1.2309	1.00626	0.640669	0.801776	1.46764
IFI44	5.32706	6.57894	6.31067	6.15094	4.89071	5.56952	5.9537	5.49254	6.71626	6.09945	6.07571	4.42528	5.64567	5.82787	5.33865	6.81648	5.96703	5.67961	3.71032	5.13499	5.75074	4.64141	4.52562	5.41851	4.96273	4.8771	4.95081	4.49409	5.78661	5.22315	5.07522	4.92224	4.49182	4.90342	4.06215	5.56801	6.06308	4.66505	4.33046	3.95874	5.21204	5.82503	5.64722	4.36197	5.46047	4.1127	5.6768	6.19319	5.986
OLFM4	0	0	0	0	0	0.237553	0	0	0	0	0	0	0	0	0	0	0	0	0	0	0	0	0	0	0	0	0	0	0	0	0	0	0	0	0	0	1.73199	0.730008	0	2.49463	4.17947	0.712695	1.00264	0.690971	0	0	3.49449	1.57872	4.47284
CXCL13	5.9932	11.1563	9.62903	10.8098	10.0373	6.93514	6.55211	9.65372	12.0465	10.0549	9.94722	8.59958	7.01067	6.09206	7.51613	10.1061	8.33442	6.22849	3.81137	4.3022	5.27666	2.33669	8.66202	3.55636	5.19525	9.64941	1.02407	2.33786	5.81239	3.6574	3.39423	5.43516	0.107618	3.29448	0.816824	0.131231	0.103556	0.86656	3.57017	2.00841	0	0	1.79165	0	0	0.215128	1.01597	0.330972	1.08016
ARFGEF2	1.62909	1.70596	1.76979	2.3901	2.50405	1.73417	1.0012	1.94493	2.01126	2.20993	1.87001	2.38632	1.88683	2.02745	2.06994	2.08085	2.19549	2.35821	1.67162	1.7632	2.52854	2.63964	2.4488	2.65801	2.14289	2.50218	2.37829	2.5092	2.36996	2.25265	2.79264	2.57832	2.46948	2.29588	2.55428	2.05602	2.31439	2.68568	1.98334	3.13846	2.31943	2.62966	2.82151	2.40175	2.62983	2.40543	2.56551	1.95114	2.6468
ARFGEF1	2.40574	2.54453	2.93449	3.46863	3.53007	3.07661	3.56805	2.61006	3.70344	3.28343	3.55065	3.9982	3.21261	3.05954	3.34348	3.74701	3.3113	3.65285	2.89756	3.37948	3.17528	3.76394	3.50819	3.55202	3.33031	3.46164	3.20993	3.44856	3.54921	3.49105	3.71899	3.79652	3.07108	3.44005	3.10972	3.15957	3.03889	2.9203	1.97323	3.60395	3.10131	3.1206	3.47037	3.38654	3.64346	3.50277	3.19569	2.96543	3.46763
AKAP3	0	0	0	0	0	0.95886	2.23509	0.701695	0.0465207	0.648734	0.583891	0.11941	0.0893126	0.594332	0.232726	0.346962	0.09139	0.187925	0.124915	0.629766	0.637737	0	0.704855	0	0.322792	0.185508	0	0.631336	0.349954	0.401884	0.271216	0.430897	0	0.0953257	0.225556	0.764122	0.440642	0.853472	1.06386	1.08252	0.435788	0.108237	0.108908	0.733678	0.418766	0.479963	0.2722	0.776449	1.13749
RABAC1	8.26998	8.20873	7.7545	7.8107	8.19713	8.16161	8.15321	7.71222	7.06434	7.75691	7.54382	7.79256	7.64706	8.04711	7.3576	7.03473	7.81125	7.04144	8.03445	7.88517	7.96528	8.56919	9.12391	8.59698	8.05074	8.61862	8.17	8.14425	8.0626	8.28056	7.81627	8.11575	8.12656	8.34829	7.96501	7.98157	7.22193	7.58787	7.12137	6.75819	7.74557	7.69779	8.00385	8.15163	7.71144	8.13214	8.22172	7.32924	7.60456
SLC34A2	6.35284	4.52903	3.82118	5.70377	5.21233	9.15518	9.45671	5.91535	1.71264	2.99277	5.0469	5.30452	9.38843	8.22716	4.57894	2.3075	2.52546	5.1692	5.13205	9.26573	8.36646	0.0892298	0.629556	1.83137	1.82965	1.81614	2.45678	4.52327	3.0093	2.72717	1.79987	0	1.39309	0.890511	2.80892	2.46967	0.103556	4.32563	4.58066	0.329444	0	0	0	3.50427	0.844815	0	0.022862	0.0431157	0
SLU7	6.06087	6.16107	6.15069	6.56895	6.14885	5.7557	6.14317	5.75014	6.29138	6.29047	6.36258	5.99202	5.7525	6.31397	6.18909	5.98651	6.14489	6.18593	5.82139	5.86281	6.36664	6.0713	6.58712	6.41742	6.00636	6.46554	5.94933	6.01098	6.11558	6.41336	6.44016	6.45537	6.47718	6.6164	6.31818	6.18086	6.17251	6.19158	6.1085	6.45612	5.91392	6.31547	6.42518	6.54981	6.59053	6.48574	6.2481	5.92728	6.60396
DPYSL4	0.772699	0.0909978	0.855262	0	0.688591	0.197171	0.868634	0	0	0.648734	0	0	0.173417	0.576829	0	0	0.113361	0.187925	0.124915	0.3097	0.637737	0.309476	0.533681	0.0500393	0.190357	0.825256	0.195797	0	0	0	0.869713	0.0700108	0	0.04845	0.542916	0	0	1.24287	0.582023	0.430977	1.0071	0.28469	0.248762	0.439025	0.166673	0	0.252991	0.0431157	0
SIVA1	7.29172	7.53916	6.84132	7.12495	7.40319	7.27247	7.23019	7.35252	7.27727	6.98132	7.08837	7.32192	7.05517	7.41439	7.273	7.31355	7.25551	7.23091	7.30443	7.07597	6.97464	7.06122	7.49899	6.76814	7.12582	7.64756	6.97699	7.25957	6.53059	7.14397	7.25494	7.42629	7.24226	7.29959	7.24794	6.99123	7.45798	7.5535	7.84382	7.35873	6.96176	7.13497	7.56343	7.16914	7.61278	7.64348	7.14447	7.05949	7.13695
MRPL28	6.02458	6.7416	6.21094	5.78947	5.68459	6.0424	6.1367	5.93764	5.93548	6.21813	5.61535	5.53571	5.30238	5.79418	5.79703	6.04254	5.98204	4.97936	5.68644	5.60235	6.10095	5.25054	6.13098	5.36515	5.18845	6.0359	5.78072	5.56787	6.06176	5.58088	5.32765	5.45982	5.60792	5.91221	5.95671	5.58146	5.60812	5.80982	5.18726	4.99436	6.12248	6.28032	6.04274	6.18138	6.06002	6.18108	6.18552	6.02964	5.93759
CCT7	7.6654	7.88743	7.70941	7.58046	7.42546	7.45694	7.47684	7.5763	7.53542	7.66068	7.54618	7.15621	7.4087	7.62597	7.60089	7.34923	7.43046	7.03584	7.21416	7.44325	7.55632	7.04911	7.73979	7.18827	7.05922	7.62078	7.09945	7.06284	7.31291	7.0445	7.38455	7.46821	7.2635	7.35587	7.34829	7.29373	7.44251	7.2028	7.45961	7.12704	6.94572	7.33534	7.34579	7.10536	7.43262	7.08363	7.26053	6.90683	7.15875
CCT4	6.49406	6.36456	7.39231	6.52279	6.18164	6.74907	6.41057	6.46956	6.15638	7.35329	6.21974	6.08408	6.61318	6.24257	6.4286	6.0089	7.10258	6.40176	6.04569	6.5691	6.14585	5.77066	6.33792	6.24218	5.56408	5.97661	5.81755	5.9761	6.16506	5.99551	5.79303	5.86582	5.72323	6.06538	6.06788	6.29461	5.65063	5.91081	5.97303	5.64905	5.34828	5.45298	5.51048	5.7335	5.44636	5.43555	5.40551	5.1513	5.60048
CCT2	7.1715	6.96291	7.15991	6.95263	6.79228	6.94489	6.82815	7.03252	6.58008	7.19061	6.61934	6.53733	7.07101	6.9277	7.0754	6.707	7.02303	7.08184	6.58241	6.61865	6.63948	6.85881	7.16416	6.83389	6.5708	6.8307	6.37387	7.02351	6.23014	6.63731	7.11414	6.83717	6.8135	7.07974	6.85638	6.54931	6.91521	6.66571	6.82501	7.14153	6.01929	6.51472	6.60885	6.32417	6.90716	6.94296	6.30049	6.14484	6.57235
NPC2	9.05736	7.51536	8.20697	8.48094	8.04903	9.74521	10.2532	8.46326	7.09042	7.75605	8.0477	7.97244	9.87089	9.45927	8.19759	7.04577	7.86009	8.30353	7.84655	9.66931	9.1346	6.30258	7.58758	7.35663	7.40477	7.91695	8.82397	8.58392	8.51357	7.96964	6.99191	7.15414	7.90803	6.83522	7.50945	8.60476	7.7092	9.00892	8.3236	7.22341	8.5958	7.54812	7.16968	7.82577	6.90237	6.77941	7.60915	8.27983	8.31164
GNLY	4.07552	10.1488	8.42041	9.02843	6.88459	6.56669	5.6391	5.14272	7.43572	9.26479	7.91835	3.68247	4.89658	5.90002	7.76841	8.07314	8.6799	6.09881	9.28605	5.98432	8.91537	1.45344	8.6427	5.6312	4.81393	6.7879	6.19524	6.79756	6.21523	7.50423	10.5644	11.4514	11.6721	11.3412	12.5938	9.43612	3.86826	5.95628	3.64053	7.68486	10.6843	7.97823	10.944	10.9104	8.17008	11.6853	12.213	5.71164	8.43453
TACC2	1.71651	0.98302	0.973809	0.8223	4.6926	4.0967	4.25552	1.07853	0.258974	1.0822	0.254736	4.45624	4.68991	3.14813	0.765714	0.0894597	0.135002	0.534348	4.63325	4.52862	3.48122	0	0	0.0744228	0	0	0.505809	1.34525	1.09247	1.94019	0.71168	0.261709	0.423062	0.04845	1.01104	0.95338	0.123404	1.14958	0.114799	0.852985	0	0	0	0.616858	0	0	0	0	0.048634
CENPA	0	0.87193	0.841468	0.723619	0	0	0	0	0.74141	0.614625	0.583891	0	0	0.218912	0.792471	0.755055	0	0.37151	0	0.206558	0.123877	0.23322	0	0	0.129653	0	0.195797	0	0.582621	0	0.271216	0	0	0	0.788835	0.448942	0.517655	0.991298	0.985566	0.838275	0.214492	0.228237	0.730014	0.216208	0.661492	0.72931	0	0.826666	0.4253
[truncated: 18,640 more rows]
[truncated: 4 more columns]

## Sheet: Supplementary Table3
Clinicopathological Characteristics of Fresh Tissue Cohort
Patient ID	Age	Gender	NSCLC Type	Stage	Sample Type
P001	67	Male	Adenocarcinoma	III	Tumor, Normal,Blood
P002	72	Female	Squamous Cell Carcinoma	IIIA	Tumor, Normal,Blood
[truncated: 178 more rows]

## Sheet: Supplementary Table4
Correspondence between Figure Panels and Patient Samples
[truncated: 51 more rows]

[truncated: 4 more sheets: Supplementary Table5, Supplementary Table6, Supplementary Table7, Supplementary Table8]
